# Supplementary material for: Spatially resolved transcriptomic profiling of degraded and challenging fresh frozen samples
Source: Nat Commun. 2023 Jan 31;14:509. doi: 10.1038/s41467-023-36071-5 (PMC9889806; doi:10.1038/s41467-023-36071-5)
Supplement: Supplementary file 4 — Supplementary Data 1 [file 41467_2023_36071_MOESM4_ESM.xlsx]

## Sheet: Include in paper
Sample storage time (only if applicable) only write years, months, days	Sequencing date (format: YYMMDD)	Comment (for example issues in the experimental procedure or low quality data or reasons why the data should/should not be included)	Source/Patient ID (sample specific ID, no blankspaces and should start with a letter)	Sample ID	RIN	DV200	Protocol (standard or RRST)	Tissue (e.g. lung, colon, prostatecancer, ...)	Array ID (cDNA library specific Visium ID)	Number of Spots Under Tissue	Average Reads per Spot	Genes Detected	Fraction of Spots Under Tissue	Median Genes per Spot	Median UMI Counts per Spot	Sequencing Saturation	Reads Mapped to Probe Set	Reads Mapped Confidently to Probe Set	Reads Mapped Confidently to the Filtered Probe Set	Reads Mapped to Genome	Reads Mapped Confidently to Transcriptome	Number of Panel Genes
NA	NA	high saturation. good comparison example btw standard protocol and the RRseq protocol	CBT19	medulloblastoma	7.1	0.9	standard	pediatric brain tumor	V10T03-320_C1	1179	275456	8956	0.236178	4	4	0.996928	NA	NA	NA	0.976565	0.473354	NA
NA	NA	high saturation	CBT19	medulloblastoma	7.1	0.9	standard	pediatric brain tumor	V10T03-320_D1	1161	73385.7	9496	0.232572	5	5	0.987241	NA	NA	NA	0.969461	0.215934	NA
NA	220303	high saturation. good comparison example btw standard protocol and the RRseq protocol	CBT19	medulloblastoma	7.1	0.9	RRST	pediatric brain tumor	V11Y03-081_A1	1238	48562.4	16185	0.247997	1858	2951.5	0.809142	0.944553	0.729201	0.660424	NA	NA	17943
NA	220303	low saturation. Check ethical approval	CBT19	medulloblastoma	7.1	0.9	RRST	pediatric brain tumor	V11Y03-081_B1	1323	46491.4	16429	0.265024	3432	6281	0.674108	0.978468	0.939613	0.843114	NA	NA	17943
NA	NA	high saturation	CBT6	NOS	7	0.88	standard	pediatric brain tumor	V10T03-322_C1	1490	47295.7	15837	0.298478	383	488	0.927694	NA	NA	NA	0.979423	0.624372	NA
NA	NA	high saturation	CBT6	NOS	7	0.88	standard	pediatric brain tumor	V10T03-322_D1	1702	34150.6	17227	0.340946	381.5	460	0.947709	NA	NA	NA	0.97732	0.673414	NA
NA	220303	low saturation	CBT6	NOS	7	0.88	RRST	pediatric brain tumor	V11Y03-081_C1	1943	43923	15773	0.389223	6173	15229	0.492026	0.98949	0.985	0.861899	NA	NA	17943
NA	220303	low saturation	CBT6	NOS	7	0.88	RRST	pediatric brain tumor	V11Y03-081_D1	1433	94777	15680	0.287059	7255	25251	0.572121	0.988101	0.982669	0.853786	NA	NA	17943
1 day	220119	high saturation	PIN1560	CLN1	5.1	0.77	standard	adult human colon	V11A20-396_A1	1738	61047.4	17765	0.348157	199	248	0.96898	NA	NA	NA	0.952265	0.547863
2 months	220303	high saturation	PIN1560	CLN1	5.1	0.77	RRST	adult human colon	V11M22-349_A1	1071	137259	14369	0.214543	1504	2609	0.907507	0.973912	0.565632	0.483049	NA	NA	17943
2 months	220303	high saturation	PIN1560	CLN1	5.1	0.77	RRST	adult human colon	V11M22-349_B1	1154	95170.1	14895	0.23117	1702.5	2992.5	0.904454	0.977068	0.920172	0.813269	NA	NA	17943
2 months	220401	moderate saturation	PIN1660	CLN2	4.5	0.77	RRST	adult human colon	V10S29-108_B1	3360	9508.9	14649	0.673077	708.5	1040	0.780804	0.974522	0.865458	0.77359	NA	NA	17943
2 months	220506	high saturation	PIN1660	CLN2	4.5	0.77	RRST	adult human colon	V11B18-363_C1	3742	11031.9	13686	0.749599	366	630	0.904189	0.934376	0.685183	0.632248	NA	NA	17943
1 day	220119	high saturation	PIN1660	CLN2	4.5	0.77	standard	adult human colon	V11A20-396_C1	3328	26242.1	18450	0.666667	219	277.5	0.953044	NA	NA	NA	0.934476	0.672446
2 months	220318	moderate saturation	P583-B-LNG3	LNG1	7.1	0.9	RRST	adult human lung	V10B01-037_A1	2726	38346.2	16032	0.546074	3867.5	8419.5	0.703821	0.977179	0.96145	0.864775	NA	NA	17943
1 month	210514	high saturation	P583-B-LNG3	LNG1	7.1	0.9	standard	adult human lung	V10T03-286_D1	1508	41457.5	20431	0.302083	1010	2203	0.837538	NA	NA	NA	0.972865	0.887725	NA
1 month	210514	high saturation	P583-B-LNG3	LNG1	7.1	0.9	standard	adult human lung	V10T03-286_B1	986	73002.6	19871	0.197516	745.5	1369	0.890274	NA	NA	NA	0.97124	0.853806	NA
2 months	220318	moderate saturation	P640-C-LNG5	LNG2	6.8	0.89	RRST	adult human lung	V10B01-037_B1	3712	23589.7	15530	0.74359	2407	4148	0.76684	0.966201	0.921329	0.835382	NA	NA	17943
1 month	220224	high saturation	P640-C-LNG5	LNG2	6.8	0.89	standard	adult human lung	V11A20-384_C1	3236	24527.9	18780	0.648237	154	189	0.932199	NA	NA	NA	0.943221	0.240931	NA
1 month	220224	high saturation	P640-C-LNG5	LNG2	6.8	0.89	standard	adult human lung	V11A20-384_D1	2462	30178.1	17219	0.493189	121	150	0.933828	NA	NA	NA	0.921533	0.178647	NA
NA	NA	moderate saturation	PC-P1-H2-5	PC	10	1	standard	prostate cancer	V11A20-405_C1	3650	41339.4	22997	0.73117	2571.5	6013.5	0.736856	NA	NA	NA	0.947464	0.812724	NA
NA	NA	moderate saturation	PC-P1-H2-5	PC	10	1	standard	prostate cancer	V11A20-405_D1	4248	37244.8	23105	0.850962	2677	6875	0.706727	NA	NA	NA	0.955025	0.838751	NA
NA	NA	low saturation	PC-P1-H2-5	PC	10	1	RRST	prostate cancer	V11M22-349_C1	3954	70422.8	16283	0.792067	5821	19538	0.60603	0.988149	0.978688	0.88027	NA	NA	17943
NA	NA	low saturation	PC-P1-H2-5	PC	10	1	RRST	prostate cancer	V11M22-349_D1	3832	60571.7	16143	0.767628	5131.5	15621	0.621372	0.989241	0.979389	0.881571	NA	NA	17943
NA	200923	First Helmsley sample processed, collected for XFuse ~6months after first run	TL2	SI	7.8	0.86	standard	small intestine	V10F24-048_A1	3238	12682.4	19682	0.648638	414	565	0.729698	NA	NA	NA	0.775622	0.412908	NA
NA	200923	First Helmsley sample processed, collected for XFuse ~6months after first run	TL2	SI	7.8	0.86	standard	small intestine	V10F24-048_B1	3448	11910.3	19715	0.690705	383	499	0.737483	NA	NA	NA	0.728176	0.372049	NA
NA	200923	First Helmsley sample processed, collected for XFuse ~6months after first run	TL2	SI	7.8	0.86	standard	small intestine	V10F24-048_C1	3487	18677.5	19921	0.698518	343	456	0.817937	NA	NA	NA	0.663618	0.281618	NA
NA	200923	First Helmsley sample processed, collected for XFuse ~6months after first run	TL2	SI	7.8	0.86	standard	small intestine	V10F24-048_D1	3181	5160.28	18365	0.63722	270	361	0.544855	NA	NA	NA	0.754912	0.331523	NA
NA	200923	First Helmsley sample processed, collected for XFuse ~6months after first run	TL2	SI	7.8	0.86	standard	small intestine	V10F24-050_A1	3427	12633	20476	0.686498	442	612	0.679651	NA	NA	NA	0.706001	0.356174	NA
NA	200923	First Helmsley sample processed, collected for XFuse ~6months after first run	TL2	SI	7.8	0.86	standard	small intestine	V10F24-050_B1	3333	4236.26	18514	0.667668	177	213	0.474508	NA	NA	NA	0.635713	0.308498	NA
NA	200923	First Helmsley sample processed, collected for XFuse ~6months after first run	TL2	SI	7.8	0.86	standard	small intestine	V10F24-050_C1	3450	3830.87	18183	0.691106	141.5	165.5	0.509534	NA	NA	NA	0.687951	0.306407	NA
NA	200923	First Helmsley sample processed, collected for XFuse ~6months after first run	TL2	SI	7.8	0.86	standard	small intestine	V10F24-050_D1	3565	11178.1	19853	0.714143	250	312	0.68331	NA	NA	NA	0.680578	0.285248	NA
NA	220404	First Helmsley sample, collected for Rescue, processed in 2022	TL2	SI	7.8	0.86	RRST	small intestine	V10S29-108_A1	2299	12031.1	14969	0.460537	1077	1500	0.718445	0.973277	0.90351	0.807108	NA	NA	17943
NA	220506	First Helmsley sample, collected for Rescue, processed in 2022	TL2	SI	7.8	0.86	RRST	small intestine	V11B18-363_D1	3009	23262.2	14959	0.602764	828	1429	0.866772	0.917182	0.699394	0.63787	NA	NA	17943
NA	200323	First Helmsley sample processed, collected 2020 soon after receiving the tissue blocks from KU Leuven	TL2	SI	7.8	0.86	standard	small intestine	V19T26-028_A1	3214	43753.2	21351	0.64383	982	1903	0.75306	NA	NA	NA	0.84709	0.666993	NA
NA	200323	First Helmsley sample processed, collected 2020 soon after receiving the tissue blocks from KU Leuven	TL2	SI	7.8	0.86	standard	small intestine	V19T26-028_B1	3320	36993.8	21557	0.665064	1207	2621.5	0.676603	NA	NA	NA	0.838887	0.664513	NA
NA	200323	First Helmsley sample processed, collected 2020 soon after receiving the tissue blocks from KU Leuven	TL2	SI	7.8	0.86	standard	small intestine	V19T26-028_C1	3294	44462	21580	0.659856	1330	2965	0.785545	NA	NA	NA	0.840495	0.647484	NA
NA	200323	First Helmsley sample processed, collected 2020 soon after receiving the tissue blocks from KU Leuven	TL2	SI	7.8	0.86	standard	small intestine	V19T26-028_D1	3291	44505.2	21267	0.659255	1345	3003	0.828976	NA	NA	NA	0.848214	0.645105	NA
2 days	220516	20min pre-perm +50min perm	P4T	P4	6.2	0.87	RRST	mouse bone	V11D08-324_A1	1305	85496	14924	0.261418	3034	9494	0.812059	0.980014	0.950524	0.859974	NA	NA	19465
2 days	220516	20min pre-perm +50min perm	P4T	P4	6.2	0.87	RRST	mouse bone	V11D08-324_B1	1202	97925.1	15045	0.240785	2985.5	8144	0.843804	0.97879	0.94595	0.856324	NA	NA	19465
2 days	220527	30min pepsin	P4T	P4	6.2	0.87	standard	mouse bone	V11B18-362_C1	1298	81910.9	15424	0.260016	752	1890	0.933317	NA	NA	NA	0.888352	0.580682	NA
2 days	220516	20min pre-perm +50min perm	P11T	P11	5.6	0.82	RRST	mouse bone	V11D08-324_C1	2935	35310.5	14801	0.587941	1705	4659	0.755754	0.980968	0.877441	0.789601	NA	NA	19465
2 days	220516	20min pre-perm +50min perm	P11T	P11	5.6	0.82	RRST	mouse bone	V11D08-324_D1	1788	52790.7	14686	0.358173	2240	6792.5	0.786655	0.980158	0.930925	0.844475	NA	NA	19465
2 days	220527	30min pepsin	P11T	P11	5.6	0.82	standard	mouse bone	V11B18-362_D1	1240	26889.1	12292	0.248397	55	126.5	0.925892	NA	NA	NA	0.783751	0.398392	NA
NA	NA	low saturation	MB	MB	NA	NA	RRST	mouse brain	V10S29-134_A1	4426	30732.4	16712	0.886619	5591	14125	0.459359	0.986189	0.946063	0.896778	NA	NA	19465
NA	NA	low saturation	MB	MB	NA	NA	RRST	mouse brain	V10S29-134_B1	4492	26292.1	16591	0.89984	4884.5	11164.5	0.461405	0.983793	0.950729	0.900784	NA	NA	19465
NA	NA	low saturation	MB	MB	NA	NA	RRST	mouse brain	V10S29-134_C1	4159	39820.3	16807	0.833133	6204	17533	0.455733	0.98453	0.968493	0.918097	NA	NA	19465
NA	NA	low saturation	MB	MB	NA	NA	RRST	mouse brain	V10S29-134_D1	4166	28725.3	16644	0.834535	5206.5	12336.5	0.441534	0.985557	0.970133	0.920327	NA	NA	19465
NA	NA	low saturation	MB	MB	NA	NA	standard	mouse brain	V11D08-304_A1	4514	27790.7	20559	0.904247	2988	7318.5	0.568256	NA	NA	NA	0.869121	0.751185	NA
NA	NA	low saturation	MB	MB	NA	NA	standard	mouse brain	V11D08-304_B1	4332	19573.4	19846	0.867788	2350	5043	0.536589	NA	NA	NA	0.836081	0.69063	NA
NA	NA	low saturation	MB	MB	NA	NA	standard	mouse brain	V11D08-304_C1	4394	23673.9	20148	0.880208	2694.5	6098.5	0.548514	NA	NA	NA	0.847224	0.700964	NA
NA	NA	low saturation	MB	MB	NA	NA	standard	mouse brain	V11D08-304_D1	4114	15670.1	19359	0.824119	1951	3977	0.524129	NA	NA	NA	0.84327	0.658933	NA
