# Supplementary material for: Spatially resolved transcriptomic profiling of degraded and challenging fresh frozen samples
Source: Nat Commun. 2023 Jan 31;14:509. doi: 10.1038/s41467-023-36071-5 (PMC9889806; doi:10.1038/s41467-023-36071-5)
Supplement: Supplementary file 7 — Source Data [file 41467_2023_36071_MOESM7_ESM.xlsx]

## Sheet: 1b-mousebrain
unique_genes	protocol	warped_x	warped_y	sample
4543	RRST	1759.8	519	1
3307	RRST	1759.6	543.3	1
4442	RRST	1780.7	555.6	1
4496	RRST	1759.5	567.6	1
3881	RRST	1780.6	579.9	1
5637	RRST	1759.3	591.9	1
4383	RRST	1780.4	604.2	1
4641	RRST	1759.2	616.2	1
4771	RRST	1780.3	628.5	1
4906	RRST	1759	640.6	1
4858	RRST	1780.1	652.8	1
4674	RRST	1758.9	664.9	1
5370	RRST	1780	677.1	1
5432	RRST	1758.8	689.2	1
4813	RRST	1779.8	701.5	1
5012	RRST	1758.6	713.5	1
5713	RRST	1779.7	725.8	1
4912	RRST	1758.5	737.8	1
5159	RRST	1779.5	750.1	1
5154	RRST	1758.3	762.1	1
4752	RRST	1779.4	774.4	1
5728	RRST	1758.2	786.4	1
4769	RRST	1779.2	798.7	1
5046	RRST	1758.1	810.7	1
5295	RRST	1779.1	823	1
5149	RRST	1757.9	835	1
5537	RRST	1779	847.3	1
5596	RRST	1757.8	859.3	1
5298	RRST	1778.8	871.6	1
5498	RRST	1757.6	883.7	1
5762	RRST	1778.7	896	1
5997	RRST	1757.5	908	1
6137	RRST	1778.5	920.3	1
5557	RRST	1757.3	932.3	1
6189	RRST	1778.4	944.6	1
5628	RRST	1757.2	956.6	1
5605	RRST	1778.2	968.9	1
5518	RRST	1757	980.9	1
5599	RRST	1778.1	993.2	1
5591	RRST	1756.9	1005.2	1
6013	RRST	1778	1017.5	1
6222	RRST	1756.7	1029.5	1
6188	RRST	1777.8	1041.8	1
5909	RRST	1756.6	1053.8	1
6577	RRST	1777.7	1066.1	1
5780	RRST	1756.4	1078.1	1
6441	RRST	1777.5	1090.4	1
6356	RRST	1756.3	1102.4	1
6759	RRST	1777.4	1114.7	1
6137	RRST	1756.1	1126.8	1
6731	RRST	1777.2	1139.1	1
6089	RRST	1756	1151.1	1
6430	RRST	1777.1	1163.4	1
6034	RRST	1755.8	1175.4	1
6741	RRST	1777	1187.7	1
5748	RRST	1755.7	1199.7	1
6235	RRST	1776.8	1212	1
5797	RRST	1755.6	1224	1
6576	RRST	1776.7	1236.3	1
6363	RRST	1755.4	1248.3	1
6241	RRST	1776.5	1260.6	1
6540	RRST	1755.3	1272.7	1
6711	RRST	1776.4	1284.9	1
6233	RRST	1755.1	1297	1
6822	RRST	1776.2	1309.2	1
6360	RRST	1755	1321.3	1
6396	RRST	1776.1	1333.5	1
5733	RRST	1754.9	1345.6	1
6226	RRST	1775.9	1357.8	1
5956	RRST	1754.7	1369.9	1
6443	RRST	1775.8	1382.2	1
5804	RRST	1754.6	1394.2	1
7104	RRST	1775.6	1406.5	1
6188	RRST	1754.4	1418.5	1
6881	RRST	1775.5	1430.8	1
5692	RRST	1754.3	1442.8	1
6682	RRST	1775.3	1455.1	1
5860	RRST	1754.1	1467.1	1
6643	RRST	1775.2	1479.4	1
5826	RRST	1754	1491.5	1
6318	RRST	1775	1503.7	1
5483	RRST	1753.9	1515.8	1
6069	RRST	1774.9	1528.1	1
5836	RRST	1753.7	1540.1	1
6663	RRST	1774.8	1552.4	1
5887	RRST	1753.6	1564.4	1
6297	RRST	1774.6	1576.7	1
5797	RRST	1753.4	1588.7	1
6737	RRST	1774.5	1601	1
6681	RRST	1753.3	1613	1
5142	RRST	1774.3	1625.3	1
6369	RRST	1753.1	1637.3	1
4681	RRST	1774.2	1649.6	1
5403	RRST	1753	1661.6	1
4545	RRST	1774.1	1673.9	1
4347	RRST	1752.8	1685.9	1
4284	RRST	1752.7	1710.2	1
4174	RRST	1773.8	1722.5	1
4524	RRST	1752.5	1734.6	1
3882	RRST	1717.7	470.1	1
4446	RRST	1738.9	482.4	1
3256	RRST	1717.6	494.4	1
3135	RRST	1738.7	506.7	1
5204	RRST	1717.5	518.8	1
3673	RRST	1738.6	531	1
4886	RRST	1717.3	543.1	1
4583	RRST	1738.4	555.3	1
4551	RRST	1717.2	567.4	1
5175	RRST	1738.3	579.6	1
4750	RRST	1717	591.7	1
4942	RRST	1738.1	603.9	1
5319	RRST	1716.9	616	1
4697	RRST	1738	628.3	1
5505	RRST	1716.7	640.3	1
5091	RRST	1737.8	652.6	1
4769	RRST	1716.6	664.6	1
4714	RRST	1737.7	676.9	1
4742	RRST	1716.5	688.9	1
5791	RRST	1737.5	701.2	1
5135	RRST	1716.3	713.2	1
4747	RRST	1737.4	725.5	1
5962	RRST	1716.2	737.5	1
5064	RRST	1737.2	749.8	1
5716	RRST	1716	761.9	1
5290	RRST	1737.1	774.2	1
5375	RRST	1715.9	786.2	1
4723	RRST	1736.9	798.5	1
5555	RRST	1715.7	810.5	1
5057	RRST	1736.8	822.8	1
6766	RRST	1715.6	834.8	1
6084	RRST	1736.6	847.1	1
7179	RRST	1715.5	859.1	1
4851	RRST	1736.5	871.4	1
5875	RRST	1715.3	883.4	1
6705	RRST	1736.4	895.7	1
6887	RRST	1715.2	907.7	1
6264	RRST	1736.2	920	1
5907	RRST	1715	932	1
6476	RRST	1736.1	944.3	1
5589	RRST	1714.9	956.3	1
6251	RRST	1735.9	968.6	1
5054	RRST	1714.7	980.6	1
5275	RRST	1735.8	992.9	1
4686	RRST	1714.6	1005	1
5834	RRST	1735.7	1017.3	1
5519	RRST	1714.4	1029.3	1
5811	RRST	1735.5	1041.6	1
5981	RRST	1714.3	1053.6	1
5665	RRST	1735.4	1065.9	1
6265	RRST	1714.1	1077.9	1
5423	RRST	1735.2	1090.2	1
6274	RRST	1714	1102.2	1
4821	RRST	1735.1	1114.5	1
6318	RRST	1713.8	1126.5	1
6651	RRST	1734.9	1138.8	1
6524	RRST	1713.7	1150.8	1
5727	RRST	1734.8	1163.1	1
6234	RRST	1713.5	1175.2	1
5098	RRST	1734.7	1187.4	1
5074	RRST	1734.5	1211.7	1
5722	RRST	1734.4	1236	1
5897	RRST	1734.2	1260.4	1
5761	RRST	1734.1	1284.7	1
6251	RRST	1733.9	1309	1
6255	RRST	1712.7	1321	1
5893	RRST	1733.8	1333.3	1
5686	RRST	1712.5	1345.3	1
6439	RRST	1733.6	1357.6	1
5920	RRST	1712.4	1369.6	1
5768	RRST	1733.5	1381.9	1
5995	RRST	1712.3	1394	1
5579	RRST	1733.3	1406.2	1
5806	RRST	1712.1	1418.3	1
5831	RRST	1733.2	1430.5	1
5093	RRST	1712	1442.6	1
5367	RRST	1733	1454.8	1
5621	RRST	1711.8	1466.9	1
5468	RRST	1732.9	1479.1	1
5128	RRST	1732.7	1503.5	1
5974	RRST	1711.6	1515.5	1
5765	RRST	1732.6	1527.8	1
5364	RRST	1711.4	1539.8	1
4657	RRST	1732.5	1552.1	1
5626	RRST	1711.3	1564.1	1
5860	RRST	1732.3	1576.4	1
5775	RRST	1711.1	1588.4	1
6201	RRST	1732.2	1600.7	1
6042	RRST	1711	1612.8	1
5959	RRST	1732	1625.1	1
5988	RRST	1710.8	1637.1	1
5820	RRST	1731.9	1649.4	1
4826	RRST	1710.7	1661.4	1
5984	RRST	1731.7	1673.7	1
5712	RRST	1710.5	1685.7	1
4568	RRST	1731.6	1698	1
5016	RRST	1710.4	1710	1
3816	RRST	1731.5	1722.3	1
4146	RRST	1710.2	1734.3	1
4393	RRST	1731.3	1746.6	1
4658	RRST	1710.1	1758.6	1
4356	RRST	1675.7	421.3	1
3264	RRST	1675.6	445.6	1
3386	RRST	1696.7	457.8	1
3561	RRST	1675.4	469.9	1
3764	RRST	1696.5	482.1	1
4300	RRST	1675.3	494.2	1
5330	RRST	1696.4	506.5	1
4489	RRST	1675.2	518.5	1
4866	RRST	1696.3	530.8	1
5488	RRST	1696.1	555.1	1
5730	RRST	1674.9	567.1	1
5219	RRST	1696	579.4	1
5654	RRST	1674.7	591.4	1
5517	RRST	1695.8	603.7	1
4702	RRST	1674.6	615.7	1
5032	RRST	1695.7	628	1
5430	RRST	1674.4	640.1	1
4855	RRST	1695.5	652.3	1
5402	RRST	1674.3	664.4	1
5235	RRST	1695.4	676.6	1
5329	RRST	1674.1	688.7	1
5526	RRST	1695.2	700.9	1
5317	RRST	1674	713	1
5347	RRST	1695.1	725.2	1
5689	RRST	1673.9	737.3	1
5023	RRST	1694.9	749.6	1
6283	RRST	1673.7	761.6	1
5011	RRST	1694.8	773.9	1
5560	RRST	1673.6	785.9	1
5617	RRST	1694.6	798.2	1
5301	RRST	1673.4	810.2	1
5764	RRST	1694.5	822.5	1
5051	RRST	1673.3	834.5	1
5743	RRST	1694.3	846.8	1
4330	RRST	1673.2	858.8	1
5333	RRST	1694.2	871.1	1
4135	RRST	1673	883.2	1
6194	RRST	1694.1	895.5	1
4722	RRST	1672.9	907.5	1
5273	RRST	1693.9	919.8	1
5303	RRST	1672.7	931.8	1
5100	RRST	1693.8	944.1	1
5033	RRST	1672.6	956.1	1
4195	RRST	1693.6	968.4	1
4676	RRST	1672.4	980.4	1
4336	RRST	1693.5	992.7	1
5368	RRST	1672.3	1004.7	1
5051	RRST	1693.3	1017	1
5409	RRST	1672.1	1029	1
5071	RRST	1693.2	1041.3	1
5703	RRST	1672	1053.3	1
5362	RRST	1693.1	1065.6	1
5623	RRST	1671.8	1077.6	1
5484	RRST	1692.9	1089.9	1
5703	RRST	1671.7	1101.9	1
5235	RRST	1692.8	1114.2	1
5955	RRST	1671.5	1126.3	1
5311	RRST	1692.6	1138.6	1
5873	RRST	1671.4	1150.6	1
5160	RRST	1692.5	1162.9	1
4880	RRST	1671.2	1174.9	1
4946	RRST	1692.4	1187.2	1
4955	RRST	1671.1	1199.2	1
4636	RRST	1692.2	1211.5	1
4768	RRST	1671	1223.5	1
5898	RRST	1692.1	1235.8	1
4877	RRST	1670.8	1247.8	1
4880	RRST	1670.7	1272.2	1
6138	RRST	1691.3	1357.3	1
6246	RRST	1670.1	1369.4	1
5457	RRST	1691.2	1381.7	1
5789	RRST	1670	1393.7	1
5719	RRST	1691	1406	1
5514	RRST	1669.8	1418	1
5209	RRST	1690.9	1430.3	1
6428	RRST	1669.7	1442.3	1
5536	RRST	1690.7	1454.6	1
6414	RRST	1669.5	1466.6	1
5292	RRST	1690.6	1478.9	1
5973	RRST	1669.4	1491	1
6082	RRST	1690.4	1503.2	1
5090	RRST	1669.2	1515.3	1
6756	RRST	1690.3	1527.5	1
5273	RRST	1669.1	1539.6	1
5378	RRST	1690.1	1551.8	1
5230	RRST	1669	1563.9	1
5186	RRST	1690	1576.1	1
4900	RRST	1668.8	1588.2	1
5063	RRST	1689.9	1600.5	1
5016	RRST	1668.7	1612.5	1
4947	RRST	1689.7	1624.8	1
4890	RRST	1668.5	1636.8	1
5263	RRST	1689.6	1649.1	1
5109	RRST	1668.4	1661.1	1
5100	RRST	1689.4	1673.4	1
5137	RRST	1668.2	1685.4	1
5097	RRST	1689.3	1697.7	1
5061	RRST	1668.1	1709.7	1
5516	RRST	1689.2	1722	1
5680	RRST	1667.9	1734.1	1
6337	RRST	1689	1746.4	1
6047	RRST	1667.8	1758.4	1
3525	RRST	1633.6	396.7	1
3888	RRST	1654.7	409	1
3533	RRST	1633.4	421	1
3563	RRST	1654.5	433.3	1
5410	RRST	1633.3	445.3	1
5562	RRST	1654.4	457.6	1
5217	RRST	1633.2	469.6	1
5419	RRST	1654.2	481.9	1
4960	RRST	1633	493.9	1
5179	RRST	1654.1	506.2	1
4825	RRST	1632.9	518.3	1
5412	RRST	1654	530.5	1
4994	RRST	1632.7	542.6	1
5224	RRST	1653.8	554.8	1
6066	RRST	1632.6	566.9	1
5232	RRST	1653.7	579.1	1
5163	RRST	1632.4	591.2	1
5073	RRST	1653.5	603.4	1
5400	RRST	1632.3	615.5	1
5166	RRST	1653.4	627.8	1
5837	RRST	1632.1	639.8	1
5372	RRST	1653.2	652.1	1
5757	RRST	1632	664.1	1
5731	RRST	1653.1	676.4	1
5835	RRST	1631.8	688.4	1
6302	RRST	1652.9	700.7	1
6078	RRST	1631.7	712.7	1
5919	RRST	1652.8	725	1
5079	RRST	1631.6	737	1
5610	RRST	1652.6	749.3	1
4009	RRST	1631.4	761.4	1
4671	RRST	1652.5	773.6	1
4334	RRST	1631.3	785.7	1
3772	RRST	1652.3	797.9	1
4333	RRST	1631.1	810	1
4088	RRST	1652.2	822.2	1
5050	RRST	1631	834.3	1
4090	RRST	1652.1	846.6	1
5267	RRST	1630.8	858.6	1
4631	RRST	1651.9	870.9	1
5251	RRST	1630.7	882.9	1
5307	RRST	1651.8	895.2	1
6265	RRST	1630.6	907.2	1
5832	RRST	1651.6	919.5	1
7022	RRST	1630.4	931.5	1
5761	RRST	1651.5	943.8	1
7228	RRST	1630.3	955.8	1
4929	RRST	1651.3	968.1	1
7347	RRST	1630.1	980.1	1
5509	RRST	1651.2	992.4	1
6269	RRST	1630	1004.5	1
6198	RRST	1651	1016.8	1
6058	RRST	1629.8	1028.8	1
6727	RRST	1650.9	1041.1	1
6103	RRST	1629.7	1053.1	1
7460	RRST	1650.8	1065.4	1
6604	RRST	1629.5	1077.4	1
6916	RRST	1650.6	1089.7	1
6750	RRST	1629.4	1101.7	1
7273	RRST	1650.5	1114	1
6892	RRST	1629.3	1126	1
6764	RRST	1650.3	1138.3	1
7647	RRST	1629.1	1150.3	1
6690	RRST	1650.2	1162.6	1
7054	RRST	1629	1174.6	1
5603	RRST	1650	1186.9	1
6411	RRST	1628.8	1198.9	1
5124	RRST	1649.9	1211.2	1
5706	RRST	1628.7	1223.2	1
5187	RRST	1649.8	1235.5	1
5280	RRST	1628.5	1247.6	1
5059	RRST	1649.6	1259.9	1
4991	RRST	1628.4	1271.9	1
4987	RRST	1649.5	1284.2	1
5025	RRST	1628.2	1296.2	1
6227	RRST	1649	1357.1	1
6487	RRST	1648.7	1405.7	1
5608	RRST	1648.6	1430	1
5835	RRST	1627.4	1442.1	1
5388	RRST	1648.4	1454.3	1
5977	RRST	1627.2	1466.4	1
5432	RRST	1648.3	1478.7	1
4631	RRST	1627.1	1490.7	1
5148	RRST	1648.2	1503	1
5284	RRST	1626.9	1515	1
4624	RRST	1648	1527.3	1
5887	RRST	1626.8	1539.3	1
4893	RRST	1647.9	1551.6	1
6285	RRST	1626.7	1563.6	1
5213	RRST	1647.7	1575.9	1
5611	RRST	1626.5	1587.9	1
4992	RRST	1647.6	1600.2	1
4972	RRST	1626.4	1612.3	1
4786	RRST	1647.4	1624.5	1
4886	RRST	1626.2	1636.6	1
5202	RRST	1647.3	1648.9	1
4611	RRST	1626.1	1660.9	1
4901	RRST	1647.1	1673.2	1
4956	RRST	1625.9	1685.2	1
4905	RRST	1647	1697.5	1
5232	RRST	1625.8	1709.5	1
5562	RRST	1646.8	1721.8	1
5623	RRST	1625.6	1733.8	1
5352	RRST	1646.7	1746.1	1
6898	RRST	1625.5	1758.1	1
3667	RRST	1591.6	347.8	1
3714	RRST	1612.6	360.1	1
3360	RRST	1591.5	372.1	1
2965	RRST	1612.5	384.4	1
4097	RRST	1591.3	396.4	1
3516	RRST	1612.4	408.7	1
5190	RRST	1591.2	420.7	1
4431	RRST	1612.2	433	1
5509	RRST	1591	445	1
5152	RRST	1612.1	457.3	1
5413	RRST	1590.9	469.3	1
4894	RRST	1611.9	481.6	1
5337	RRST	1590.7	493.7	1
4802	RRST	1611.8	506	1
4814	RRST	1590.6	518	1
4987	RRST	1611.6	530.3	1
5609	RRST	1590.4	542.3	1
4614	RRST	1611.5	554.6	1
6092	RRST	1590.3	566.6	1
5910	RRST	1611.4	578.9	1
5401	RRST	1590.1	590.9	1
5599	RRST	1611.2	603.2	1
5406	RRST	1590	615.2	1
5881	RRST	1611.1	627.5	1
5557	RRST	1589.8	639.6	1
6011	RRST	1610.9	651.8	1
5283	RRST	1589.7	663.9	1
5882	RRST	1610.8	676.1	1
5075	RRST	1589.5	688.2	1
6006	RRST	1610.6	700.4	1
4252	RRST	1589.4	712.5	1
4032	RRST	1610.5	724.7	1
4856	RRST	1589.3	736.8	1
4087	RRST	1610.4	749.1	1
5421	RRST	1589.1	761.1	1
4376	RRST	1610.2	773.4	1
5261	RRST	1589	785.4	1
4763	RRST	1610.1	797.7	1
5727	RRST	1588.8	809.7	1
5057	RRST	1609.9	822	1
7019	RRST	1588.7	834	1
5033	RRST	1609.8	846.3	1
6400	RRST	1588.5	858.3	1
6141	RRST	1609.6	870.6	1
5211	RRST	1588.4	882.7	1
7748	RRST	1609.5	895	1
6031	RRST	1588.3	907	1
7761	RRST	1609.3	919.3	1
6045	RRST	1588.1	931.3	1
7055	RRST	1609.2	943.6	1
6284	RRST	1588	955.6	1
5901	RRST	1609	967.9	1
6090	RRST	1587.8	979.9	1
5666	RRST	1608.9	992.2	1
5191	RRST	1587.7	1004.2	1
5781	RRST	1608.7	1016.5	1
5581	RRST	1587.5	1028.5	1
5582	RRST	1608.6	1040.8	1
5569	RRST	1587.4	1052.8	1
5513	RRST	1608.5	1065.1	1
5902	RRST	1587.3	1077.1	1
5595	RRST	1608.3	1089.4	1
5531	RRST	1587.1	1101.4	1
5552	RRST	1608.2	1113.7	1
6033	RRST	1587	1125.8	1
5763	RRST	1608	1138.1	1
7042	RRST	1586.8	1150.1	1
6837	RRST	1607.9	1162.4	1
7267	RRST	1586.7	1174.4	1
6360	RRST	1607.7	1186.7	1
6646	RRST	1586.5	1198.7	1
6476	RRST	1607.6	1211	1
6098	RRST	1586.4	1223	1
5346	RRST	1607.5	1235.3	1
5259	RRST	1586.2	1247.3	1
4787	RRST	1607.3	1259.6	1
4848	RRST	1586.1	1271.6	1
4576	RRST	1607.2	1283.9	1
4397	RRST	1585.9	1295.9	1
4526	RRST	1607	1308.2	1
4469	RRST	1585.8	1320.3	1
4051	RRST	1606.9	1332.5	1
3788	RRST	1585.6	1344.6	1
5839	RRST	1585.2	1417.5	1
5290	RRST	1606.3	1429.8	1
6572	RRST	1585.1	1441.8	1
5293	RRST	1584.9	1466.1	1
5597	RRST	1606	1478.4	1
5694	RRST	1584.8	1490.5	1
5406	RRST	1605.9	1502.7	1
5139	RRST	1584.6	1514.8	1
5927	RRST	1605.7	1527	1
5975	RRST	1584.5	1539.1	1
5725	RRST	1605.6	1551.3	1
5699	RRST	1584.3	1563.4	1
5697	RRST	1605.4	1575.6	1
4878	RRST	1584.2	1587.7	1
5023	RRST	1605.3	1600	1
4839	RRST	1584.1	1612	1
5313	RRST	1605.1	1624.3	1
5585	RRST	1583.9	1636.3	1
4927	RRST	1605	1648.6	1
5378	RRST	1583.8	1660.6	1
5251	RRST	1604.8	1672.9	1
5120	RRST	1583.6	1684.9	1
5268	RRST	1604.7	1697.2	1
5205	RRST	1583.5	1709.2	1
5377	RRST	1604.5	1721.5	1
5526	RRST	1583.3	1733.6	1
6280	RRST	1604.4	1745.9	1
6145	RRST	1583.2	1757.9	1
3425	RRST	1549.3	347.5	1
3034	RRST	1570.3	359.8	1
5184	RRST	1549.1	371.9	1
4105	RRST	1570.2	384.2	1
5103	RRST	1549	396.2	1
4886	RRST	1570.1	408.5	1
5054	RRST	1548.9	420.5	1
5110	RRST	1569.9	432.8	1
6052	RRST	1548.7	444.8	1
5420	RRST	1569.8	457.1	1
5765	RRST	1548.6	469.1	1
6221	RRST	1569.6	481.4	1
5865	RRST	1548.4	493.4	1
4625	RRST	1569.5	505.7	1
5385	RRST	1548.3	517.7	1
5026	RRST	1569.3	530	1
6126	RRST	1548.1	542	1
5480	RRST	1569.2	554.3	1
5615	RRST	1548	566.4	1
5675	RRST	1569.1	578.6	1
5611	RRST	1547.8	590.7	1
5955	RRST	1568.9	602.9	1
5726	RRST	1547.7	615	1
5814	RRST	1568.8	627.3	1
5182	RRST	1547.5	639.3	1
5528	RRST	1568.6	651.6	1
4168	RRST	1547.4	663.6	1
4683	RRST	1568.5	675.9	1
4180	RRST	1547.2	687.9	1
4560	RRST	1568.3	700.2	1
4685	RRST	1547.1	712.2	1
4871	RRST	1568.2	724.5	1
5775	RRST	1546.9	736.5	1
5012	RRST	1568.1	748.8	1
7306	RRST	1546.8	760.9	1
6474	RRST	1567.9	773.1	1
5538	RRST	1546.7	785.2	1
7748	RRST	1567.8	797.4	1
5077	RRST	1546.5	809.5	1
5659	RRST	1567.6	821.7	1
5222	RRST	1546.4	833.8	1
5388	RRST	1567.5	846	1
5381	RRST	1546.2	858.1	1
5405	RRST	1567.3	870.4	1
5349	RRST	1546.1	882.4	1
5822	RRST	1567.2	894.7	1
5807	RRST	1546	906.7	1
5816	RRST	1567	919	1
6064	RRST	1545.8	931	1
5423	RRST	1566.9	943.3	1
5903	RRST	1545.7	955.3	1
6065	RRST	1566.7	967.6	1
6046	RRST	1545.5	979.6	1
5866	RRST	1566.6	991.9	1
6025	RRST	1545.4	1004	1
6527	RRST	1566.4	1016.3	1
6042	RRST	1545.2	1028.3	1
5394	RRST	1566.3	1040.6	1
5741	RRST	1545.1	1052.6	1
5638	RRST	1566.1	1064.9	1
6694	RRST	1545	1076.9	1
5855	RRST	1566	1089.2	1
7422	RRST	1544.8	1101.2	1
6704	RRST	1565.9	1113.5	1
7303	RRST	1544.7	1125.5	1
7185	RRST	1565.7	1137.8	1
6583	RRST	1544.5	1149.8	1
7113	RRST	1565.6	1162.1	1
6458	RRST	1544.4	1174.1	1
6887	RRST	1565.4	1186.4	1
5361	RRST	1544.2	1198.4	1
6473	RRST	1565.3	1210.7	1
4334	RRST	1544.1	1222.8	1
6089	RRST	1565.1	1235.1	1
4806	RRST	1543.9	1247.1	1
4438	RRST	1565	1259.4	1
4275	RRST	1543.8	1271.4	1
4448	RRST	1564.9	1283.7	1
4330	RRST	1543.6	1295.7	1
4237	RRST	1564.7	1308	1
4521	RRST	1543.5	1320	1
3817	RRST	1564.6	1332.3	1
3896	RRST	1543.3	1344.3	1
4059	RRST	1564.4	1356.6	1
3961	RRST	1543.2	1368.7	1
6507	RRST	1564	1429.5	1
5409	RRST	1563.9	1453.8	1
6311	RRST	1542.6	1465.9	1
5865	RRST	1563.7	1478.2	1
4968	RRST	1542.5	1490.2	1
5019	RRST	1563.6	1502.5	1
6636	RRST	1542.3	1514.5	1
6432	RRST	1563.4	1526.8	1
5676	RRST	1542.2	1538.8	1
5625	RRST	1563.3	1551.1	1
5686	RRST	1542	1563.1	1
4812	RRST	1563.1	1575.4	1
5732	RRST	1541.9	1587.4	1
4807	RRST	1563	1599.7	1
4984	RRST	1541.8	1611.8	1
5600	RRST	1562.8	1624	1
5645	RRST	1541.6	1636.1	1
5407	RRST	1562.7	1648.3	1
5579	RRST	1541.5	1660.4	1
5286	RRST	1562.5	1672.6	1
5488	RRST	1541.3	1684.7	1
4963	RRST	1562.4	1696.9	1
5817	RRST	1541.2	1709	1
5220	RRST	1562.2	1721.3	1
5833	RRST	1541	1733.3	1
6174	RRST	1562.1	1745.6	1
6347	RRST	1540.9	1757.6	1
4275	RRST	1507.1	323	1
3840	RRST	1528.2	335.3	1
4661	RRST	1507	347.3	1
5609	RRST	1528	359.6	1
4535	RRST	1506.8	371.6	1
5480	RRST	1527.9	383.9	1
5842	RRST	1506.7	395.9	1
5524	RRST	1527.7	408.2	1
4721	RRST	1506.6	420.2	1
6077	RRST	1527.6	432.5	1
5060	RRST	1506.4	444.5	1
5098	RRST	1527.5	456.8	1
5208	RRST	1506.3	468.8	1
5370	RRST	1527.3	481.1	1
5397	RRST	1506.1	493.2	1
6160	RRST	1527.2	505.5	1
6157	RRST	1506	517.5	1
5852	RRST	1527	529.8	1
6053	RRST	1505.8	541.8	1
5438	RRST	1526.9	554.1	1
6084	RRST	1505.7	566.1	1
5683	RRST	1526.8	578.4	1
6188	RRST	1505.5	590.4	1
6163	RRST	1526.6	602.7	1
4916	RRST	1505.4	614.7	1
5457	RRST	1526.5	627	1
4930	RRST	1505.2	639.1	1
4426	RRST	1526.3	651.3	1
4832	RRST	1505.1	663.4	1
5558	RRST	1526.2	675.6	1
5752	RRST	1504.9	687.7	1
5805	RRST	1526	699.9	1
7441	RRST	1504.8	712	1
7211	RRST	1525.9	724.2	1
5764	RRST	1504.6	736.3	1
6797	RRST	1525.8	748.6	1
5663	RRST	1504.5	760.6	1
5521	RRST	1525.6	772.9	1
5837	RRST	1504.4	784.9	1
5095	RRST	1525.5	797.2	1
5525	RRST	1504.2	809.2	1
5440	RRST	1525.3	821.5	1
5634	RRST	1504.1	833.5	1
5581	RRST	1525.2	845.8	1
5454	RRST	1503.9	857.8	1
5540	RRST	1525	870.1	1
5615	RRST	1503.8	882.2	1
5336	RRST	1524.9	894.4	1
6231	RRST	1503.6	906.5	1
6335	RRST	1524.7	918.7	1
6189	RRST	1503.5	930.8	1
6332	RRST	1524.6	943	1
6159	RRST	1503.4	955.1	1
6050	RRST	1524.4	967.3	1
6422	RRST	1503.2	979.4	1
6118	RRST	1524.3	991.7	1
7398	RRST	1503.1	1003.7	1
6291	RRST	1524.1	1016	1
7919	RRST	1502.9	1028	1
7727	RRST	1524	1040.3	1
6993	RRST	1502.8	1052.3	1
7592	RRST	1523.8	1064.6	1
6553	RRST	1502.6	1076.6	1
7223	RRST	1523.7	1088.9	1
6267	RRST	1502.5	1100.9	1
6608	RRST	1523.6	1113.3	1
5832	RRST	1502.4	1125.3	1
6144	RRST	1523.4	1137.6	1
5682	RRST	1502.2	1149.6	1
5653	RRST	1523.3	1161.9	1
5652	RRST	1502.1	1173.9	1
4974	RRST	1523.1	1186.2	1
5222	RRST	1501.9	1198.2	1
4378	RRST	1523	1210.5	1
4367	RRST	1501.8	1222.5	1
4879	RRST	1522.8	1234.8	1
4994	RRST	1501.6	1246.8	1
4366	RRST	1522.7	1259.1	1
4059	RRST	1501.5	1271.1	1
4910	RRST	1522.6	1283.4	1
4196	RRST	1501.3	1295.4	1
4265	RRST	1522.4	1307.7	1
3818	RRST	1501.2	1319.7	1
4133	RRST	1522.3	1332	1
3826	RRST	1501	1344.1	1
4075	RRST	1522.1	1356.4	1
3562	RRST	1500.9	1368.4	1
3966	RRST	1522	1380.7	1
4345	RRST	1500.7	1392.7	1
4218	RRST	1521.6	1453.6	1
6251	RRST	1521.4	1477.9	1
5780	RRST	1500.2	1490	1
5668	RRST	1521.3	1502.2	1
5797	RRST	1500	1514.3	1
5528	RRST	1521.1	1526.5	1
5768	RRST	1499.9	1538.6	1
5545	RRST	1521	1550.8	1
5358	RRST	1499.7	1562.9	1
5064	RRST	1520.8	1575.1	1
5554	RRST	1499.6	1587.2	1
5935	RRST	1520.7	1599.5	1
6025	RRST	1499.4	1611.5	1
5513	RRST	1520.5	1623.8	1
5434	RRST	1499.3	1635.8	1
5774	RRST	1520.4	1648.1	1
5889	RRST	1499.2	1660.1	1
5645	RRST	1520.2	1672.4	1
5848	RRST	1499	1684.4	1
5728	RRST	1520.1	1696.7	1
5722	RRST	1498.9	1708.7	1
6081	RRST	1519.9	1721	1
6260	RRST	1498.7	1733.1	1
6268	RRST	1519.8	1745.3	1
6322	RRST	1498.6	1757.4	1
4628	RRST	1465	298.4	1
4332	RRST	1486	310.7	1
3688	RRST	1464.8	322.7	1
3958	RRST	1485.9	335	1
5368	RRST	1464.7	347	1
5749	RRST	1485.7	359.3	1
5995	RRST	1464.5	371.4	1
5084	RRST	1485.6	383.7	1
5458	RRST	1464.4	395.7	1
5343	RRST	1485.4	408	1
5765	RRST	1464.3	420	1
5456	RRST	1485.3	432.3	1
5184	RRST	1464.1	444.3	1
4997	RRST	1485.2	456.6	1
5942	RRST	1464	468.6	1
5776	RRST	1485	480.9	1
6251	RRST	1463.8	492.9	1
6596	RRST	1484.9	505.2	1
5829	RRST	1463.7	517.2	1
6544	RRST	1484.7	529.5	1
6198	RRST	1463.5	541.5	1
5927	RRST	1484.6	553.8	1
6541	RRST	1463.4	565.8	1
5787	RRST	1484.4	578.1	1
4642	RRST	1463.2	590.1	1
4886	RRST	1484.3	602.4	1
5325	RRST	1463.1	614.5	1
5159	RRST	1484.2	626.8	1
5644	RRST	1462.9	638.8	1
5460	RRST	1484	651.1	1
6374	RRST	1462.8	663.1	1
6029	RRST	1483.9	675.4	1
6930	RRST	1462.6	687.4	1
6746	RRST	1483.7	699.7	1
5081	RRST	1462.5	711.7	1
6301	RRST	1483.6	724	1
5916	RRST	1462.3	736	1
5460	RRST	1483.5	748.3	1
5776	RRST	1462.2	760.4	1
5394	RRST	1483.3	772.6	1
5693	RRST	1462	784.7	1
5073	RRST	1483.2	796.9	1
5594	RRST	1461.9	809	1
5685	RRST	1483	821.2	1
5786	RRST	1461.8	833.3	1
6449	RRST	1482.9	845.5	1
5646	RRST	1461.6	857.6	1
5758	RRST	1482.7	869.9	1
5751	RRST	1461.5	881.9	1
6447	RRST	1482.6	894.2	1
6652	RRST	1461.3	906.2	1
6212	RRST	1482.4	918.5	1
6602	RRST	1461.2	930.5	1
6445	RRST	1482.3	942.8	1
7812	RRST	1461.1	954.8	1
7176	RRST	1482.1	967.1	1
7094	RRST	1460.9	979.1	1
7977	RRST	1482	991.4	1
6602	RRST	1460.8	1003.5	1
7078	RRST	1481.8	1015.7	1
6712	RRST	1460.6	1027.8	1
6679	RRST	1481.7	1040.1	1
6159	RRST	1460.5	1052.1	1
6517	RRST	1481.5	1064.4	1
6028	RRST	1460.3	1076.4	1
6189	RRST	1481.4	1088.7	1
5400	RRST	1460.2	1100.7	1
5889	RRST	1481.2	1113	1
5525	RRST	1460.1	1125	1
5741	RRST	1481.1	1137.3	1
5891	RRST	1459.9	1149.3	1
5260	RRST	1481	1161.6	1
5719	RRST	1459.8	1173.6	1
4924	RRST	1480.8	1185.9	1
4522	RRST	1459.6	1197.9	1
4265	RRST	1480.7	1210.2	1
4387	RRST	1459.5	1222.3	1
4463	RRST	1480.5	1234.6	1
4375	RRST	1459.3	1246.6	1
4333	RRST	1480.4	1258.9	1
4886	RRST	1459.2	1270.9	1
3773	RRST	1480.3	1283.2	1
4718	RRST	1459	1295.2	1
3630	RRST	1480.1	1307.5	1
3671	RRST	1458.9	1319.5	1
3525	RRST	1480	1331.8	1
3722	RRST	1458.7	1343.8	1
3640	RRST	1479.8	1356.1	1
4450	RRST	1458.6	1368.1	1
3684	RRST	1479.7	1380.4	1
3903	RRST	1458.4	1392.4	1
3546	RRST	1479.5	1404.7	1
4150	RRST	1458.3	1416.7	1
5945	RRST	1479	1502	1
6136	RRST	1457.7	1514	1
5096	RRST	1478.8	1526.3	1
5757	RRST	1457.6	1538.3	1
5385	RRST	1478.7	1550.6	1
4644	RRST	1457.4	1562.6	1
5759	RRST	1478.5	1574.9	1
5792	RRST	1457.3	1586.9	1
5296	RRST	1478.4	1599.2	1
5471	RRST	1457.1	1611.3	1
5327	RRST	1478.2	1623.5	1
5799	RRST	1457	1635.6	1
5261	RRST	1478.1	1647.8	1
5755	RRST	1456.9	1659.9	1
6256	RRST	1477.9	1672.1	1
5876	RRST	1456.7	1684.2	1
6026	RRST	1477.8	1696.4	1
6326	RRST	1456.6	1708.5	1
6062	RRST	1477.6	1720.8	1
5737	RRST	1456.4	1732.8	1
6712	RRST	1477.5	1745.1	1
6390	RRST	1456.3	1757.1	1
4342	RRST	1443.9	286.2	1
3777	RRST	1422.7	298.2	1
3354	RRST	1443.7	310.5	1
5557	RRST	1422.5	322.5	1
4406	RRST	1443.6	334.8	1
5404	RRST	1422.4	346.8	1
5096	RRST	1443.4	359.1	1
5859	RRST	1422.2	371.1	1
5753	RRST	1443.3	383.4	1
5705	RRST	1422.1	395.4	1
5617	RRST	1443.1	407.7	1
5973	RRST	1421.9	419.7	1
5577	RRST	1443	432	1
6135	RRST	1421.8	444	1
5528	RRST	1442.9	456.3	1
5655	RRST	1421.7	468.3	1
5950	RRST	1442.7	480.6	1
5644	RRST	1421.5	492.7	1
5797	RRST	1442.6	505	1
5124	RRST	1421.4	517	1
5637	RRST	1442.4	529.3	1
5748	RRST	1421.2	541.3	1
6334	RRST	1442.3	553.6	1
4497	RRST	1421.1	565.6	1
4956	RRST	1442.1	577.9	1
4903	RRST	1420.9	589.9	1
5385	RRST	1442	602.2	1
5663	RRST	1420.8	614.2	1
5296	RRST	1441.9	626.5	1
7355	RRST	1420.6	638.5	1
7155	RRST	1441.7	650.8	1
5670	RRST	1420.5	662.8	1
6314	RRST	1441.6	675.1	1
5367	RRST	1420.3	687.1	1
5083	RRST	1441.4	699.4	1
5729	RRST	1420.2	711.5	1
5853	RRST	1441.3	723.7	1
5548	RRST	1420	735.8	1
5915	RRST	1441.1	748.1	1
5680	RRST	1419.9	760.1	1
5352	RRST	1441	772.4	1
5909	RRST	1419.7	784.4	1
5883	RRST	1440.9	796.7	1
7329	RRST	1419.6	808.7	1
6098	RRST	1440.7	821	1
7138	RRST	1419.5	833	1
6474	RRST	1440.6	845.3	1
6532	RRST	1419.3	857.3	1
5792	RRST	1440.4	869.6	1
6931	RRST	1419.2	881.7	1
6980	RRST	1440.3	893.9	1
7114	RRST	1419	906	1
8221	RRST	1440.1	918.2	1
6510	RRST	1418.9	930.3	1
7082	RRST	1440	942.5	1
5968	RRST	1418.7	954.6	1
5877	RRST	1439.8	966.8	1
6216	RRST	1418.6	978.9	1
5947	RRST	1439.7	991.2	1
5774	RRST	1418.5	1003.2	1
6289	RRST	1439.5	1015.5	1
6389	RRST	1418.3	1027.5	1
6737	RRST	1439.4	1039.8	1
6248	RRST	1418.2	1051.8	1
7344	RRST	1439.2	1064.1	1
6811	RRST	1418	1076.1	1
5929	RRST	1439.1	1088.4	1
6074	RRST	1417.9	1100.5	1
6236	RRST	1438.9	1112.8	1
5827	RRST	1417.8	1124.8	1
5647	RRST	1438.8	1137.1	1
5934	RRST	1417.6	1149.1	1
5205	RRST	1438.7	1161.4	1
5698	RRST	1417.5	1173.4	1
4965	RRST	1438.5	1185.7	1
5037	RRST	1417.3	1197.7	1
4664	RRST	1438.4	1210	1
5239	RRST	1417.2	1222	1
5210	RRST	1438.2	1234.3	1
4764	RRST	1417	1246.3	1
4664	RRST	1438.1	1258.6	1
5055	RRST	1416.9	1270.6	1
3706	RRST	1437.9	1282.9	1
3702	RRST	1416.7	1294.9	1
3295	RRST	1437.8	1307.2	1
3048	RRST	1416.6	1319.2	1
3498	RRST	1437.7	1331.5	1
3011	RRST	1416.4	1343.6	1
3508	RRST	1437.5	1355.9	1
3987	RRST	1416.3	1367.9	1
4319	RRST	1437.4	1380.2	1
4325	RRST	1437.2	1404.5	1
4996	RRST	1416	1416.5	1
3961	RRST	1437.1	1428.8	1
4247	RRST	1415.8	1440.8	1
5715	RRST	1436.7	1501.7	1
5972	RRST	1436.5	1526	1
6599	RRST	1415.3	1538.1	1
6082	RRST	1436.4	1550.3	1
5897	RRST	1415.1	1562.4	1
4970	RRST	1436.2	1574.6	1
5759	RRST	1415	1586.7	1
5597	RRST	1436.1	1599	1
6489	RRST	1414.8	1611	1
5943	RRST	1435.9	1623.3	1
6271	RRST	1414.7	1635.3	1
6265	RRST	1435.8	1647.6	1
6058	RRST	1414.6	1659.6	1
6401	RRST	1435.6	1671.9	1
6240	RRST	1414.4	1683.9	1
6176	RRST	1435.5	1696.2	1
6295	RRST	1414.3	1708.2	1
6346	RRST	1435.3	1720.5	1
6450	RRST	1414.1	1732.6	1
6542	RRST	1435.2	1744.8	1
6877	RRST	1414	1756.9	1
3750	RRST	1380.5	273.6	1
3652	RRST	1401.6	285.9	1
4531	RRST	1380.4	297.9	1
4536	RRST	1401.4	310.2	1
5455	RRST	1380.2	322.2	1
5390	RRST	1401.3	334.5	1
5018	RRST	1380.1	346.5	1
5706	RRST	1401.1	358.8	1
5486	RRST	1379.9	370.9	1
5686	RRST	1401	383.2	1
5694	RRST	1379.8	395.2	1
6430	RRST	1400.8	407.5	1
5681	RRST	1379.6	419.5	1
6365	RRST	1400.7	431.8	1
5868	RRST	1379.5	443.8	1
6532	RRST	1400.6	456.1	1
6002	RRST	1379.4	468.1	1
6718	RRST	1400.4	480.4	1
6629	RRST	1379.2	492.4	1
5528	RRST	1400.3	504.7	1
5993	RRST	1379.1	516.7	1
5767	RRST	1400.1	529	1
5340	RRST	1378.9	541	1
5362	RRST	1400	553.3	1
4814	RRST	1378.8	565.3	1
5353	RRST	1399.8	577.6	1
5288	RRST	1378.6	589.6	1
5705	RRST	1399.7	601.9	1
7602	RRST	1378.5	614	1
7147	RRST	1399.5	626.3	1
6006	RRST	1378.3	638.3	1
5898	RRST	1399.4	650.6	1
5943	RRST	1378.2	662.6	1
6056	RRST	1399.3	674.9	1
6172	RRST	1378	686.9	1
6081	RRST	1399.1	699.2	1
6656	RRST	1377.9	711.2	1
6071	RRST	1399	723.5	1
5815	RRST	1377.8	735.5	1
6000	RRST	1398.8	747.8	1
6010	RRST	1377.6	759.9	1
6192	RRST	1398.7	772.1	1
7639	RRST	1377.5	784.2	1
7612	RRST	1398.6	796.4	1
6861	RRST	1377.3	808.5	1
7050	RRST	1398.4	820.7	1
7170	RRST	1377.2	832.8	1
7065	RRST	1398.3	845	1
7218	RRST	1377	857.1	1
7584	RRST	1398.1	869.4	1
5929	RRST	1376.9	881.4	1
6813	RRST	1398	893.7	1
6512	RRST	1376.7	905.7	1
6129	RRST	1397.8	918	1
6842	RRST	1376.6	930	1
6407	RRST	1397.7	942.3	1
6425	RRST	1376.4	954.3	1
6632	RRST	1397.5	966.6	1
6567	RRST	1376.3	978.7	1
7003	RRST	1397.4	990.9	1
6861	RRST	1376.2	1003	1
6655	RRST	1397.2	1015.2	1
6390	RRST	1376	1027.3	1
6907	RRST	1397.1	1039.5	1
6536	RRST	1375.9	1051.6	1
6725	RRST	1396.9	1063.8	1
6473	RRST	1375.7	1075.9	1
6004	RRST	1396.8	1088.2	1
6533	RRST	1375.6	1100.2	1
5711	RRST	1396.7	1112.5	1
5379	RRST	1375.4	1124.5	1
5361	RRST	1396.5	1136.8	1
5269	RRST	1375.3	1148.8	1
5529	RRST	1396.4	1161.1	1
5699	RRST	1375.2	1173.1	1
5433	RRST	1396.2	1185.4	1
5569	RRST	1375	1197.4	1
5061	RRST	1396.1	1209.7	1
5363	RRST	1374.9	1221.8	1
5676	RRST	1395.9	1234.1	1
5665	RRST	1374.7	1246.1	1
5868	RRST	1395.8	1258.4	1
5813	RRST	1374.6	1270.4	1
5821	RRST	1395.6	1282.7	1
5620	RRST	1374.4	1294.7	1
4850	RRST	1395.5	1307	1
4910	RRST	1374.3	1319	1
4081	RRST	1395.4	1331.3	1
4130	RRST	1374.1	1343.3	1
3965	RRST	1395.2	1355.6	1
4052	RRST	1374	1367.6	1
4106	RRST	1395.1	1379.9	1
4741	RRST	1373.8	1391.9	1
4272	RRST	1394.9	1404.2	1
3795	RRST	1373.7	1416.2	1
5511	RRST	1394.8	1428.5	1
4463	RRST	1373.6	1440.5	1
5241	RRST	1394.6	1452.8	1
5301	RRST	1373.4	1464.9	1
6149	RRST	1373.3	1489.2	1
6543	RRST	1373.1	1513.5	1
6226	RRST	1373	1537.8	1
6565	RRST	1394.1	1550.1	1
7043	RRST	1372.8	1562.1	1
6468	RRST	1393.9	1574.4	1
6521	RRST	1372.7	1586.4	1
6310	RRST	1393.8	1598.7	1
6390	RRST	1372.5	1610.8	1
6606	RRST	1393.6	1623	1
6556	RRST	1372.4	1635.1	1
6590	RRST	1393.5	1647.3	1
6396	RRST	1372.2	1659.4	1
6349	RRST	1393.3	1671.6	1
6430	RRST	1372.1	1683.7	1
6077	RRST	1393.2	1695.9	1
6268	RRST	1372	1708	1
6258	RRST	1393	1720.3	1
6447	RRST	1371.8	1732.3	1
6373	RRST	1392.9	1744.6	1
6459	RRST	1371.7	1756.6	1
3137	RRST	1338.3	249.1	1
4418	RRST	1359.4	261.3	1
2859	RRST	1338.2	273.4	1
3966	RRST	1359.3	285.6	1
4108	RRST	1338	297.7	1
5700	RRST	1359.1	309.9	1
4926	RRST	1337.9	322	1
5097	RRST	1359	334.2	1
5598	RRST	1337.8	346.3	1
5492	RRST	1358.9	358.6	1
5629	RRST	1337.6	370.6	1
6400	RRST	1358.7	382.9	1
5656	RRST	1337.5	394.9	1
5895	RRST	1358.6	407.2	1
5683	RRST	1337.3	419.2	1
6196	RRST	1358.4	431.5	1
5992	RRST	1337.2	443.5	1
6212	RRST	1358.3	455.8	1
5356	RRST	1337	467.8	1
6357	RRST	1358.1	480.1	1
6316	RRST	1336.9	492.2	1
6037	RRST	1358	504.5	1
6535	RRST	1336.8	516.5	1
6441	RRST	1357.8	528.8	1
4843	RRST	1336.6	540.8	1
4786	RRST	1357.7	553.1	1
5743	RRST	1336.5	565.1	1
5297	RRST	1357.5	577.4	1
6194	RRST	1336.3	589.4	1
7078	RRST	1357.4	601.7	1
5559	RRST	1336.2	613.7	1
5974	RRST	1357.2	626	1
5361	RRST	1336	638	1
5891	RRST	1357.1	650.3	1
6221	RRST	1335.9	662.3	1
6325	RRST	1357	674.6	1
5815	RRST	1335.8	686.6	1
5697	RRST	1356.8	698.9	1
5857	RRST	1335.6	710.9	1
5986	RRST	1356.7	723.2	1
6462	RRST	1335.5	735.3	1
6180	RRST	1356.5	747.6	1
8001	RRST	1335.3	759.6	1
7943	RRST	1356.4	771.9	1
7300	RRST	1335.2	783.9	1
6713	RRST	1356.2	796.2	1
7014	RRST	1335	808.2	1
7167	RRST	1356.1	820.5	1
6193	RRST	1334.9	832.5	1
7114	RRST	1356	844.8	1
6054	RRST	1334.7	856.9	1
6272	RRST	1355.8	869.1	1
6157	RRST	1334.6	881.2	1
6889	RRST	1355.7	893.4	1
6541	RRST	1334.4	905.5	1
6669	RRST	1355.5	917.7	1
6875	RRST	1334.3	929.8	1
6543	RRST	1355.4	942	1
6881	RRST	1334.1	954.1	1
6774	RRST	1355.2	966.4	1
6648	RRST	1334	978.4	1
6978	RRST	1355.1	990.7	1
6628	RRST	1333.8	1002.7	1
6930	RRST	1354.9	1015	1
6335	RRST	1333.7	1027	1
6633	RRST	1354.8	1039.3	1
6211	RRST	1333.6	1051.3	1
6641	RRST	1354.7	1063.6	1
5407	RRST	1333.4	1075.6	1
6073	RRST	1354.5	1087.9	1
5289	RRST	1333.3	1100	1
6082	RRST	1354.4	1112.2	1
5573	RRST	1333.1	1124.3	1
5513	RRST	1354.2	1136.5	1
4747	RRST	1333	1148.6	1
5878	RRST	1354.1	1160.8	1
5750	RRST	1332.9	1172.9	1
5592	RRST	1353.9	1185.2	1
5088	RRST	1332.7	1197.2	1
5615	RRST	1353.8	1209.5	1
4876	RRST	1332.6	1221.5	1
5715	RRST	1353.6	1233.8	1
4976	RRST	1332.4	1245.8	1
5444	RRST	1353.5	1258.1	1
5217	RRST	1332.3	1270.1	1
5448	RRST	1353.3	1282.4	1
5498	RRST	1332.1	1294.4	1
5472	RRST	1353.2	1306.7	1
5542	RRST	1332	1318.7	1
4582	RRST	1353	1331	1
4998	RRST	1331.8	1343.1	1
4128	RRST	1352.9	1355.4	1
4519	RRST	1331.7	1367.4	1
4514	RRST	1352.8	1379.7	1
4836	RRST	1331.6	1391.7	1
4656	RRST	1352.6	1404	1
4524	RRST	1331.4	1416	1
4481	RRST	1352.5	1428.3	1
4393	RRST	1331.3	1440.3	1
5064	RRST	1352.3	1452.6	1
4984	RRST	1331.1	1464.6	1
5150	RRST	1352.2	1476.9	1
4803	RRST	1331	1488.9	1
6140	RRST	1352.1	1501.2	1
6424	RRST	1330.8	1513.2	1
6866	RRST	1351.9	1525.5	1
7092	RRST	1351.8	1549.8	1
7316	RRST	1330.5	1561.8	1
7118	RRST	1351.6	1574.1	1
7301	RRST	1330.4	1586.2	1
6543	RRST	1351.5	1598.5	1
6529	RRST	1330.2	1610.5	1
6616	RRST	1351.3	1622.8	1
6438	RRST	1330.1	1634.8	1
6619	RRST	1351.2	1647.1	1
6437	RRST	1329.9	1659.1	1
6414	RRST	1351	1671.4	1
6283	RRST	1329.8	1683.4	1
6667	RRST	1350.9	1695.7	1
6288	RRST	1329.7	1707.7	1
6273	RRST	1350.7	1720	1
6413	RRST	1329.5	1732.1	1
6890	RRST	1350.6	1744.3	1
6553	RRST	1329.4	1756.4	1
3587	RRST	1296	248.8	1
3533	RRST	1317.1	261.1	1
3247	RRST	1295.9	273.1	1
3692	RRST	1317	285.4	1
4938	RRST	1295.7	297.4	1
5430	RRST	1316.9	309.7	1
5716	RRST	1295.6	321.7	1
5159	RRST	1316.7	334	1
5700	RRST	1295.5	346	1
5439	RRST	1316.6	358.3	1
5690	RRST	1295.3	370.4	1
6121	RRST	1316.4	382.6	1
6082	RRST	1295.2	394.7	1
5703	RRST	1316.3	406.9	1
6008	RRST	1295	419	1
5319	RRST	1316.1	431.3	1
6365	RRST	1294.9	443.3	1
5755	RRST	1316	455.6	1
5412	RRST	1294.7	467.6	1
6452	RRST	1315.8	479.9	1
6357	RRST	1294.6	491.9	1
6115	RRST	1315.7	504.2	1
6255	RRST	1294.5	516.2	1
5144	RRST	1315.5	528.5	1
5249	RRST	1294.3	540.5	1
5055	RRST	1315.4	552.8	1
5538	RRST	1294.2	564.8	1
5507	RRST	1315.2	577.1	1
7316	RRST	1294	589.1	1
6482	RRST	1315.1	601.4	1
5801	RRST	1293.9	613.5	1
5648	RRST	1314.9	625.8	1
5898	RRST	1293.7	637.8	1
5851	RRST	1314.8	650.1	1
5724	RRST	1293.6	662.1	1
6091	RRST	1314.7	674.4	1
6256	RRST	1293.5	686.4	1
6308	RRST	1314.5	698.7	1
6281	RRST	1293.3	710.7	1
6353	RRST	1314.4	723	1
7421	RRST	1293.2	735	1
7340	RRST	1314.2	747.3	1
7620	RRST	1293	759.3	1
7350	RRST	1314.1	771.6	1
7928	RRST	1292.9	783.6	1
7832	RRST	1313.9	795.9	1
6112	RRST	1292.7	807.9	1
6471	RRST	1313.8	820.2	1
6057	RRST	1292.6	832.2	1
6126	RRST	1313.7	844.6	1
6336	RRST	1292.4	856.6	1
6421	RRST	1313.5	868.9	1
5895	RRST	1292.3	880.9	1
7159	RRST	1313.4	893.2	1
7173	RRST	1292.1	905.2	1
6816	RRST	1313.2	917.5	1
6798	RRST	1292	929.5	1
6903	RRST	1313.1	941.8	1
6864	RRST	1291.8	953.8	1
6637	RRST	1312.9	966.1	1
5890	RRST	1291.7	978.2	1
6352	RRST	1312.8	990.4	1
6244	RRST	1291.5	1002.5	1
6259	RRST	1312.7	1014.7	1
5594	RRST	1291.4	1026.8	1
5777	RRST	1312.5	1039	1
5882	RRST	1291.3	1051.1	1
5171	RRST	1312.4	1063.3	1
5946	RRST	1291.1	1075.4	1
5292	RRST	1312.2	1087.7	1
6029	RRST	1291	1099.7	1
5298	RRST	1312.1	1112	1
5976	RRST	1290.8	1124	1
4959	RRST	1311.9	1136.3	1
5668	RRST	1290.7	1148.3	1
5329	RRST	1311.8	1160.6	1
5635	RRST	1290.5	1172.6	1
5177	RRST	1311.6	1184.9	1
4758	RRST	1290.4	1196.9	1
4894	RRST	1311.5	1209.2	1
5101	RRST	1290.3	1221.3	1
5084	RRST	1311.3	1233.6	1
5611	RRST	1290.1	1245.6	1
5578	RRST	1311.2	1257.9	1
4709	RRST	1290	1269.9	1
5823	RRST	1311	1282.2	1
4595	RRST	1289.8	1294.2	1
5242	RRST	1310.9	1306.5	1
4878	RRST	1289.7	1318.5	1
4090	RRST	1310.7	1330.8	1
4883	RRST	1289.6	1342.8	1
4136	RRST	1310.6	1355.1	1
5518	RRST	1289.4	1367.1	1
4922	RRST	1310.5	1379.4	1
5889	RRST	1289.3	1391.4	1
5139	RRST	1310.3	1403.7	1
5291	RRST	1289.1	1415.7	1
4961	RRST	1310.2	1428	1
5185	RRST	1289	1440	1
4863	RRST	1310	1452.3	1
5436	RRST	1288.8	1464.4	1
5131	RRST	1309.9	1476.7	1
5362	RRST	1288.7	1488.7	1
5071	RRST	1309.7	1501	1
5623	RRST	1288.5	1513	1
5366	RRST	1309.6	1525.3	1
5501	RRST	1288.4	1537.3	1
6898	RRST	1309.5	1549.6	1
5628	RRST	1288.2	1561.6	1
6901	RRST	1309.3	1573.9	1
6626	RRST	1288.1	1585.9	1
6870	RRST	1309.2	1598.2	1
7168	RRST	1287.9	1610.2	1
6553	RRST	1309	1622.5	1
6682	RRST	1287.8	1634.5	1
6515	RRST	1308.9	1646.8	1
6924	RRST	1287.6	1658.9	1
6829	RRST	1308.7	1671.1	1
6538	RRST	1287.5	1683.2	1
6373	RRST	1308.6	1695.4	1
6450	RRST	1287.3	1707.5	1
6008	RRST	1308.5	1719.8	1
6665	RRST	1287.2	1731.8	1
6603	RRST	1308.3	1744.1	1
6575	RRST	1287.1	1756.1	1
4109	RRST	1253.7	248.6	1
3059	RRST	1274.8	260.8	1
3048	RRST	1253.6	272.9	1
4053	RRST	1274.7	285.1	1
4448	RRST	1253.4	297.2	1
6003	RRST	1274.5	309.4	1
5802	RRST	1253.3	321.5	1
5504	RRST	1274.4	333.7	1
5495	RRST	1253.1	345.8	1
6018	RRST	1274.3	358.1	1
5138	RRST	1253	370.1	1
5802	RRST	1274.1	382.4	1
5817	RRST	1252.9	394.4	1
4704	RRST	1274	406.7	1
5555	RRST	1252.7	418.7	1
5641	RRST	1273.8	431	1
5558	RRST	1252.6	443	1
5745	RRST	1273.7	455.3	1
5773	RRST	1252.4	467.3	1
5911	RRST	1273.5	479.6	1
5956	RRST	1252.3	491.7	1
5930	RRST	1273.4	504	1
5566	RRST	1252.2	516	1
4540	RRST	1273.2	528.3	1
4950	RRST	1252	540.3	1
5259	RRST	1273.1	552.6	1
5652	RRST	1251.9	564.6	1
6827	RRST	1272.9	576.9	1
6816	RRST	1251.7	588.9	1
5984	RRST	1272.8	601.2	1
6034	RRST	1251.6	613.2	1
5970	RRST	1272.6	625.5	1
6032	RRST	1251.4	637.5	1
6113	RRST	1272.5	649.8	1
6380	RRST	1251.3	661.8	1
6281	RRST	1272.3	674.1	1
6565	RRST	1251.2	686.1	1
6330	RRST	1272.2	698.4	1
6544	RRST	1251	710.4	1
6602	RRST	1272.1	722.8	1
7780	RRST	1250.9	734.8	1
7558	RRST	1271.9	747.1	1
7155	RRST	1250.7	759.1	1
7927	RRST	1271.8	771.4	1
6935	RRST	1250.6	783.4	1
6586	RRST	1271.6	795.7	1
6219	RRST	1250.4	807.7	1
6342	RRST	1271.5	820	1
6479	RRST	1250.3	832	1
6508	RRST	1271.3	844.3	1
6624	RRST	1250.1	856.3	1
6843	RRST	1271.2	868.6	1
6883	RRST	1250	880.6	1
6543	RRST	1271.1	892.9	1
6782	RRST	1249.8	905	1
7189	RRST	1270.9	917.2	1
6937	RRST	1249.7	929.3	1
6493	RRST	1270.8	941.5	1
6855	RRST	1249.5	953.6	1
6144	RRST	1270.6	965.9	1
6711	RRST	1249.4	977.9	1
6604	RRST	1270.5	990.2	1
6342	RRST	1249.2	1002.2	1
6660	RRST	1270.4	1014.5	1
6380	RRST	1249.1	1026.5	1
6157	RRST	1270.2	1038.8	1
6222	RRST	1249	1050.8	1
6346	RRST	1270.1	1063.1	1
6937	RRST	1248.8	1075.1	1
6169	RRST	1269.9	1087.4	1
6583	RRST	1248.7	1099.5	1
5794	RRST	1269.8	1111.7	1
5796	RRST	1248.5	1123.8	1
5754	RRST	1269.6	1136	1
5638	RRST	1248.4	1148.1	1
5572	RRST	1269.5	1160.3	1
6138	RRST	1248.2	1172.4	1
5611	RRST	1269.3	1184.6	1
5152	RRST	1248.1	1196.7	1
5064	RRST	1269.2	1209	1
4284	RRST	1248	1221	1
5591	RRST	1269	1233.3	1
4245	RRST	1247.8	1245.3	1
5198	RRST	1268.9	1257.6	1
4559	RRST	1247.7	1269.6	1
5718	RRST	1268.7	1281.9	1
5599	RRST	1247.5	1293.9	1
5254	RRST	1268.6	1306.2	1
5534	RRST	1247.4	1318.2	1
5658	RRST	1268.4	1330.5	1
4799	RRST	1247.2	1342.6	1
5858	RRST	1268.3	1354.9	1
5281	RRST	1247.1	1366.9	1
6056	RRST	1268.1	1379.2	1
6182	RRST	1247	1391.2	1
5682	RRST	1268	1403.5	1
6093	RRST	1246.8	1415.5	1
5610	RRST	1267.9	1427.8	1
5454	RRST	1246.7	1439.8	1
5444	RRST	1267.7	1452.1	1
6221	RRST	1246.5	1464.1	1
5679	RRST	1267.6	1476.4	1
6487	RRST	1246.4	1488.4	1
6252	RRST	1267.4	1500.7	1
5447	RRST	1246.2	1512.7	1
5349	RRST	1267.3	1525	1
5680	RRST	1246.1	1537	1
5269	RRST	1267.2	1549.3	1
4896	RRST	1245.9	1561.3	1
5133	RRST	1267	1573.6	1
5046	RRST	1245.8	1585.7	1
5683	RRST	1266.9	1598	1
5244	RRST	1245.6	1610	1
6659	RRST	1266.7	1622.3	1
6585	RRST	1245.5	1634.3	1
6916	RRST	1266.6	1646.6	1
6743	RRST	1245.3	1658.6	1
6699	RRST	1266.4	1670.9	1
6322	RRST	1245.2	1682.9	1
6167	RRST	1266.3	1695.2	1
6630	RRST	1245	1707.2	1
6276	RRST	1266.2	1719.5	1
4910	RRST	1244.9	1731.6	1
5625	RRST	1266	1743.8	1
3922	RRST	1211.4	248.3	1
2509	RRST	1232.5	260.6	1
2805	RRST	1211.3	272.6	1
3358	RRST	1232.4	284.9	1
4531	RRST	1211.1	296.9	1
5700	RRST	1232.2	309.2	1
5021	RRST	1211	321.2	1
5697	RRST	1232.1	333.5	1
5050	RRST	1210.8	345.5	1
5386	RRST	1232	357.8	1
5622	RRST	1210.7	369.9	1
5090	RRST	1231.8	382.1	1
5449	RRST	1210.6	394.2	1
5500	RRST	1231.7	406.4	1
5479	RRST	1210.4	418.5	1
5767	RRST	1231.5	430.7	1
5442	RRST	1210.3	442.8	1
5746	RRST	1231.4	455	1
5972	RRST	1210.1	467.1	1
5559	RRST	1231.2	479.4	1
5892	RRST	1210	491.4	1
5234	RRST	1231.1	503.7	1
4789	RRST	1209.8	515.7	1
3995	RRST	1230.9	528	1
4661	RRST	1209.7	540	1
5245	RRST	1230.8	552.3	1
5018	RRST	1209.6	564.3	1
6274	RRST	1230.6	576.6	1
6630	RRST	1209.4	588.6	1
5736	RRST	1230.5	600.9	1
5714	RRST	1209.3	613	1
5519	RRST	1230.3	625.3	1
5744	RRST	1209.1	637.3	1
6221	RRST	1230.2	649.6	1
6499	RRST	1209	661.6	1
6167	RRST	1230	673.9	1
6454	RRST	1208.8	685.9	1
6775	RRST	1229.9	698.2	1
6459	RRST	1208.7	710.2	1
7081	RRST	1229.8	722.5	1
8158	RRST	1208.6	734.5	1
7744	RRST	1229.6	746.8	1
8094	RRST	1208.4	758.8	1
7870	RRST	1229.5	771.1	1
7263	RRST	1208.3	783.1	1
6514	RRST	1229.3	795.4	1
6838	RRST	1208.1	807.4	1
5749	RRST	1229.2	819.7	1
6393	RRST	1208	831.8	1
7141	RRST	1229	844.1	1
6837	RRST	1207.8	856.1	1
6875	RRST	1228.9	868.4	1
6468	RRST	1207.7	880.4	1
7505	RRST	1228.8	892.7	1
7110	RRST	1207.5	904.7	1
7083	RRST	1228.6	917	1
6960	RRST	1207.4	929	1
6403	RRST	1228.5	941.3	1
6465	RRST	1207.2	953.3	1
6747	RRST	1228.3	965.6	1
6869	RRST	1207.1	977.7	1
6594	RRST	1228.2	989.9	1
6676	RRST	1206.9	1002	1
6051	RRST	1228	1014.2	1
6292	RRST	1206.8	1026.3	1
6348	RRST	1227.9	1038.5	1
6483	RRST	1206.6	1050.6	1
5851	RRST	1227.8	1062.8	1
5700	RRST	1206.5	1074.9	1
5969	RRST	1227.6	1087.2	1
6176	RRST	1206.4	1099.2	1
6272	RRST	1227.5	1111.5	1
5879	RRST	1206.2	1123.5	1
6058	RRST	1227.3	1135.8	1
5642	RRST	1206.1	1147.8	1
5594	RRST	1227.2	1160.1	1
5675	RRST	1205.9	1172.1	1
4342	RRST	1227	1184.4	1
4822	RRST	1205.8	1196.4	1
4345	RRST	1226.9	1208.7	1
5120	RRST	1205.6	1220.8	1
4401	RRST	1226.7	1233	1
4988	RRST	1205.5	1245.1	1
4254	RRST	1226.6	1257.3	1
4654	RRST	1205.4	1269.4	1
5058	RRST	1226.4	1281.6	1
5797	RRST	1205.2	1293.7	1
5199	RRST	1226.3	1305.9	1
6188	RRST	1205.1	1318	1
5294	RRST	1226.1	1330.3	1
5917	RRST	1204.9	1342.3	1
5690	RRST	1226	1354.6	1
6183	RRST	1204.8	1366.6	1
5955	RRST	1225.8	1378.9	1
5987	RRST	1204.7	1390.9	1
6007	RRST	1225.7	1403.2	1
6406	RRST	1204.5	1415.2	1
5678	RRST	1225.6	1427.5	1
5682	RRST	1204.4	1439.5	1
6019	RRST	1225.4	1451.8	1
6039	RRST	1204.2	1463.9	1
6324	RRST	1225.3	1476.2	1
5705	RRST	1204.1	1488.2	1
5788	RRST	1225.1	1500.5	1
5328	RRST	1203.9	1512.5	1
5310	RRST	1225	1524.8	1
5332	RRST	1203.8	1536.8	1
5350	RRST	1224.8	1549.1	1
5398	RRST	1203.6	1561.1	1
4721	RRST	1224.7	1573.4	1
5025	RRST	1203.5	1585.4	1
4484	RRST	1224.6	1597.7	1
4995	RRST	1203.3	1609.7	1
4781	RRST	1224.4	1622	1
4912	RRST	1203.2	1634	1
6790	RRST	1224.3	1646.3	1
6520	RRST	1203	1658.3	1
6529	RRST	1224.1	1670.6	1
6171	RRST	1202.9	1682.6	1
6295	RRST	1224	1694.9	1
5599	RRST	1202.7	1707	1
5231	RRST	1223.9	1719.3	1
5096	RRST	1223.7	1743.6	1
3898	RRST	1169.1	248.1	1
2950	RRST	1190.2	260.3	1
3276	RRST	1169	272.4	1
3247	RRST	1190.1	284.6	1
5361	RRST	1168.8	296.7	1
4912	RRST	1189.9	308.9	1
5321	RRST	1168.7	321	1
5047	RRST	1189.8	333.2	1
5242	RRST	1168.5	345.3	1
4684	RRST	1189.7	357.6	1
4959	RRST	1168.4	369.6	1
5963	RRST	1189.5	381.9	1
6120	RRST	1168.2	393.9	1
5604	RRST	1189.4	406.2	1
5582	RRST	1168.1	418.2	1
5651	RRST	1189.2	430.5	1
5585	RRST	1168	442.5	1
5901	RRST	1189.1	454.8	1
5618	RRST	1167.8	466.8	1
5894	RRST	1188.9	479.1	1
5655	RRST	1167.7	491.2	1
5709	RRST	1188.8	503.4	1
4867	RRST	1167.5	515.5	1
4879	RRST	1188.6	527.7	1
4647	RRST	1167.4	539.8	1
5454	RRST	1188.5	552	1
5239	RRST	1167.3	564.1	1
5634	RRST	1188.3	576.4	1
5079	RRST	1167.1	588.4	1
5589	RRST	1188.2	600.7	1
6811	RRST	1167	612.7	1
5825	RRST	1188	625	1
5796	RRST	1166.8	637	1
5953	RRST	1187.9	649.3	1
6594	RRST	1166.7	661.3	1
6521	RRST	1187.7	673.6	1
6250	RRST	1166.5	685.6	1
6619	RRST	1187.6	697.9	1
6226	RRST	1166.4	710	1
6824	RRST	1187.4	722.3	1
7207	RRST	1166.3	734.3	1
7989	RRST	1187.3	746.6	1
7689	RRST	1166.1	758.6	1
7356	RRST	1187.2	770.9	1
7035	RRST	1166	782.9	1
6232	RRST	1187	795.2	1
5795	RRST	1165.8	807.2	1
6358	RRST	1186.9	819.5	1
6684	RRST	1165.7	831.5	1
6967	RRST	1186.7	843.8	1
6686	RRST	1165.5	855.8	1
6832	RRST	1186.6	868.1	1
6333	RRST	1165.4	880.1	1
6919	RRST	1186.5	892.4	1
7108	RRST	1165.2	904.4	1
7142	RRST	1186.3	916.7	1
6712	RRST	1165.1	928.7	1
7269	RRST	1186.2	941	1
7102	RRST	1164.9	953.1	1
6938	RRST	1186	965.4	1
6198	RRST	1164.8	977.4	1
6127	RRST	1185.9	989.7	1
6288	RRST	1164.6	1001.7	1
6208	RRST	1185.7	1014	1
6260	RRST	1164.5	1026	1
6268	RRST	1185.6	1038.3	1
6237	RRST	1164.3	1050.3	1
5950	RRST	1185.5	1062.6	1
5782	RRST	1164.2	1074.6	1
5486	RRST	1185.3	1086.9	1
6041	RRST	1164.1	1099	1
5660	RRST	1185.2	1111.2	1
5763	RRST	1163.9	1123.3	1
5741	RRST	1185	1135.5	1
5736	RRST	1163.8	1147.6	1
5847	RRST	1184.9	1159.8	1
5681	RRST	1163.6	1171.9	1
4689	RRST	1184.7	1184.1	1
4880	RRST	1163.5	1196.2	1
4382	RRST	1184.6	1208.5	1
4425	RRST	1163.3	1220.5	1
4787	RRST	1184.4	1232.8	1
4513	RRST	1163.2	1244.8	1
4372	RRST	1184.3	1257.1	1
4043	RRST	1163.1	1269.1	1
4913	RRST	1184.1	1281.4	1
5460	RRST	1162.9	1293.4	1
5515	RRST	1184	1305.7	1
5519	RRST	1162.8	1317.7	1
5556	RRST	1183.8	1330	1
5647	RRST	1162.6	1342.1	1
5436	RRST	1183.7	1354.3	1
5544	RRST	1162.5	1366.4	1
6040	RRST	1183.5	1378.7	1
5864	RRST	1162.3	1390.7	1
5878	RRST	1183.4	1403	1
6365	RRST	1162.2	1415	1
6042	RRST	1183.3	1427.3	1
5676	RRST	1162.1	1439.3	1
5580	RRST	1183.1	1451.6	1
6113	RRST	1161.9	1463.6	1
6064	RRST	1183	1475.9	1
6674	RRST	1161.8	1487.9	1
5755	RRST	1182.8	1500.2	1
6502	RRST	1161.6	1512.2	1
5711	RRST	1182.7	1524.5	1
6326	RRST	1161.5	1536.5	1
3566	RRST	1182.5	1548.8	1
6272	RRST	1161.3	1560.8	1
5442	RRST	1182.4	1573.1	1
5442	RRST	1161.2	1585.2	1
5287	RRST	1182.3	1597.5	1
5315	RRST	1161	1609.5	1
5077	RRST	1182.1	1621.8	1
5564	RRST	1160.9	1633.8	1
4650	RRST	1182	1646.1	1
5478	RRST	1160.7	1658.1	1
5870	RRST	1181.8	1670.4	1
6080	RRST	1160.6	1682.4	1
5498	RRST	1181.7	1694.7	1
6366	RRST	1160.4	1706.7	1
6114	RRST	1181.5	1719	1
5651	RRST	1160.3	1731	1
5626	RRST	1160.1	1755.3	1
3453	RRST	1126.8	247.8	1
2063	RRST	1147.9	260.1	1
2860	RRST	1126.7	272.1	1
3140	RRST	1147.8	284.4	1
5354	RRST	1126.5	296.4	1
5490	RRST	1147.6	308.7	1
4815	RRST	1126.4	320.7	1
5077	RRST	1147.5	333	1
5262	RRST	1126.3	345	1
5688	RRST	1147.3	357.3	1
5663	RRST	1126.1	369.4	1
5008	RRST	1147.2	381.6	1
5009	RRST	1126	393.7	1
5739	RRST	1147.1	405.9	1
5911	RRST	1125.8	418	1
5223	RRST	1146.9	430.2	1
5827	RRST	1125.7	442.3	1
5917	RRST	1146.8	454.5	1
6283	RRST	1125.5	466.6	1
5330	RRST	1146.6	478.9	1
5415	RRST	1125.4	490.9	1
4901	RRST	1146.5	503.2	1
4508	RRST	1125.2	515.2	1
5084	RRST	1146.3	527.5	1
5065	RRST	1125.1	539.5	1
4957	RRST	1146.2	551.8	1
4332	RRST	1124.9	563.8	1
5709	RRST	1146	576.1	1
5703	RRST	1124.8	588.2	1
5368	RRST	1145.9	600.4	1
6089	RRST	1124.7	612.5	1
6422	RRST	1145.7	624.8	1
6673	RRST	1124.5	636.8	1
5486	RRST	1145.6	649.1	1
6526	RRST	1124.4	661.1	1
5990	RRST	1145.4	673.4	1
6183	RRST	1124.2	685.4	1
6514	RRST	1145.3	697.7	1
6694	RRST	1124.1	709.7	1
6789	RRST	1145.2	722	1
6888	RRST	1124	734	1
6557	RRST	1145	746.3	1
6810	RRST	1123.8	758.3	1
6755	RRST	1144.9	770.6	1
7619	RRST	1123.7	782.6	1
6504	RRST	1144.7	794.9	1
5762	RRST	1123.5	806.9	1
6571	RRST	1144.6	819.2	1
6466	RRST	1123.4	831.3	1
6452	RRST	1144.4	843.6	1
6465	RRST	1123.2	855.6	1
6877	RRST	1144.3	867.9	1
6532	RRST	1123.1	879.9	1
7289	RRST	1144.1	892.2	1
6734	RRST	1122.9	904.2	1
7125	RRST	1144	916.5	1
7291	RRST	1122.8	928.5	1
6558	RRST	1143.9	940.8	1
7183	RRST	1122.6	952.8	1
6719	RRST	1143.7	965.1	1
6461	RRST	1122.5	977.1	1
6554	RRST	1143.6	989.4	1
6773	RRST	1122.3	1001.4	1
6489	RRST	1143.4	1013.7	1
5931	RRST	1122.2	1025.7	1
6158	RRST	1143.3	1038	1
5711	RRST	1122.1	1050.1	1
5897	RRST	1143.1	1062.3	1
5696	RRST	1121.9	1074.4	1
6018	RRST	1143	1086.7	1
5456	RRST	1121.8	1098.7	1
6134	RRST	1142.9	1111	1
5305	RRST	1121.6	1123	1
4630	RRST	1142.7	1135.3	1
5087	RRST	1121.5	1147.3	1
5825	RRST	1142.6	1159.6	1
5097	RRST	1121.3	1171.6	1
4505	RRST	1142.4	1183.9	1
4092	RRST	1121.2	1195.9	1
4670	RRST	1142.3	1208.2	1
4283	RRST	1121	1220.3	1
4198	RRST	1142.1	1232.5	1
4888	RRST	1120.9	1244.6	1
4606	RRST	1142	1256.8	1
4681	RRST	1120.8	1268.9	1
4861	RRST	1141.8	1281.1	1
4846	RRST	1120.6	1293.2	1
4795	RRST	1141.7	1305.4	1
5216	RRST	1120.5	1317.5	1
5119	RRST	1141.5	1329.8	1
5383	RRST	1120.3	1341.8	1
5420	RRST	1141.4	1354.1	1
5350	RRST	1120.2	1366.1	1
5126	RRST	1141.2	1378.4	1
5526	RRST	1120	1390.4	1
6169	RRST	1141.1	1402.7	1
5715	RRST	1119.9	1414.7	1
5725	RRST	1141	1427	1
5663	RRST	1119.8	1439	1
5789	RRST	1140.8	1451.3	1
5935	RRST	1119.6	1463.4	1
6305	RRST	1140.7	1475.7	1
5940	RRST	1119.5	1487.7	1
5906	RRST	1140.5	1500	1
5751	RRST	1119.3	1512	1
6556	RRST	1140.4	1524.3	1
6048	RRST	1119.2	1536.3	1
6807	RRST	1140.2	1548.6	1
6683	RRST	1119	1560.6	1
6511	RRST	1140.1	1572.9	1
6342	RRST	1118.9	1584.9	1
6075	RRST	1139.9	1597.2	1
6896	RRST	1118.7	1609.2	1
6105	RRST	1139.8	1621.5	1
5938	RRST	1118.6	1633.5	1
5749	RRST	1139.7	1645.8	1
5970	RRST	1118.4	1657.8	1
6084	RRST	1139.5	1670.1	1
6151	RRST	1118.3	1682.1	1
5818	RRST	1139.4	1694.5	1
6488	RRST	1118.1	1706.5	1
5992	RRST	1139.2	1718.8	1
5739	RRST	1118	1730.8	1
6263	RRST	1139.1	1743.1	1
6633	RRST	1117.9	1755.1	1
3057	RRST	1084.5	247.5	1
2458	RRST	1105.6	259.8	1
3466	RRST	1084.4	271.8	1
3545	RRST	1105.5	284.1	1
5222	RRST	1084.3	296.2	1
5216	RRST	1105.3	308.4	1
5073	RRST	1084.1	320.5	1
5099	RRST	1105.2	332.7	1
5318	RRST	1084	344.8	1
4450	RRST	1105	357.1	1
4252	RRST	1083.8	369.1	1
5473	RRST	1104.9	381.4	1
4790	RRST	1083.7	393.4	1
5684	RRST	1104.8	405.7	1
5354	RRST	1083.5	417.7	1
4665	RRST	1104.6	430	1
5869	RRST	1083.4	442	1
5733	RRST	1104.5	454.3	1
5496	RRST	1083.2	466.4	1
5870	RRST	1104.3	478.6	1
5535	RRST	1083.1	490.7	1
4839	RRST	1104.2	502.9	1
4610	RRST	1082.9	515	1
4801	RRST	1104	527.2	1
4393	RRST	1082.8	539.3	1
4581	RRST	1103.9	551.5	1
4803	RRST	1082.6	563.6	1
4756	RRST	1103.7	575.9	1
4228	RRST	1082.5	587.9	1
5175	RRST	1103.6	600.2	1
5033	RRST	1082.4	612.2	1
6133	RRST	1103.4	624.5	1
6155	RRST	1082.2	636.5	1
7111	RRST	1103.3	648.8	1
6786	RRST	1082.1	660.8	1
6642	RRST	1103.2	673.1	1
7044	RRST	1081.9	685.1	1
6804	RRST	1103	697.4	1
7019	RRST	1081.8	709.5	1
6784	RRST	1102.9	721.8	1
6845	RRST	1081.6	733.8	1
6731	RRST	1102.7	746.1	1
6546	RRST	1081.5	758.1	1
7478	RRST	1102.6	770.4	1
6553	RRST	1081.4	782.4	1
5859	RRST	1102.4	794.7	1
6306	RRST	1081.2	806.7	1
5956	RRST	1102.3	819	1
6625	RRST	1081.1	831	1
6518	RRST	1102.1	843.3	1
6471	RRST	1080.9	855.3	1
6577	RRST	1102	867.6	1
6150	RRST	1080.8	879.6	1
7104	RRST	1101.8	891.9	1
6561	RRST	1080.6	903.9	1
6665	RRST	1101.7	916.2	1
6633	RRST	1080.5	928.2	1
6692	RRST	1101.6	940.5	1
6634	RRST	1080.3	952.6	1
6019	RRST	1101.4	964.9	1
6290	RRST	1080.2	976.9	1
6341	RRST	1101.3	989.2	1
6119	RRST	1080.1	1001.2	1
6022	RRST	1101.1	1013.5	1
5536	RRST	1079.9	1025.5	1
5610	RRST	1101	1037.8	1
5558	RRST	1079.8	1049.8	1
5889	RRST	1100.8	1062.1	1
6240	RRST	1079.6	1074.1	1
5435	RRST	1100.7	1086.4	1
6116	RRST	1079.5	1098.5	1
5328	RRST	1100.6	1110.7	1
5439	RRST	1079.3	1122.8	1
5352	RRST	1100.4	1135	1
5934	RRST	1079.2	1147.1	1
4790	RRST	1100.3	1159.3	1
5082	RRST	1079	1171.4	1
4676	RRST	1100.1	1183.6	1
5264	RRST	1078.9	1195.7	1
4224	RRST	1100	1208	1
4283	RRST	1078.7	1220	1
4431	RRST	1099.8	1232.3	1
4760	RRST	1078.6	1244.3	1
4682	RRST	1099.7	1256.6	1
4574	RRST	1078.4	1268.6	1
4768	RRST	1099.5	1280.9	1
5000	RRST	1078.3	1292.9	1
4461	RRST	1099.4	1305.2	1
4571	RRST	1078.2	1317.2	1
4771	RRST	1099.2	1329.5	1
4810	RRST	1078	1341.6	1
5053	RRST	1099.1	1353.8	1
4733	RRST	1077.9	1365.9	1
5320	RRST	1099	1378.1	1
5342	RRST	1077.7	1390.2	1
5909	RRST	1098.8	1402.4	1
5762	RRST	1077.6	1414.5	1
5474	RRST	1098.7	1426.7	1
6345	RRST	1077.4	1438.8	1
5420	RRST	1098.5	1451.1	1
5997	RRST	1077.3	1463.1	1
6263	RRST	1098.4	1475.4	1
5893	RRST	1077.2	1487.4	1
6299	RRST	1098.2	1499.7	1
6202	RRST	1077	1511.7	1
5843	RRST	1098.1	1524	1
6096	RRST	1076.9	1536	1
6204	RRST	1097.9	1548.3	1
5877	RRST	1076.7	1560.3	1
6553	RRST	1097.8	1572.7	1
6515	RRST	1076.6	1584.7	1
6654	RRST	1097.6	1597	1
7156	RRST	1076.4	1609	1
6388	RRST	1097.5	1621.3	1
5988	RRST	1076.3	1633.3	1
6419	RRST	1097.4	1645.6	1
6045	RRST	1076.2	1657.6	1
6033	RRST	1097.2	1669.9	1
6339	RRST	1076	1681.9	1
5998	RRST	1097.1	1694.2	1
6186	RRST	1075.9	1706.2	1
6210	RRST	1096.9	1718.5	1
6284	RRST	1075.7	1730.5	1
6224	RRST	1096.8	1742.8	1
6905	RRST	1075.6	1754.8	1
3043	RRST	1042.3	247.3	1
2879	RRST	1063.3	259.6	1
3134	RRST	1042.1	271.6	1
3459	RRST	1063.2	283.9	1
5233	RRST	1042	295.9	1
4895	RRST	1063	308.2	1
4390	RRST	1041.8	320.2	1
5296	RRST	1062.9	332.5	1
4715	RRST	1041.7	344.6	1
5359	RRST	1062.7	356.8	1
4115	RRST	1041.5	368.9	1
5090	RRST	1062.6	381.1	1
5077	RRST	1041.4	393.2	1
5563	RRST	1062.4	405.4	1
5339	RRST	1041.2	417.5	1
4181	RRST	1062.3	429.7	1
4913	RRST	1041.1	441.8	1
5548	RRST	1062.2	454	1
5665	RRST	1040.9	466.1	1
5163	RRST	1062	478.4	1
5048	RRST	1040.8	490.4	1
5188	RRST	1061.9	502.7	1
4583	RRST	1040.6	514.7	1
2975	RRST	1061.7	527	1
4603	RRST	1040.5	539	1
4845	RRST	1061.6	551.3	1
4367	RRST	1040.3	563.3	1
4618	RRST	1061.4	575.6	1
4920	RRST	1040.2	587.7	1
4213	RRST	1061.3	599.9	1
5078	RRST	1040	612	1
4628	RRST	1061.2	624.2	1
4761	RRST	1039.9	636.3	1
5582	RRST	1061	648.5	1
[truncated: 6,941 more rows]

## Sheet: 1b-prostatecancer
unique_genes	protocol	warped_x	warped_y	sample
7271	RRST	1357.44	311.349	2
5950	RRST	1381.37	311.39	2
5711	RRST	1405.35	311.431	2
5958	RRST	1429.28	311.472	2
6197	RRST	1453.25	311.513	2
6836	RRST	1477.18	311.554	2
5853	RRST	1525.08	311.678	2
6513	RRST	1549.05	311.719	2
6992	RRST	1572.99	311.76	2
7431	RRST	1596.96	311.801	2
7650	RRST	1620.93	311.842	2
6883	RRST	1644.86	311.883	2
8240	RRST	1069.9	352.467	2
8524	RRST	1189.68	352.714	2
8129	RRST	1213.65	352.755	2
7842	RRST	1237.58	352.796	2
6728	RRST	1261.55	352.837	2
5705	RRST	1285.49	352.878	2
7361	RRST	1429.19	353.166	2
6203	RRST	1441.24	332.36	2
5576	RRST	1453.17	353.207	2
4629	RRST	1465.17	332.401	2
5533	RRST	1477.1	353.248	2
5057	RRST	1489.14	332.442	2
4866	RRST	1501.07	353.289	2
6056	RRST	1513.08	332.484	2
5424	RRST	1525.04	353.331	2
6700	RRST	1537.05	332.525	2
5464	RRST	1548.97	353.372	2
6408	RRST	1560.98	332.566	2
5721	RRST	1572.94	353.454	2
5000	RRST	1584.95	332.607	2
5600	RRST	1596.87	353.495	2
6339	RRST	1608.88	332.648	2
4941	RRST	1620.85	353.536	2
5706	RRST	1632.85	332.73	2
5849	RRST	1644.78	353.577	2
6295	RRST	1656.78	332.771	2
6109	RRST	1668.75	353.618	2
6252	RRST	1692.68	353.66	2
7643	RRST	1704.69	332.854	2
6359	RRST	1716.65	353.701	2
8681	RRST	926.11	393.873	2
7559	RRST	950.082	393.914	2
7100	RRST	974.013	393.956	2
6642	RRST	997.985	394.038	2
7868	RRST	1009.99	373.191	2
5838	RRST	1021.92	394.079	2
6344	RRST	1033.96	373.232	2
5682	RRST	1045.89	394.12	2
7617	RRST	1057.89	373.314	2
6171	RRST	1069.86	394.161	2
6579	RRST	1081.87	373.355	2
6311	RRST	1093.79	394.202	2
7272	RRST	1105.8	373.396	2
5669	RRST	1117.76	394.243	2
6498	RRST	1129.77	373.437	2
6438	RRST	1141.69	394.285	2
6705	RRST	1153.7	373.479	2
6723	RRST	1165.67	394.326	2
6410	RRST	1177.67	373.52	2
6608	RRST	1189.6	394.367	2
5943	RRST	1201.6	373.561	2
5778	RRST	1213.57	394.449	2
5851	RRST	1225.58	373.602	2
5471	RRST	1237.5	394.49	2
5836	RRST	1249.51	373.643	2
5639	RRST	1261.47	394.531	2
5562	RRST	1273.48	373.684	2
4540	RRST	1285.4	394.572	2
5049	RRST	1297.45	373.766	2
4585	RRST	1309.37	394.613	2
5505	RRST	1321.38	373.808	2
4921	RRST	1333.31	394.655	2
5708	RRST	1345.35	373.849	2
5509	RRST	1357.28	394.696	2
5706	RRST	1369.28	373.89	2
5013	RRST	1381.21	394.737	2
5078	RRST	1393.26	373.931	2
4791	RRST	1405.18	394.778	2
5281	RRST	1417.19	373.972	2
4292	RRST	1429.11	394.819	2
5046	RRST	1441.16	374.013	2
5131	RRST	1453.08	394.901	2
5131	RRST	1465.09	374.054	2
5008	RRST	1477.06	394.942	2
4894	RRST	1489.06	374.095	2
4957	RRST	1500.99	394.984	2
5181	RRST	1512.99	374.178	2
5137	RRST	1524.96	395.025	2
5200	RRST	1536.97	374.219	2
5204	RRST	1548.89	395.066	2
5326	RRST	1560.9	374.26	2
5665	RRST	1572.86	395.107	2
6377	RRST	1584.87	374.301	2
6298	RRST	1596.79	395.148	2
5939	RRST	1608.8	374.342	2
5917	RRST	1620.76	395.189	2
5920	RRST	1632.77	374.383	2
5547	RRST	1644.7	395.23	2
6336	RRST	1656.7	374.424	2
5786	RRST	1668.67	395.312	2
5764	RRST	1680.67	374.465	2
6712	RRST	1692.6	395.354	2
6013	RRST	1704.65	374.507	2
6119	RRST	1716.57	395.395	2
7876	RRST	758.388	435.238	2
7742	RRST	770.395	414.433	2
5894	RRST	782.319	435.28	2
7262	RRST	794.367	414.474	2
6664	RRST	806.291	435.321	2
7441	RRST	818.298	414.515	2
6353	RRST	830.222	435.362	2
8045	RRST	842.27	414.556	2
6351	RRST	854.194	435.403	2
6383	RRST	866.201	414.597	2
5345	RRST	878.125	435.485	2
5984	RRST	890.173	414.638	2
5588	RRST	902.097	435.526	2
5319	RRST	914.104	414.679	2
4288	RRST	926.028	435.567	2
6186	RRST	938.076	414.762	2
6348	RRST	950	435.609	2
6530	RRST	962.007	414.803	2
5886	RRST	973.972	435.65	2
6191	RRST	985.979	414.844	2
5544	RRST	997.903	435.691	2
5235	RRST	1009.91	414.885	2
5148	RRST	1021.87	435.732	2
5471	RRST	1033.88	414.926	2
4717	RRST	1045.81	435.773	2
5247	RRST	1057.81	414.967	2
5195	RRST	1069.78	435.814	2
4792	RRST	1081.78	415.008	2
5085	RRST	1093.71	435.896	2
5941	RRST	1105.72	415.049	2
5636	RRST	1117.68	435.937	2
5527	RRST	1129.69	415.09	2
5531	RRST	1141.61	435.979	2
5579	RRST	1153.62	415.173	2
6121	RRST	1165.58	436.02	2
5501	RRST	1177.59	415.214	2
5887	RRST	1189.51	436.061	2
5756	RRST	1201.52	415.255	2
5734	RRST	1213.49	436.102	2
5688	RRST	1225.49	415.296	2
5591	RRST	1237.42	436.143	2
5415	RRST	1249.47	415.337	2
6623	RRST	1261.39	436.184	2
5119	RRST	1273.4	415.378	2
4324	RRST	1285.32	436.225	2
4142	RRST	1297.37	415.419	2
2915	RRST	1309.29	436.308	2
4472	RRST	1321.3	415.461	2
5039	RRST	1333.22	436.349	2
4283	RRST	1345.27	415.502	2
4606	RRST	1357.2	436.39	2
4272	RRST	1369.2	415.584	2
4950	RRST	1381.13	436.431	2
4227	RRST	1393.17	415.625	2
4460	RRST	1405.1	436.472	2
4536	RRST	1417.11	415.666	2
4723	RRST	1429.07	436.513	2
4255	RRST	1441.08	415.707	2
4970	RRST	1453	436.554	2
4716	RRST	1465.01	415.748	2
4722	RRST	1476.97	436.595	2
4507	RRST	1488.98	415.789	2
4872	RRST	1500.9	436.637	2
5014	RRST	1512.91	415.831	2
4946	RRST	1524.88	436.719	2
5809	RRST	1536.88	415.872	2
5757	RRST	1548.81	436.76	2
5143	RRST	1560.81	415.913	2
5708	RRST	1572.78	436.801	2
5309	RRST	1584.79	415.954	2
5432	RRST	1596.71	436.842	2
6167	RRST	1608.72	416.036	2
5660	RRST	1620.68	436.883	2
6014	RRST	1632.69	416.077	2
5411	RRST	1644.61	436.924	2
5984	RRST	1656.66	416.118	2
5721	RRST	1668.59	436.965	2
6578	RRST	1680.59	416.16	2
5762	RRST	1692.52	437.007	2
6191	RRST	1704.56	416.201	2
5922	RRST	1716.49	437.048	2
6806	RRST	518.791	476.48	2
7105	RRST	542.722	476.521	2
7767	RRST	566.694	476.562	2
8096	RRST	590.625	476.604	2
6282	RRST	614.597	476.645	2
5667	RRST	638.528	476.686	2
6234	RRST	662.5	476.727	2
6772	RRST	674.507	455.921	2
6261	RRST	686.431	476.768	2
7508	RRST	698.437	455.962	2
5480	RRST	710.403	476.809	2
6564	RRST	722.41	456.003	2
5715	RRST	734.334	476.891	2
5404	RRST	746.382	456.044	2
5592	RRST	758.306	476.933	2
5615	RRST	770.312	456.086	2
5632	RRST	782.237	476.974	2
6166	RRST	794.285	456.168	2
7368	RRST	806.209	477.015	2
7467	RRST	818.215	456.209	2
7337	RRST	830.14	477.056	2
7211	RRST	842.187	456.25	2
5324	RRST	854.112	477.097	2
4027	RRST	866.118	456.291	2
5390	RRST	878.043	477.138	2
3086	RRST	890.09	456.332	2
6180	RRST	902.015	477.179	2
5478	RRST	914.021	456.373	2
4866	RRST	925.987	477.22	2
5540	RRST	937.993	456.414	2
5863	RRST	949.918	477.303	2
5757	RRST	961.924	456.456	2
5480	RRST	973.89	477.344	2
5321	RRST	985.896	456.497	2
4950	RRST	997.821	477.385	2
5234	RRST	1009.83	456.538	2
5025	RRST	1021.79	477.426	2
5513	RRST	1033.8	456.62	2
5035	RRST	1045.72	477.467	2
5177	RRST	1057.73	456.661	2
5304	RRST	1069.7	477.508	2
5858	RRST	1081.7	456.702	2
5576	RRST	1093.63	477.549	2
5686	RRST	1105.63	456.743	2
5345	RRST	1117.6	477.59	2
5774	RRST	1129.61	456.785	2
5803	RRST	1141.53	477.632	2
6444	RRST	1153.58	456.826	2
6129	RRST	1165.5	477.673	2
5724	RRST	1177.51	456.867	2
6301	RRST	1189.43	477.755	2
6777	RRST	1201.48	456.908	2
5498	RRST	1213.4	477.796	2
6138	RRST	1225.41	456.949	2
5699	RRST	1237.34	477.837	2
5404	RRST	1249.38	457.031	2
5201	RRST	1261.31	477.878	2
5285	RRST	1273.31	457.072	2
4459	RRST	1285.24	477.919	2
5258	RRST	1297.29	457.113	2
4105	RRST	1309.21	477.961	2
4342	RRST	1321.22	457.155	2
4666	RRST	1333.18	478.002	2
4300	RRST	1345.19	457.196	2
5067	RRST	1357.11	478.043	2
5439	RRST	1369.12	457.237	2
4885	RRST	1381.09	478.084	2
4753	RRST	1393.09	457.278	2
5191	RRST	1405.02	478.166	2
4812	RRST	1417.02	457.319	2
5188	RRST	1428.99	478.207	2
5239	RRST	1441	457.36	2
4444	RRST	1452.92	478.248	2
5123	RRST	1464.93	457.442	2
4722	RRST	1476.89	478.289	2
4421	RRST	1488.9	457.484	2
4943	RRST	1500.82	478.331	2
5320	RRST	1512.83	457.525	2
4779	RRST	1524.79	478.372	2
5229	RRST	1536.8	457.566	2
5937	RRST	1548.73	478.413	2
5873	RRST	1560.73	457.607	2
5748	RRST	1572.7	478.454	2
4242	RRST	1584.7	457.648	2
5777	RRST	1596.63	478.495	2
6173	RRST	1608.68	457.689	2
5270	RRST	1620.6	478.577	2
5633	RRST	1632.61	457.73	2
5418	RRST	1644.53	478.618	2
4981	RRST	1656.58	457.771	2
5363	RRST	1668.5	478.66	2
6074	RRST	1680.51	457.854	2
6237	RRST	1692.43	478.701	2
5852	RRST	1704.48	457.895	2
6493	RRST	1716.41	478.742	2
3889	RRST	327.056	517.763	2
4167	RRST	351.028	517.804	2
6039	RRST	446.834	518.01	2
7060	RRST	470.806	518.051	2
7104	RRST	482.812	497.245	2
6824	RRST	494.737	518.092	2
6180	RRST	506.743	497.286	2
5838	RRST	518.709	518.133	2
5915	RRST	530.715	497.327	2
5745	RRST	542.64	518.174	2
6486	RRST	554.646	497.368	2
6075	RRST	566.612	518.215	2
5560	RRST	578.618	497.41	2
6067	RRST	590.543	518.257	2
5986	RRST	602.549	497.451	2
4892	RRST	614.515	518.339	2
4707	RRST	626.521	497.492	2
5276	RRST	638.446	518.38	2
3881	RRST	650.452	497.533	2
5110	RRST	662.418	518.421	2
6190	RRST	674.424	497.615	2
5828	RRST	686.349	518.462	2
5957	RRST	698.396	497.656	2
5445	RRST	710.321	518.503	2
5475	RRST	722.327	497.697	2
5400	RRST	734.252	518.544	2
5429	RRST	746.299	497.738	2
5377	RRST	758.224	518.586	2
5097	RRST	770.23	497.78	2
5548	RRST	782.155	518.627	2
5183	RRST	794.202	497.821	2
6462	RRST	806.127	518.668	2
7226	RRST	818.133	497.862	2
5504	RRST	830.058	518.75	2
5172	RRST	842.105	497.903	2
5887	RRST	854.03	518.791	2
6213	RRST	866.036	497.944	2
6996	RRST	878.002	518.832	2
5721	RRST	890.008	498.026	2
6380	RRST	901.933	518.873	2
5851	RRST	913.939	498.067	2
6202	RRST	925.905	518.914	2
5420	RRST	937.911	498.109	2
6461	RRST	949.836	518.956	2
5764	RRST	961.842	498.15	2
7438	RRST	973.808	518.997	2
5631	RRST	985.814	498.191	2
5335	RRST	997.738	519.038	2
5517	RRST	1009.75	498.232	2
5770	RRST	1021.71	519.079	2
5346	RRST	1033.72	498.273	2
4890	RRST	1045.64	519.161	2
5905	RRST	1057.65	498.314	2
5740	RRST	1069.61	519.202	2
5766	RRST	1081.62	498.355	2
5571	RRST	1093.54	519.243	2
5931	RRST	1105.59	498.437	2
5549	RRST	1117.52	519.285	2
5596	RRST	1129.52	498.479	2
5638	RRST	1141.45	519.326	2
5727	RRST	1153.5	498.52	2
5703	RRST	1165.42	519.367	2
6189	RRST	1177.43	498.561	2
5480	RRST	1189.35	519.408	2
5610	RRST	1201.4	498.602	2
4828	RRST	1213.32	519.449	2
5252	RRST	1225.33	498.643	2
5125	RRST	1237.25	519.49	2
5110	RRST	1249.3	498.684	2
5618	RRST	1261.23	519.572	2
4461	RRST	1273.23	498.725	2
5099	RRST	1285.2	519.613	2
4328	RRST	1297.2	498.766	2
4595	RRST	1309.13	519.655	2
4479	RRST	1321.13	498.808	2
5543	RRST	1333.1	519.696	2
4408	RRST	1345.11	498.89	2
5663	RRST	1357.03	519.737	2
4755	RRST	1369.04	498.931	2
3355	RRST	1381	519.778	2
5370	RRST	1393.01	498.972	2
4901	RRST	1404.93	519.819	2
5032	RRST	1416.94	499.013	2
2358	RRST	1428.91	519.86	2
5141	RRST	1440.91	499.054	2
4971	RRST	1452.84	519.901	2
4960	RRST	1464.84	499.095	2
4796	RRST	1476.81	519.942	2
4727	RRST	1488.82	499.137	2
4683	RRST	1500.74	520.025	2
4520	RRST	1512.75	499.178	2
5367	RRST	1524.71	520.066	2
5415	RRST	1536.72	499.219	2
5689	RRST	1548.64	520.107	2
4533	RRST	1560.69	499.301	2
5167	RRST	1572.62	520.148	2
5524	RRST	1584.62	499.342	2
5489	RRST	1596.55	520.189	2
4575	RRST	1608.59	499.383	2
5688	RRST	1620.52	520.23	2
5613	RRST	1632.52	499.424	2
5584	RRST	1644.45	520.271	2
5950	RRST	1656.5	499.465	2
5924	RRST	1668.42	520.312	2
6135	RRST	1680.43	499.507	2
5691	RRST	1692.35	520.354	2
6071	RRST	1704.4	499.548	2
5942	RRST	1716.32	520.436	2
5271	RRST	207.237	559.211	2
4321	RRST	231.168	559.252	2
4375	RRST	255.14	559.334	2
2692	RRST	279.071	559.375	2
4558	RRST	291.118	538.528	2
3305	RRST	303.043	559.416	2
3129	RRST	315.049	538.61	2
3853	RRST	326.974	559.457	2
3432	RRST	339.021	538.651	2
4566	RRST	350.946	559.498	2
5032	RRST	374.918	559.539	2
5710	RRST	386.924	538.734	2
4523	RRST	398.849	559.581	2
5303	RRST	410.855	538.775	2
5029	RRST	422.821	559.622	2
7582	RRST	434.827	538.816	2
4869	RRST	446.752	559.663	2
4955	RRST	458.758	538.857	2
4971	RRST	470.724	559.745	2
5602	RRST	482.73	538.898	2
5482	RRST	494.655	559.786	2
5483	RRST	506.661	538.939	2
5507	RRST	518.627	559.827	2
4947	RRST	530.633	539.021	2
5160	RRST	542.558	559.868	2
5387	RRST	554.564	539.062	2
6471	RRST	566.53	559.91	2
6209	RRST	578.536	539.104	2
5913	RRST	590.461	559.951	2
6117	RRST	602.467	539.145	2
6198	RRST	614.433	559.992	2
4995	RRST	626.439	539.186	2
5091	RRST	638.363	560.033	2
5862	RRST	650.411	539.227	2
5782	RRST	662.336	560.074	2
5642	RRST	674.342	539.268	2
3770	RRST	686.266	560.156	2
5744	RRST	698.314	539.309	2
5654	RRST	710.238	560.197	2
5390	RRST	722.245	539.35	2
5410	RRST	734.169	560.238	2
4948	RRST	746.217	539.391	2
5638	RRST	758.141	560.28	2
5511	RRST	770.148	539.474	2
5473	RRST	782.072	560.321	2
6101	RRST	794.12	539.515	2
5717	RRST	806.044	560.362	2
6376	RRST	818.051	539.556	2
5867	RRST	830.016	560.403	2
5818	RRST	842.023	539.597	2
7097	RRST	853.947	560.444	2
7010	RRST	865.954	539.638	2
6245	RRST	877.919	560.485	2
6438	RRST	889.926	539.679	2
5568	RRST	901.85	560.526	2
6347	RRST	913.857	539.72	2
6247	RRST	925.822	560.609	2
5724	RRST	937.829	539.761	2
5350	RRST	949.753	560.65	2
5864	RRST	961.76	539.803	2
5872	RRST	973.725	560.691	2
6988	RRST	985.732	539.885	2
6613	RRST	997.656	560.732	2
5625	RRST	1009.66	539.926	2
6319	RRST	1021.63	560.773	2
5132	RRST	1033.63	539.967	2
5551	RRST	1045.56	560.814	2
5588	RRST	1057.61	540.008	2
4737	RRST	1069.53	560.855	2
5523	RRST	1081.54	540.049	2
6398	RRST	1093.46	560.896	2
5553	RRST	1105.51	540.09	2
5399	RRST	1117.43	560.937	2
4962	RRST	1129.44	540.132	2
5329	RRST	1141.37	561.02	2
5262	RRST	1153.41	540.173	2
5774	RRST	1165.34	561.061	2
5954	RRST	1177.34	540.214	2
6365	RRST	1189.27	561.102	2
5384	RRST	1201.32	540.296	2
5083	RRST	1213.24	561.143	2
5630	RRST	1225.25	540.337	2
6057	RRST	1237.21	561.184	2
6144	RRST	1249.22	540.378	2
5499	RRST	1261.14	561.225	2
5561	RRST	1273.15	540.419	2
5656	RRST	1285.12	561.266	2
4893	RRST	1297.12	540.461	2
5421	RRST	1309.05	561.308	2
4748	RRST	1321.05	540.502	2
5779	RRST	1333.02	561.349	2
4851	RRST	1345.02	540.543	2
4738	RRST	1356.95	561.431	2
5239	RRST	1368.96	540.584	2
5095	RRST	1380.92	561.472	2
5258	RRST	1392.93	540.625	2
5139	RRST	1404.85	561.513	2
5099	RRST	1416.86	540.707	2
5358	RRST	1428.82	561.554	2
4183	RRST	1440.83	540.748	2
4537	RRST	1452.75	561.595	2
5092	RRST	1464.8	540.789	2
5105	RRST	1476.73	561.636	2
4652	RRST	1488.73	540.831	2
4461	RRST	1500.66	561.678	2
5183	RRST	1512.71	540.872	2
5280	RRST	1524.63	561.719	2
5470	RRST	1536.64	540.913	2
5296	RRST	1548.56	561.76	2
5727	RRST	1560.61	540.954	2
5410	RRST	1572.53	561.842	2
5458	RRST	1584.54	540.995	2
5623	RRST	1596.46	561.883	2
4926	RRST	1608.51	541.036	2
4176	RRST	1620.44	561.924	2
5513	RRST	1632.44	541.077	2
5246	RRST	1644.41	561.965	2
5978	RRST	1656.41	541.16	2
5608	RRST	1668.34	562.007	2
5734	RRST	1680.35	541.201	2
6215	RRST	1692.31	562.048	2
6840	RRST	1704.32	541.242	2
6668	RRST	1716.24	562.089	2
5323	RRST	195.23	580.058	2
4554	RRST	207.155	600.905	2
4249	RRST	219.161	580.099	2
4218	RRST	231.086	600.946	2
4493	RRST	243.133	580.14	2
4090	RRST	255.058	600.987	2
4930	RRST	267.064	580.181	2
3212	RRST	278.988	601.028	2
2697	RRST	291.036	580.222	2
5053	RRST	302.961	601.069	2
4852	RRST	314.967	580.263	2
5150	RRST	326.933	601.11	2
4585	RRST	338.939	580.304	2
5191	RRST	350.863	601.192	2
5087	RRST	362.87	580.345	2
4489	RRST	374.836	601.234	2
4726	RRST	386.842	580.386	2
4073	RRST	398.766	601.275	2
4450	RRST	410.773	580.469	2
5464	RRST	422.738	601.316	2
4792	RRST	434.745	580.51	2
4758	RRST	446.669	601.357	2
4739	RRST	458.676	580.551	2
4859	RRST	470.641	601.398	2
4742	RRST	482.648	580.592	2
5443	RRST	494.572	601.439	2
5448	RRST	506.579	580.633	2
5589	RRST	518.544	601.48	2
5355	RRST	530.551	580.674	2
4816	RRST	542.475	601.521	2
5613	RRST	554.523	580.715	2
5681	RRST	566.447	601.604	2
5469	RRST	578.454	580.757	2
6358	RRST	590.378	601.645	2
6508	RRST	602.426	580.798	2
5738	RRST	614.35	601.686	2
4438	RRST	626.357	580.88	2
6066	RRST	638.281	601.727	2
5713	RRST	650.329	580.921	2
5989	RRST	662.253	601.768	2
5907	RRST	674.26	580.962	2
4318	RRST	686.184	601.809	2
4646	RRST	698.232	581.003	2
6014	RRST	710.156	601.85	2
5152	RRST	722.163	581.044	2
4969	RRST	734.128	601.891	2
5018	RRST	746.135	581.086	2
5276	RRST	758.059	601.933	2
5525	RRST	770.066	581.127	2
5130	RRST	782.031	602.015	2
5915	RRST	794.038	581.168	2
6128	RRST	805.962	602.056	2
6947	RRST	817.969	581.209	2
5391	RRST	829.934	602.097	2
6167	RRST	841.941	581.291	2
6270	RRST	853.865	602.138	2
7297	RRST	865.872	581.332	2
6596	RRST	877.837	602.179	2
6715	RRST	889.844	581.373	2
5993	RRST	901.768	602.22	2
5226	RRST	913.775	581.414	2
5489	RRST	925.74	602.261	2
5154	RRST	937.747	581.456	2
5146	RRST	949.671	602.303	2
5461	RRST	961.678	581.497	2
5058	RRST	973.643	602.344	2
5789	RRST	985.65	581.538	2
5147	RRST	997.574	602.426	2
5880	RRST	1009.62	581.579	2
4689	RRST	1021.55	602.467	2
5102	RRST	1033.55	581.62	2
5756	RRST	1045.48	602.508	2
5486	RRST	1057.52	581.661	2
5906	RRST	1069.45	602.549	2
6015	RRST	1081.46	581.743	2
5722	RRST	1093.38	602.59	2
5151	RRST	1105.43	581.785	2
5573	RRST	1117.35	602.632	2
5543	RRST	1129.36	581.826	2
5952	RRST	1141.28	602.673	2
6159	RRST	1153.33	581.867	2
6002	RRST	1165.25	602.714	2
5825	RRST	1177.26	581.908	2
6701	RRST	1189.23	602.755	2
6836	RRST	1201.23	581.949	2
5911	RRST	1213.16	602.837	2
6235	RRST	1225.16	581.99	2
5221	RRST	1237.13	602.878	2
5657	RRST	1249.14	582.031	2
5421	RRST	1261.06	602.919	2
5654	RRST	1273.07	582.072	2
5358	RRST	1285.03	602.961	2
4708	RRST	1297.04	582.155	2
5502	RRST	1308.96	603.002	2
4961	RRST	1320.97	582.196	2
4918	RRST	1332.94	603.043	2
5528	RRST	1344.94	582.237	2
5059	RRST	1356.87	603.084	2
4932	RRST	1368.87	582.278	2
5185	RRST	1380.84	603.125	2
4908	RRST	1392.85	582.319	2
4937	RRST	1404.77	603.166	2
5177	RRST	1416.82	582.36	2
5100	RRST	1428.74	603.207	2
5380	RRST	1440.75	582.401	2
5173	RRST	1452.67	603.289	2
5096	RRST	1464.72	582.442	2
4678	RRST	1476.64	603.331	2
5220	RRST	1488.65	582.484	2
5234	RRST	1500.58	603.372	2
5017	RRST	1512.62	582.566	2
5242	RRST	1524.55	603.413	2
5183	RRST	1536.55	582.607	2
5970	RRST	1548.48	603.454	2
5590	RRST	1560.53	582.648	2
5349	RRST	1572.45	603.495	2
5462	RRST	1584.46	582.689	2
5310	RRST	1596.42	603.536	2
5558	RRST	1608.43	582.73	2
5547	RRST	1620.35	603.577	2
4697	RRST	1632.36	582.771	2
6165	RRST	1644.33	603.618	2
5464	RRST	1656.33	582.812	2
5369	RRST	1668.26	603.701	2
6115	RRST	1680.26	582.854	2
5965	RRST	1692.23	603.742	2
6642	RRST	1704.24	582.895	2
6133	RRST	1716.16	603.783	2
5641	RRST	195.148	621.711	2
4302	RRST	207.072	642.599	2
3681	RRST	219.079	621.752	2
3617	RRST	231.003	642.64	2
3907	RRST	243.051	621.793	2
2887	RRST	254.975	642.681	2
2726	RRST	266.982	621.875	2
2621	RRST	278.947	642.722	2
4227	RRST	290.954	621.916	2
4507	RRST	302.878	642.763	2
4601	RRST	314.885	621.957	2
4683	RRST	326.85	642.804	2
4693	RRST	338.857	621.998	2
3782	RRST	350.781	642.845	2
3984	RRST	362.788	622.039	2
4966	RRST	374.753	642.886	2
4414	RRST	386.76	622.081	2
4792	RRST	398.684	642.928	2
5311	RRST	410.691	622.122	2
4782	RRST	422.656	643.01	2
4774	RRST	434.663	622.163	2
4791	RRST	446.587	643.051	2
4726	RRST	458.594	622.204	2
5110	RRST	470.559	643.092	2
4945	RRST	482.566	622.286	2
5052	RRST	494.49	643.133	2
5113	RRST	506.538	622.327	2
5440	RRST	518.462	643.174	2
5313	RRST	530.469	622.368	2
5014	RRST	542.393	643.215	2
5366	RRST	554.441	622.41	2
4911	RRST	566.365	643.257	2
5757	RRST	578.372	622.451	2
5719	RRST	590.296	643.298	2
6752	RRST	602.344	622.492	2
5473	RRST	614.268	643.339	2
5396	RRST	626.275	622.533	2
5910	RRST	638.199	643.421	2
6926	RRST	650.247	622.574	2
5544	RRST	662.171	643.462	2
4994	RRST	674.178	622.615	2
5378	RRST	686.143	643.503	2
5745	RRST	698.15	622.656	2
5423	RRST	710.074	643.544	2
5079	RRST	722.081	622.738	2
5665	RRST	734.046	643.586	2
5986	RRST	746.053	622.78	2
5489	RRST	757.977	643.627	2
5473	RRST	769.984	622.821	2
5662	RRST	781.949	643.668	2
5846	RRST	793.956	622.862	2
5478	RRST	805.88	643.709	2
6067	RRST	817.886	622.903	2
5236	RRST	829.852	643.75	2
6778	RRST	841.859	622.944	2
5637	RRST	853.783	643.791	2
6436	RRST	865.789	622.985	2
6816	RRST	877.755	643.873	2
5945	RRST	889.761	623.026	2
6456	RRST	901.686	643.914	2
6087	RRST	913.734	623.067	2
5815	RRST	925.658	643.956	2
5210	RRST	937.664	623.15	2
5545	RRST	949.589	643.997	2
5095	RRST	961.636	623.191	2
5792	RRST	973.561	644.038	2
5814	RRST	985.567	623.232	2
6261	RRST	997.492	644.079	2
5739	RRST	1009.54	623.273	2
6303	RRST	1021.46	644.12	2
6005	RRST	1033.47	623.314	2
6135	RRST	1045.39	644.161	2
5687	RRST	1057.44	623.355	2
6035	RRST	1069.37	644.202	2
5466	RRST	1081.37	623.396	2
6065	RRST	1093.34	644.285	2
4936	RRST	1105.35	623.437	2
5946	RRST	1117.27	644.326	2
5113	RRST	1129.28	623.479	2
5642	RRST	1141.24	644.367	2
5960	RRST	1153.25	623.561	2
6010	RRST	1165.17	644.408	2
5864	RRST	1177.18	623.602	2
5849	RRST	1189.14	644.449	2
5928	RRST	1201.15	623.643	2
5336	RRST	1213.08	644.49	2
5234	RRST	1225.08	623.684	2
5280	RRST	1237.05	644.531	2
5186	RRST	1249.05	623.725	2
4935	RRST	1260.98	644.572	2
4888	RRST	1272.99	623.766	2
6062	RRST	1284.95	644.613	2
5177	RRST	1296.96	623.808	2
5472	RRST	1308.88	644.696	2
4859	RRST	1320.89	623.849	2
5106	RRST	1332.85	644.737	2
4714	RRST	1344.86	623.89	2
5157	RRST	1356.78	644.778	2
5004	RRST	1368.83	623.972	2
5171	RRST	1380.76	644.819	2
5571	RRST	1392.76	624.013	2
5209	RRST	1404.69	644.86	2
3029	RRST	1416.74	624.054	2
2994	RRST	1428.66	644.901	2
4385	RRST	1440.67	624.095	2
5325	RRST	1452.59	644.942	2
5031	RRST	1464.64	624.136	2
5404	RRST	1476.56	644.984	2
4550	RRST	1488.57	624.178	2
5166	RRST	1500.49	645.025	2
5281	RRST	1512.54	624.219	2
5673	RRST	1524.47	645.107	2
5106	RRST	1536.47	624.26	2
5750	RRST	1548.44	645.148	2
5665	RRST	1560.44	624.301	2
5906	RRST	1572.37	645.189	2
3098	RRST	1584.37	624.342	2
5010	RRST	1596.34	645.23	2
5132	RRST	1608.35	624.424	2
5834	RRST	1620.27	645.271	2
5800	RRST	1632.28	624.465	2
5701	RRST	1644.24	645.312	2
5346	RRST	1656.25	624.507	2
5958	RRST	1668.17	645.354	2
4927	RRST	1680.18	624.548	2
5588	RRST	1692.15	645.395	2
6004	RRST	1704.15	624.589	2
6249	RRST	1716.08	645.436	2
4526	RRST	195.066	663.405	2
3544	RRST	206.99	684.252	2
4454	RRST	218.997	663.446	2
3038	RRST	230.962	684.293	2
3513	RRST	242.969	663.487	2
2500	RRST	254.893	684.334	2
2685	RRST	266.9	663.528	2
6316	RRST	278.865	684.375	2
3885	RRST	290.872	663.569	2
3441	RRST	302.796	684.457	2
4727	RRST	314.803	663.61	2
3631	RRST	326.768	684.498	2
4601	RRST	338.775	663.651	2
4278	RRST	350.699	684.539	2
4583	RRST	362.706	663.734	2
5076	RRST	374.671	684.581	2
4199	RRST	386.678	663.775	2
4361	RRST	398.602	684.622	2
4343	RRST	410.609	663.816	2
4559	RRST	422.574	684.663	2
4525	RRST	434.581	663.857	2
5015	RRST	446.505	684.704	2
4935	RRST	458.553	663.898	2
5162	RRST	470.477	684.745	2
5482	RRST	482.484	663.939	2
4772	RRST	494.408	684.786	2
4854	RRST	506.456	663.98	2
4932	RRST	518.38	684.868	2
4995	RRST	530.386	664.021	2
4753	RRST	542.311	684.91	2
4692	RRST	554.359	664.062	2
3184	RRST	566.283	684.951	2
4916	RRST	578.289	664.145	2
5329	RRST	590.214	684.992	2
5600	RRST	602.261	664.186	2
5607	RRST	614.186	685.033	2
5827	RRST	626.192	664.227	2
6509	RRST	638.158	685.074	2
5755	RRST	650.164	664.268	2
5631	RRST	662.089	685.115	2
6183	RRST	674.095	664.309	2
5634	RRST	686.061	685.156	2
5175	RRST	698.067	664.35	2
5851	RRST	709.992	685.197	2
5977	RRST	721.998	664.391	2
6248	RRST	733.964	685.28	2
6428	RRST	745.97	664.433	2
6065	RRST	757.895	685.321	2
6832	RRST	769.901	664.474	2
5731	RRST	781.867	685.362	2
5643	RRST	793.873	664.556	2
6083	RRST	805.798	685.403	2
5573	RRST	817.804	664.597	2
5158	RRST	829.77	685.444	2
5758	RRST	841.776	664.638	2
5968	RRST	853.701	685.485	2
6164	RRST	865.748	664.679	2
6118	RRST	877.673	685.526	2
5932	RRST	889.679	664.72	2
6333	RRST	901.604	685.567	2
5832	RRST	913.651	664.761	2
6687	RRST	925.576	685.609	2
5919	RRST	937.582	664.803	2
6312	RRST	949.507	685.691	2
6007	RRST	961.554	664.844	2
6474	RRST	973.479	685.732	2
5792	RRST	985.485	664.885	2
4819	RRST	997.41	685.773	2
5619	RRST	1009.46	664.926	2
6008	RRST	1021.38	685.814	2
6041	RRST	1033.39	665.008	2
5446	RRST	1045.35	685.855	2
5774	RRST	1057.36	665.049	2
5998	RRST	1069.28	685.896	2
6058	RRST	1081.29	665.09	2
6064	RRST	1093.26	685.937	2
5940	RRST	1105.26	665.132	2
6133	RRST	1117.19	685.979	2
5618	RRST	1129.19	665.173	2
6355	RRST	1141.16	686.02	2
5870	RRST	1153.17	665.214	2
5550	RRST	1165.09	686.061	2
6864	RRST	1177.1	665.255	2
6623	RRST	1189.06	686.143	2
6615	RRST	1201.07	665.296	2
7345	RRST	1212.99	686.184	2
5637	RRST	1225	665.337	2
5953	RRST	1236.97	686.225	2
5804	RRST	1248.97	665.419	2
4809	RRST	1260.9	686.266	2
5366	RRST	1272.94	665.461	2
6046	RRST	1284.87	686.308	2
5756	RRST	1296.87	665.502	2
5200	RRST	1308.8	686.349	2
5001	RRST	1320.85	665.543	2
5067	RRST	1332.77	686.39	2
4772	RRST	1344.78	665.584	2
5414	RRST	1356.7	686.431	2
5376	RRST	1368.75	665.625	2
5372	RRST	1380.67	686.472	2
5439	RRST	1392.68	665.666	2
4881	RRST	1404.61	686.554	2
5922	RRST	1416.65	665.707	2
6132	RRST	1428.58	686.595	2
4377	RRST	1440.58	665.748	2
5263	RRST	1452.55	686.636	2
5323	RRST	1464.56	665.831	2
5070	RRST	1476.48	686.678	2
5874	RRST	1488.49	665.872	2
5721	RRST	1500.45	686.719	2
5857	RRST	1512.46	665.913	2
6053	RRST	1524.38	686.76	2
5787	RRST	1536.39	665.954	2
6114	RRST	1548.36	686.801	2
5319	RRST	1560.36	665.995	2
5889	RRST	1572.29	686.842	2
6098	RRST	1584.29	666.036	2
5741	RRST	1596.26	686.883	2
5787	RRST	1608.26	666.077	2
5810	RRST	1620.19	686.965	2
5732	RRST	1632.2	666.118	2
6034	RRST	1644.16	687.007	2
5943	RRST	1656.17	666.16	2
5996	RRST	1668.09	687.048	2
5887	RRST	1680.1	666.242	2
6491	RRST	1692.06	687.089	2
5717	RRST	1704.07	666.283	2
6439	RRST	1716	687.13	2
5795	RRST	194.984	705.058	2
4388	RRST	206.908	725.946	2
3459	RRST	218.914	705.14	2
5376	RRST	230.88	725.987	2
3005	RRST	242.887	705.181	2
2440	RRST	254.811	726.028	2
2823	RRST	266.817	705.222	2
2274	RRST	278.783	726.069	2
4004	RRST	290.789	705.263	2
3099	RRST	302.714	726.11	2
3383	RRST	314.72	705.304	2
3689	RRST	326.686	726.151	2
4214	RRST	338.692	705.345	2
4513	RRST	350.617	726.192	2
4871	RRST	362.664	705.386	2
5121	RRST	374.589	726.275	2
5378	RRST	386.595	705.428	2
4967	RRST	398.52	726.316	2
4843	RRST	410.567	705.469	2
5549	RRST	422.492	726.357	2
4931	RRST	434.498	705.51	2
4478	RRST	446.423	726.398	2
5067	RRST	458.47	705.592	2
5293	RRST	470.395	726.439	2
4894	RRST	482.401	705.633	2
5624	RRST	494.326	726.48	2
4766	RRST	506.373	705.674	2
4698	RRST	518.298	726.521	2
4769	RRST	530.304	705.715	2
4685	RRST	542.27	726.562	2
5135	RRST	554.276	705.757	2
5189	RRST	566.201	726.604	2
3715	RRST	578.207	705.798	2
3342	RRST	590.173	726.645	2
4872	RRST	602.179	705.839	2
6008	RRST	614.104	726.727	2
5407	RRST	626.11	705.88	2
5202	RRST	638.076	726.768	2
5423	RRST	650.082	705.921	2
5446	RRST	662.007	726.809	2
6247	RRST	674.013	706.003	2
6094	RRST	685.979	726.85	2
5783	RRST	697.985	706.044	2
5447	RRST	709.91	726.891	2
5436	RRST	721.916	706.086	2
6135	RRST	733.882	726.933	2
7054	RRST	745.888	706.127	2
6565	RRST	757.812	726.974	2
5695	RRST	769.819	706.168	2
5481	RRST	781.785	727.015	2
5941	RRST	793.791	706.209	2
6123	RRST	805.715	727.056	2
5458	RRST	817.763	706.25	2
5780	RRST	829.687	727.138	2
6188	RRST	841.694	706.291	2
5910	RRST	853.618	727.179	2
6453	RRST	865.666	706.332	2
5822	RRST	877.59	727.22	2
6565	RRST	889.597	706.414	2
6250	RRST	901.521	727.261	2
6379	RRST	913.569	706.456	2
6494	RRST	925.493	727.303	2
6285	RRST	937.5	706.497	2
6679	RRST	949.424	727.344	2
5948	RRST	961.472	706.538	2
6315	RRST	973.396	727.385	2
6421	RRST	985.403	706.579	2
5927	RRST	997.368	727.426	2
6139	RRST	1009.37	706.62	2
5675	RRST	1021.3	727.467	2
6095	RRST	1033.31	706.661	2
5687	RRST	1045.27	727.549	2
5632	RRST	1057.28	706.702	2
5610	RRST	1069.2	727.59	2
5294	RRST	1081.21	706.743	2
5676	RRST	1093.17	727.632	2
6797	RRST	1105.18	706.826	2
5642	RRST	1117.11	727.673	2
6493	RRST	1129.11	706.867	2
5778	RRST	1141.08	727.714	2
6354	RRST	1153.08	706.908	2
6528	RRST	1165.01	727.755	2
6857	RRST	1177.01	706.949	2
7322	RRST	1188.98	727.796	2
6788	RRST	1200.99	706.99	2
6792	RRST	1212.91	727.837	2
6746	RRST	1224.96	707.031	2
5854	RRST	1236.88	727.878	2
5619	RRST	1248.89	707.072	2
5179	RRST	1260.81	727.961	2
6483	RRST	1272.86	707.113	2
5722	RRST	1284.79	728.002	2
5489	RRST	1296.79	707.155	2
5256	RRST	1308.72	728.043	2
5120	RRST	1320.76	707.196	2
5376	RRST	1332.69	728.084	2
3883	RRST	1344.7	707.278	2
4880	RRST	1356.62	728.125	2
5746	RRST	1368.67	707.319	2
5237	RRST	1380.59	728.166	2
5285	RRST	1392.6	707.36	2
6135	RRST	1404.56	728.207	2
5574	RRST	1416.57	707.401	2
5490	RRST	1428.5	728.248	2
5446	RRST	1440.5	707.442	2
5877	RRST	1452.47	728.289	2
4953	RRST	1464.47	707.484	2
5399	RRST	1476.4	728.331	2
5802	RRST	1488.4	707.525	2
5736	RRST	1500.37	728.413	2
5772	RRST	1512.38	707.566	2
5638	RRST	1524.3	728.454	2
6250	RRST	1536.31	707.607	2
6894	RRST	1548.27	728.495	2
5695	RRST	1560.28	707.689	2
6013	RRST	1572.2	728.536	2
5889	RRST	1584.21	707.73	2
5930	RRST	1596.18	728.577	2
5622	RRST	1608.18	707.771	2
5950	RRST	1620.11	728.618	2
5690	RRST	1632.11	707.812	2
6117	RRST	1644.08	728.66	2
5387	RRST	1656.09	707.854	2
6272	RRST	1668.01	728.701	2
5188	RRST	1680.06	707.895	2
6199	RRST	1691.98	728.742	2
5245	RRST	1703.99	707.936	2
6921	RRST	1715.91	728.824	2
5224	RRST	194.901	746.752	2
4095	RRST	206.826	767.599	2
4420	RRST	218.832	746.793	2
3680	RRST	230.798	767.64	2
4517	RRST	242.804	746.834	2
2996	RRST	254.729	767.722	2
3075	RRST	266.735	746.875	2
2137	RRST	278.701	767.763	2
2140	RRST	290.707	746.916	2
2004	RRST	302.632	767.804	2
3192	RRST	314.679	746.998	2
4545	RRST	326.604	767.845	2
5594	RRST	338.61	747.039	2
4415	RRST	350.535	767.886	2
4492	RRST	362.582	747.081	2
4752	RRST	374.507	767.928	2
4909	RRST	386.513	747.122	2
4872	RRST	398.437	767.969	2
4269	RRST	410.485	747.163	2
4967	RRST	422.41	768.01	2
6315	RRST	434.416	747.204	2
5804	RRST	446.34	768.051	2
4522	RRST	458.388	747.245	2
4715	RRST	470.312	768.133	2
4746	RRST	482.319	747.286	2
5171	RRST	494.285	768.174	2
5342	RRST	506.291	747.327	2
4799	RRST	518.215	768.215	2
4499	RRST	530.222	747.41	2
4122	RRST	542.187	768.257	2
4590	RRST	554.194	747.451	2
5581	RRST	566.118	768.298	2
4825	RRST	578.125	747.492	2
6009	RRST	590.09	768.339	2
5437	RRST	602.097	747.533	2
5835	RRST	614.021	768.38	2
5516	RRST	626.028	747.574	2
5342	RRST	637.993	768.421	2
5152	RRST	650	747.615	2
5066	RRST	661.924	768.462	2
5388	RRST	673.931	747.656	2
6370	RRST	685.896	768.544	2
5382	RRST	697.903	747.697	2
6318	RRST	709.827	768.586	2
5850	RRST	721.834	747.738	2
5766	RRST	733.799	768.627	2
6027	RRST	745.806	747.78	2
7272	RRST	757.73	768.668	2
5950	RRST	769.778	747.862	2
6277	RRST	781.702	768.709	2
6370	RRST	793.709	747.903	2
5773	RRST	805.633	768.75	2
6154	RRST	817.681	747.944	2
5960	RRST	829.605	768.791	2
6094	RRST	841.612	747.985	2
6266	RRST	853.536	768.832	2
6727	RRST	865.584	748.026	2
5923	RRST	877.508	768.873	2
6347	RRST	889.515	748.067	2
6540	RRST	901.439	768.914	2
6270	RRST	913.487	748.109	2
7208	RRST	925.411	768.997	2
6506	RRST	937.418	748.15	2
7699	RRST	949.383	769.038	2
6512	RRST	961.39	748.191	2
6805	RRST	973.314	769.079	2
5760	RRST	985.321	748.273	2
5910	RRST	997.286	769.12	2
5465	RRST	1009.29	748.314	2
6110	RRST	1021.22	769.161	2
5628	RRST	1033.22	748.355	2
5648	RRST	1045.19	769.202	2
5775	RRST	1057.2	748.396	2
6005	RRST	1069.12	769.243	2
5601	RRST	1081.13	748.437	2
5823	RRST	1093.09	769.285	2
4975	RRST	1105.1	748.479	2
5457	RRST	1117.02	769.326	2
6238	RRST	1129.03	748.52	2
5646	RRST	1141	769.408	2
6354	RRST	1153	748.561	2
6602	RRST	1164.93	769.449	2
6641	RRST	1176.97	748.602	2
6978	RRST	1188.9	769.49	2
6942	RRST	1200.9	748.684	2
7199	RRST	1212.83	769.531	2
6295	RRST	1224.88	748.725	2
6487	RRST	1236.8	769.572	2
5450	RRST	1248.81	748.766	2
5974	RRST	1260.73	769.613	2
5527	RRST	1272.78	748.808	2
6283	RRST	1284.7	769.655	2
5428	RRST	1296.71	748.849	2
5857	RRST	1308.63	769.696	2
5477	RRST	1320.68	748.89	2
6185	RRST	1332.61	769.737	2
6360	RRST	1344.61	748.931	2
3795	RRST	1356.58	769.819	2
4717	RRST	1368.59	748.972	2
6166	RRST	1380.51	769.86	2
5323	RRST	1392.52	749.013	2
3844	RRST	1404.48	769.901	2
6455	RRST	1416.49	749.095	2
6068	RRST	1428.41	769.942	2
6153	RRST	1440.42	749.136	2
5572	RRST	1452.38	769.984	2
5838	RRST	1464.39	749.178	2
6963	RRST	1476.32	770.025	2
5514	RRST	1488.32	749.219	2
5030	RRST	1500.29	770.066	2
5684	RRST	1512.29	749.26	2
4005	RRST	1524.22	770.107	2
5927	RRST	1536.23	749.301	2
5499	RRST	1548.19	770.148	2
6431	RRST	1560.2	749.342	2
6182	RRST	1572.12	770.23	2
6786	RRST	1584.17	749.383	2
6234	RRST	1596.09	770.271	2
5835	RRST	1608.1	749.424	2
6057	RRST	1620.02	770.312	2
6143	RRST	1632.07	749.465	2
6452	RRST	1644	770.354	2
6096	RRST	1656	749.548	2
6582	RRST	1667.93	770.395	2
6391	RRST	1679.98	749.589	2
6571	RRST	1691.9	770.436	2
6836	RRST	1703.91	749.63	2
6448	RRST	1715.83	770.477	2
4405	RRST	194.819	788.446	2
4392	RRST	206.743	809.293	2
4022	RRST	218.75	788.487	2
4288	RRST	230.715	809.334	2
3914	RRST	242.722	788.528	2
5666	RRST	254.646	809.375	2
2459	RRST	266.694	788.569	2
3114	RRST	278.618	809.416	2
2623	RRST	290.625	788.61	2
2972	RRST	302.549	809.457	2
1583	RRST	314.597	788.651	2
4012	RRST	326.521	809.498	2
4208	RRST	338.528	788.692	2
5553	RRST	350.452	809.581	2
4670	RRST	362.5	788.734	2
4706	RRST	374.424	809.622	2
4269	RRST	386.431	788.775	2
4588	RRST	398.355	809.663	2
4523	RRST	410.403	788.857	2
4734	RRST	422.327	809.704	2
4288	RRST	434.334	788.898	2
4505	RRST	446.299	809.745	2
4650	RRST	458.306	788.939	2
5318	RRST	470.23	809.786	2
5089	RRST	482.237	788.98	2
4905	RRST	494.202	809.827	2
5280	RRST	506.209	789.021	2
4592	RRST	518.133	809.868	2
4489	RRST	530.14	789.062	2
5231	RRST	542.105	809.91	2
6237	RRST	554.112	789.104	2
4910	RRST	566.036	809.992	2
5559	RRST	578.043	789.145	2
5347	RRST	590.008	810.033	2
5683	RRST	602.015	789.186	2
4975	RRST	613.939	810.074	2
5573	RRST	625.946	789.268	2
5689	RRST	637.911	810.115	2
5288	RRST	649.918	789.309	2
4900	RRST	661.842	810.156	2
5626	RRST	673.89	789.35	2
5208	RRST	685.814	810.197	2
5094	RRST	697.821	789.391	2
5838	RRST	709.745	810.238	2
5491	RRST	721.793	789.433	2
5632	RRST	733.717	810.28	2
5300	RRST	745.724	789.474	2
6121	RRST	757.648	810.321	2
6158	RRST	769.696	789.515	2
6333	RRST	781.62	810.403	2
5838	RRST	793.627	789.556	2
5504	RRST	805.551	810.444	2
5743	RRST	817.599	789.597	2
5549	RRST	829.523	810.485	2
5961	RRST	841.53	789.679	2
5424	RRST	853.495	810.526	2
5634	RRST	865.502	789.72	2
5581	RRST	877.426	810.567	2
5912	RRST	889.433	789.761	2
6363	RRST	901.398	810.609	2
5879	RRST	913.405	789.803	2
6452	RRST	925.329	810.65	2
6029	RRST	937.336	789.844	2
6323	RRST	949.301	810.691	2
5856	RRST	961.308	789.885	2
5959	RRST	973.232	810.732	2
7013	RRST	985.238	789.926	2
6396	RRST	997.204	810.814	2
5847	RRST	1009.21	789.967	2
6132	RRST	1021.13	810.855	2
5737	RRST	1033.14	790.008	2
5848	RRST	1045.11	810.896	2
6281	RRST	1057.11	790.049	2
5784	RRST	1069.04	810.937	2
5665	RRST	1081.04	790.132	2
5756	RRST	1093.01	810.979	2
5710	RRST	1105.02	790.173	2
5341	RRST	1116.94	811.02	2
5199	RRST	1128.99	790.214	2
5608	RRST	1140.91	811.061	2
5941	RRST	1152.92	790.255	2
6363	RRST	1164.84	811.102	2
7385	RRST	1176.89	790.296	2
6518	RRST	1188.82	811.143	2
6826	RRST	1200.82	790.337	2
6525	RRST	1212.75	811.184	2
6678	RRST	1224.79	790.378	2
6175	RRST	1236.72	811.266	2
6220	RRST	1248.73	790.419	2
6099	RRST	1260.65	811.308	2
5659	RRST	1272.7	790.461	2
5473	RRST	1284.62	811.349	2
5612	RRST	1296.63	790.543	2
5669	RRST	1308.59	811.39	2
5615	RRST	1320.6	790.584	2
5478	RRST	1332.52	811.431	2
6041	RRST	1344.53	790.625	2
5170	RRST	1356.5	811.472	2
5618	RRST	1368.5	790.666	2
5338	RRST	1380.43	811.513	2
5252	RRST	1392.43	790.707	2
5554	RRST	1404.4	811.554	2
5974	RRST	1416.41	790.748	2
4735	RRST	1428.33	811.595	2
6778	RRST	1440.34	790.789	2
4137	RRST	1452.3	811.678	2
5672	RRST	1464.31	790.831	2
5065	RRST	1476.23	811.719	2
5226	RRST	1488.24	790.872	2
5700	RRST	1500.21	811.76	2
5771	RRST	1512.21	790.954	2
4832	RRST	1524.14	811.801	2
4767	RRST	1536.18	790.995	2
4937	RRST	1548.11	811.842	2
5816	RRST	1560.12	791.036	2
4863	RRST	1572.04	811.883	2
6037	RRST	1584.09	791.077	2
4858	RRST	1596.01	811.924	2
6315	RRST	1608.02	791.118	2
5878	RRST	1619.94	811.965	2
5937	RRST	1631.99	791.16	2
5681	RRST	1643.91	812.007	2
6052	RRST	1655.92	791.201	2
5711	RRST	1667.85	812.089	2
6351	RRST	1679.89	791.242	2
4442	RRST	1691.82	812.13	2
6820	RRST	1703.82	791.283	2
4849	RRST	1715.79	812.171	2
4226	RRST	194.737	830.099	2
3526	RRST	206.661	850.987	2
3598	RRST	218.709	830.14	2
2738	RRST	230.633	851.028	2
5017	RRST	242.64	830.181	2
3393	RRST	254.564	851.069	2
2472	RRST	266.612	830.263	2
4603	RRST	278.536	851.11	2
2020	RRST	290.543	830.304	2
2105	RRST	302.467	851.151	2
2017	RRST	314.515	830.345	2
3262	RRST	326.439	851.192	2
3725	RRST	338.446	830.386	2
2789	RRST	350.37	851.234	2
5122	RRST	362.418	830.428	2
4808	RRST	374.342	851.275	2
4114	RRST	386.349	830.469	2
5063	RRST	398.314	851.316	2
3645	RRST	410.321	830.51	2
5400	RRST	422.245	851.398	2
4910	RRST	434.252	830.551	2
4976	RRST	446.217	851.439	2
4529	RRST	458.224	830.592	2
4735	RRST	470.148	851.48	2
5026	RRST	482.155	830.633	2
5187	RRST	494.12	851.521	2
4748	RRST	506.127	830.715	2
5580	RRST	518.051	851.562	2
5213	RRST	530.058	830.757	2
5136	RRST	542.023	851.604	2
4792	RRST	554.03	830.798	2
4965	RRST	565.954	851.645	2
4993	RRST	577.961	830.839	2
5048	RRST	589.926	851.686	2
5459	RRST	601.933	830.88	2
4933	RRST	613.857	851.727	2
5311	RRST	625.905	830.921	2
4890	RRST	637.829	851.768	2
5514	RRST	649.836	830.962	2
6122	RRST	661.76	851.85	2
7145	RRST	673.808	831.003	2
6435	RRST	685.732	851.891	2
6302	RRST	697.738	831.044	2
5751	RRST	709.663	851.933	2
5813	RRST	721.711	831.127	2
6204	RRST	733.635	851.974	2
5981	RRST	745.641	831.168	2
5621	RRST	757.566	852.015	2
6018	RRST	769.613	831.209	2
6724	RRST	781.538	852.056	2
5726	RRST	793.544	831.25	2
5929	RRST	805.51	852.097	2
5919	RRST	817.516	831.291	2
6019	RRST	829.441	852.138	2
5444	RRST	841.447	831.332	2
5843	RRST	853.413	852.179	2
6153	RRST	865.419	831.373	2
6076	RRST	877.344	852.261	2
6235	RRST	889.35	831.414	2
6261	RRST	901.316	852.303	2
6169	RRST	913.322	831.456	2
6374	RRST	925.247	852.344	2
6527	RRST	937.253	831.538	2
6066	RRST	949.219	852.385	2
5973	RRST	961.225	831.579	2
6161	RRST	973.15	852.426	2
6777	RRST	985.156	831.62	2
5470	RRST	997.122	852.467	2
6123	RRST	1009.13	831.661	2
6301	RRST	1021.05	852.508	2
5894	RRST	1033.1	831.702	2
5966	RRST	1045.02	852.549	2
6380	RRST	1057.03	831.743	2
6994	RRST	1068.96	852.59	2
6047	RRST	1081	831.785	2
5872	RRST	1092.93	852.673	2
5688	RRST	1104.93	831.826	2
5386	RRST	1116.86	852.714	2
5123	RRST	1128.91	831.867	2
5319	RRST	1140.83	852.755	2
6061	RRST	1152.84	831.949	2
6224	RRST	1164.76	852.796	2
6290	RRST	1176.81	831.99	2
6479	RRST	1188.73	852.837	2
6306	RRST	1200.74	832.031	2
6593	RRST	1212.71	852.878	2
6695	RRST	1224.71	832.072	2
6767	RRST	1236.64	852.919	2
6295	RRST	1248.64	832.113	2
5602	RRST	1260.61	852.961	2
5754	RRST	1272.62	832.155	2
6009	RRST	1284.54	853.002	2
6018	RRST	1296.55	832.196	2
5768	RRST	1308.51	853.084	2
5812	RRST	1320.52	832.237	2
5231	RRST	1332.44	853.125	2
5714	RRST	1344.45	832.278	2
6416	RRST	1356.41	853.166	2
5347	RRST	1368.42	832.319	2
5271	RRST	1380.35	853.207	2
5292	RRST	1392.35	832.401	2
4517	RRST	1404.32	853.248	2
5600	RRST	1416.32	832.442	2
4747	RRST	1428.25	853.289	2
5167	RRST	1440.25	832.484	2
5012	RRST	1452.22	853.331	2
4256	RRST	1464.23	832.525	2
4349	RRST	1476.15	853.372	2
4144	RRST	1488.2	832.566	2
4619	RRST	1500.12	853.413	2
4855	RRST	1512.13	832.607	2
5634	RRST	1524.05	853.495	2
4136	RRST	1536.1	832.648	2
3006	RRST	1548.03	853.536	2
3823	RRST	1560.03	832.689	2
3930	RRST	1571.96	853.577	2
4137	RRST	1584	832.73	2
3313	RRST	1595.93	853.618	2
5663	RRST	1607.94	832.812	2
3484	RRST	1619.86	853.66	2
5355	RRST	1631.91	832.854	2
3959	RRST	1643.83	853.701	2
4180	RRST	1655.84	832.895	2
5823	RRST	1667.8	853.742	2
4374	RRST	1679.81	832.936	2
6864	RRST	1691.74	853.783	2
6225	RRST	1703.74	832.977	2
5811	RRST	1715.71	853.824	2
6106	RRST	194.655	871.793	2
6346	RRST	206.579	892.64	2
3736	RRST	218.627	871.834	2
6038	RRST	230.551	892.681	2
2839	RRST	242.558	871.875	2
3932	RRST	254.482	892.722	2
4290	RRST	266.53	871.916	2
6119	RRST	278.454	892.763	2
6166	RRST	290.461	871.957	2
3093	RRST	302.426	892.845	2
2135	RRST	314.433	871.998	2
2621	RRST	326.357	892.886	2
3920	RRST	338.363	872.039	2
4440	RRST	350.329	892.928	2
4873	RRST	362.336	872.122	2
4245	RRST	374.26	892.969	2
4391	RRST	386.266	872.163	2
5050	RRST	398.232	893.01	2
4721	RRST	410.238	872.204	2
5231	RRST	422.163	893.051	2
5052	RRST	434.169	872.245	2
4554	RRST	446.135	893.092	2
4916	RRST	458.141	872.286	2
5763	RRST	470.066	893.133	2
5569	RRST	482.072	872.327	2
5754	RRST	494.038	893.174	2
4935	RRST	506.044	872.368	2
5482	RRST	517.969	893.257	2
5119	RRST	529.975	872.41	2
4963	RRST	541.941	893.298	2
5211	RRST	553.947	872.451	2
4926	RRST	565.872	893.339	2
5322	RRST	577.919	872.533	2
5314	RRST	589.844	893.38	2
4932	RRST	601.85	872.574	2
5058	RRST	613.775	893.421	2
5502	RRST	625.822	872.615	2
5211	RRST	637.747	893.462	2
5977	RRST	649.753	872.656	2
6226	RRST	661.678	893.503	2
5855	RRST	673.725	872.697	2
5533	RRST	685.65	893.544	2
6122	RRST	697.656	872.738	2
5497	RRST	709.581	893.586	2
6223	RRST	721.628	872.78	2
5266	RRST	733.553	893.668	2
6093	RRST	745.559	872.821	2
5680	RRST	757.525	893.709	2
5727	RRST	769.531	872.862	2
5858	RRST	781.456	893.75	2
6829	RRST	793.462	872.944	2
6441	RRST	805.428	893.791	2
6043	RRST	817.434	872.985	2
5287	RRST	829.359	893.832	2
5717	RRST	841.365	873.026	2
5927	RRST	853.331	893.873	2
5800	RRST	865.337	873.067	2
6855	RRST	877.261	893.914	2
6160	RRST	889.268	873.109	2
6697	RRST	901.234	893.956	2
6194	RRST	913.24	873.15	2
8041	RRST	925.164	893.997	2
6236	RRST	937.171	873.191	2
5725	RRST	949.136	894.079	2
6074	RRST	961.143	873.232	2
6293	RRST	973.067	894.12	2
6809	RRST	985.115	873.273	2
5509	RRST	997.039	894.161	2
5857	RRST	1009.05	873.314	2
5475	RRST	1020.97	894.202	2
5693	RRST	1033.02	873.396	2
5637	RRST	1044.94	894.243	2
5445	RRST	1056.95	873.437	2
7007	RRST	1068.87	894.285	2
7245	RRST	1080.92	873.479	2
5899	RRST	1092.85	894.326	2
6536	RRST	1104.85	873.52	2
6452	RRST	1116.78	894.367	2
6895	RRST	1128.82	873.561	2
6063	RRST	1140.75	894.408	2
6288	RRST	1152.75	873.602	2
6382	RRST	1164.72	894.449	2
6131	RRST	1176.73	873.643	2
5918	RRST	1188.65	894.531	2
6202	RRST	1200.66	873.684	2
6591	RRST	1212.62	894.572	2
6655	RRST	1224.63	873.725	2
6341	RRST	1236.55	894.613	2
6090	RRST	1248.56	873.808	2
6232	RRST	1260.53	894.655	2
6348	RRST	1272.53	873.849	2
5995	RRST	1284.46	894.696	2
5898	RRST	1296.46	873.89	2
6085	RRST	1308.43	894.737	2
5759	RRST	1320.44	873.931	2
5479	RRST	1332.36	894.778	2
5949	RRST	1344.37	873.972	2
5483	RRST	1356.33	894.819	2
6011	RRST	1368.34	874.013	2
5456	RRST	1380.26	894.86	2
4527	RRST	1392.31	874.054	2
4961	RRST	1404.24	894.942	2
4669	RRST	1416.24	874.095	2
5089	RRST	1428.17	894.984	2
4707	RRST	1440.21	874.136	2
4993	RRST	1452.14	895.025	2
4256	RRST	1464.14	874.219	2
4805	RRST	1476.07	895.066	2
4600	RRST	1488.12	874.26	2
4705	RRST	1500.04	895.107	2
4162	RRST	1512.05	874.301	2
3880	RRST	1523.97	895.148	2
3534	RRST	1536.02	874.342	2
3205	RRST	1547.94	895.189	2
3488	RRST	1559.95	874.383	2
3366	RRST	1571.92	895.23	2
3559	RRST	1583.92	874.424	2
5299	RRST	1595.85	895.271	2
3173	RRST	1607.85	874.465	2
3921	RRST	1619.82	895.354	2
3947	RRST	1631.83	874.507	2
3656	RRST	1643.75	895.395	2
3827	RRST	1655.76	874.548	2
6262	RRST	1667.72	895.436	2
5684	RRST	1679.73	874.63	2
4231	RRST	1691.65	895.477	2
5083	RRST	1703.66	874.671	2
5682	RRST	1715.62	895.518	2
3496	RRST	194.572	913.446	2
3557	RRST	206.497	934.334	2
2576	RRST	218.544	913.528	2
2851	RRST	230.469	934.375	2
3460	RRST	242.475	913.569	2
2789	RRST	254.441	934.416	2
5433	RRST	278.372	934.457	2
4549	RRST	290.378	913.651	2
2375	RRST	302.344	934.498	2
4795	RRST	314.35	913.692	2
3414	RRST	326.275	934.539	2
4272	RRST	338.281	913.734	2
4064	RRST	350.247	934.581	2
5075	RRST	362.253	913.775	2
4355	RRST	374.178	934.663	2
4430	RRST	386.184	913.816	2
4687	RRST	398.15	934.704	2
4964	RRST	410.156	913.857	2
4746	RRST	422.081	934.745	2
5088	RRST	434.087	913.898	2
5421	RRST	446.053	934.786	2
4952	RRST	458.059	913.98	2
4868	RRST	469.984	934.827	2
5497	RRST	482.031	914.021	2
4635	RRST	493.956	934.868	2
5327	RRST	505.962	914.062	2
5592	RRST	517.886	934.91	2
5502	RRST	529.934	914.104	2
4475	RRST	541.859	934.951	2
5253	RRST	553.865	914.145	2
6348	RRST	565.789	934.992	2
4608	RRST	577.837	914.186	2
5093	RRST	589.761	935.033	2
4947	RRST	601.768	914.227	2
4939	RRST	613.692	935.115	2
5175	RRST	625.74	914.268	2
4971	RRST	637.664	935.156	2
5132	RRST	649.671	914.309	2
6183	RRST	661.636	935.197	2
5748	RRST	673.643	914.391	2
6109	RRST	685.567	935.238	2
5832	RRST	697.574	914.433	2
5825	RRST	709.539	935.28	2
4905	RRST	721.546	914.474	2
5040	RRST	733.47	935.321	2
5870	RRST	745.477	914.515	2
6319	RRST	757.442	935.362	2
5676	RRST	769.449	914.556	2
5846	RRST	781.373	935.403	2
5916	RRST	793.38	914.597	2
5345	RRST	805.345	935.444	2
5543	RRST	817.352	914.638	2
4794	RRST	829.276	935.526	2
5069	RRST	841.283	914.679	2
5480	RRST	853.248	935.567	2
6083	RRST	865.255	914.72	2
5342	RRST	877.179	935.609	2
6109	RRST	889.186	914.803	2
6516	RRST	901.151	935.65	2
7029	RRST	913.158	914.844	2
6160	RRST	925.082	935.691	2
7600	RRST	937.13	914.885	2
5830	RRST	949.054	935.732	2
5932	RRST	961.061	914.926	2
6155	RRST	972.985	935.773	2
5335	RRST	985.033	914.967	2
6371	RRST	996.957	935.814	2
5991	RRST	1008.96	915.008	2
6117	RRST	1020.89	935.855	2
5691	RRST	1032.94	915.049	2
5442	RRST	1044.86	935.937	2
6240	RRST	1056.87	915.09	2
6965	RRST	1068.79	935.979	2
6528	RRST	1080.84	915.132	2
6837	RRST	1092.76	936.02	2
6421	RRST	1104.77	915.214	2
6370	RRST	1116.74	936.061	2
6220	RRST	1128.74	915.255	2
6398	RRST	1140.67	936.102	2
5862	RRST	1152.67	915.296	2
7011	RRST	1164.64	936.143	2
5999	RRST	1176.64	915.337	2
6561	RRST	1188.57	936.184	2
5291	RRST	1200.58	915.378	2
6904	RRST	1212.54	936.225	2
6450	RRST	1224.55	915.419	2
6639	RRST	1236.47	936.266	2
4434	RRST	1248.48	915.461	2
5972	RRST	1260.44	936.349	2
6348	RRST	1272.45	915.502	2
6114	RRST	1284.37	936.39	2
6010	RRST	1296.38	915.543	2
5840	RRST	1308.35	936.431	2
6260	RRST	1320.35	915.584	2
5043	RRST	1332.28	936.472	2
5845	RRST	1344.33	915.666	2
6034	RRST	1356.25	936.513	2
5837	RRST	1368.26	915.707	2
5827	RRST	1380.18	936.554	2
5012	RRST	1392.23	915.748	2
5180	RRST	1404.15	936.595	2
5847	RRST	1416.16	915.789	2
5154	RRST	1428.08	936.636	2
5064	RRST	1440.13	915.831	2
5225	RRST	1452.06	936.678	2
4838	RRST	1464.06	915.872	2
5146	RRST	1475.99	936.719	2
4721	RRST	1488.03	915.913	2
4904	RRST	1499.96	936.801	2
3673	RRST	1511.97	915.954	2
3808	RRST	1523.93	936.842	2
3648	RRST	1535.94	915.995	2
4555	RRST	1547.86	936.883	2
5192	RRST	1559.87	916.077	2
4456	RRST	1571.83	936.924	2
3741	RRST	1583.84	916.118	2
4545	RRST	1595.76	936.965	2
4247	RRST	1607.77	916.16	2
4560	RRST	1619.74	937.007	2
4312	RRST	1631.74	916.201	2
4851	RRST	1643.67	937.048	2
4872	RRST	1655.67	916.242	2
6458	RRST	1667.64	937.089	2
3934	RRST	1679.65	916.283	2
5527	RRST	1691.57	937.13	2
5789	RRST	1703.58	916.324	2
6011	RRST	1715.54	937.212	2
3191	RRST	194.49	955.14	2
3845	RRST	206.456	975.987	2
3955	RRST	218.462	955.181	2
3361	RRST	230.387	976.028	2
4331	RRST	242.393	955.222	2
3238	RRST	254.359	976.11	2
3332	RRST	266.365	955.263	2
6434	RRST	278.289	976.151	2
2792	RRST	290.296	955.304	2
3144	RRST	302.262	976.192	2
2906	RRST	314.268	955.386	2
2614	RRST	326.192	976.234	2
3545	RRST	338.199	955.428	2
2869	RRST	350.164	976.275	2
4141	RRST	362.171	955.469	2
3406	RRST	374.095	976.316	2
5027	RRST	386.102	955.51	2
5171	RRST	398.067	976.357	2
5310	RRST	410.074	955.551	2
5211	RRST	421.998	976.398	2
5448	RRST	434.046	955.592	2
6047	RRST	445.97	976.439	2
4889	RRST	457.977	955.633	2
5466	RRST	469.901	976.521	2
5359	RRST	481.949	955.674	2
4953	RRST	493.873	976.562	2
4983	RRST	505.88	955.715	2
5068	RRST	517.804	976.604	2
5356	RRST	529.852	955.798	2
4799	RRST	541.776	976.645	2
5277	RRST	553.783	955.839	2
5335	RRST	565.707	976.686	2
5163	RRST	577.755	955.88	2
4803	RRST	589.679	976.727	2
4732	RRST	601.686	955.921	2
4354	RRST	613.651	976.768	2
4425	RRST	625.658	955.962	2
5165	RRST	637.582	976.809	2
5374	RRST	649.589	956.003	2
6429	RRST	661.554	976.85	2
5548	RRST	673.561	956.044	2
4909	RRST	685.485	976.933	2
5612	RRST	697.492	956.086	2
5597	RRST	709.457	976.974	2
5748	RRST	721.464	956.127	2
4239	RRST	733.388	977.015	2
6258	RRST	745.395	956.168	2
6513	RRST	757.36	977.056	2
5056	RRST	769.367	956.25	2
5844	RRST	781.291	977.097	2
5670	RRST	793.298	956.291	2
6389	RRST	805.263	977.138	2
4834	RRST	817.27	956.332	2
5980	RRST	829.194	977.179	2
5217	RRST	841.201	956.373	2
5608	RRST	853.166	977.22	2
6343	RRST	865.173	956.414	2
5379	RRST	877.097	977.261	2
6225	RRST	889.145	956.456	2
5015	RRST	901.069	977.303	2
5630	RRST	913.076	956.497	2
6558	RRST	925	977.385	2
6773	RRST	937.048	956.538	2
6163	RRST	948.972	977.426	2
5625	RRST	960.979	956.579	2
6340	RRST	972.903	977.467	2
5763	RRST	984.951	956.661	2
5347	RRST	996.875	977.508	2
4966	RRST	1008.88	956.702	2
5308	RRST	1020.81	977.549	2
5446	RRST	1032.85	956.743	2
5523	RRST	1044.78	977.59	2
5765	RRST	1056.78	956.785	2
5981	RRST	1068.75	977.632	2
5761	RRST	1080.76	956.826	2
6605	RRST	1092.68	977.673	2
6462	RRST	1104.69	956.867	2
6964	RRST	1116.65	977.714	2
6240	RRST	1128.66	956.908	2
6735	RRST	1140.58	977.796	2
6415	RRST	1152.59	956.949	2
6852	RRST	1164.56	977.837	2
6585	RRST	1176.56	956.99	2
6711	RRST	1188.49	977.878	2
5581	RRST	1200.49	957.072	2
7006	RRST	1212.46	977.919	2
6395	RRST	1224.47	957.113	2
6840	RRST	1236.39	977.961	2
6702	RRST	1248.4	957.155	2
6474	RRST	1260.36	978.002	2
6150	RRST	1272.37	957.196	2
6241	RRST	1284.29	978.043	2
6581	RRST	1296.34	957.237	2
6217	RRST	1308.26	978.084	2
6966	RRST	1320.27	957.278	2
6908	RRST	1332.2	978.125	2
6514	RRST	1344.24	957.319	2
6323	RRST	1356.17	978.207	2
5718	RRST	1368.17	957.36	2
6165	RRST	1380.1	978.248	2
5502	RRST	1392.15	957.401	2
5391	RRST	1404.07	978.289	2
5388	RRST	1416.08	957.484	2
5549	RRST	1428	978.331	2
5406	RRST	1440.05	957.525	2
4188	RRST	1451.97	978.372	2
5181	RRST	1463.98	957.566	2
4754	RRST	1475.95	978.413	2
5776	RRST	1487.95	957.607	2
3606	RRST	1499.88	978.454	2
4226	RRST	1511.88	957.648	2
4397	RRST	1523.85	978.495	2
4112	RRST	1535.86	957.689	2
4371	RRST	1547.78	978.536	2
3855	RRST	1559.79	957.73	2
4831	RRST	1571.75	978.618	2
5351	RRST	1583.76	957.771	2
4468	RRST	1595.68	978.66	2
5100	RRST	1607.69	957.812	2
4887	RRST	1619.65	978.701	2
5544	RRST	1631.66	957.854	2
6027	RRST	1643.59	978.742	2
4881	RRST	1655.59	957.936	2
5140	RRST	1667.56	978.783	2
6025	RRST	1679.56	957.977	2
5983	RRST	1691.49	978.824	2
6211	RRST	1703.54	958.018	2
5119	RRST	1715.46	978.865	2
2948	RRST	194.408	996.834	2
4065	RRST	206.373	1017.68	2
3501	RRST	218.38	996.875	2
3866	RRST	230.304	1017.72	2
3419	RRST	242.311	996.916	2
4055	RRST	254.276	1017.76	2
3364	RRST	266.283	996.957	2
3871	RRST	278.207	1017.8	2
4921	RRST	290.214	996.998	2
3759	RRST	302.179	1017.85	2
3789	RRST	314.186	997.039	2
3595	RRST	326.11	1017.89	2
3924	RRST	338.117	997.081	2
3782	RRST	350.082	1017.97	2
3378	RRST	362.089	997.122	2
4655	RRST	374.013	1018.01	2
3417	RRST	386.061	997.163	2
3133	RRST	397.985	1018.05	2
4840	RRST	409.992	997.245	2
4970	RRST	421.916	1018.09	2
5480	RRST	433.964	997.286	2
6061	RRST	445.888	1018.13	2
5615	RRST	457.895	997.327	2
5841	RRST	469.819	1018.17	2
5645	RRST	481.867	997.368	2
4339	RRST	493.791	1018.22	2
5234	RRST	505.798	997.41	2
4983	RRST	517.722	1018.26	2
4887	RRST	529.77	997.451	2
5088	RRST	541.694	1018.3	2
5397	RRST	553.701	997.492	2
4014	RRST	565.666	1018.38	2
5429	RRST	577.673	997.533	2
5238	RRST	589.597	1018.42	2
5169	RRST	601.604	997.574	2
5311	RRST	613.569	1018.46	2
4948	RRST	625.576	997.656	2
4748	RRST	637.5	1018.5	2
5401	RRST	649.507	997.697	2
5063	RRST	661.472	1018.54	2
5457	RRST	673.479	997.738	2
5046	RRST	685.403	1018.59	2
6504	RRST	697.41	997.78	2
5301	RRST	709.375	1018.63	2
6172	RRST	721.382	997.821	2
5699	RRST	733.306	1018.67	2
6543	RRST	745.312	997.862	2
6022	RRST	757.278	1018.71	2
6090	RRST	769.285	997.903	2
5627	RRST	781.209	1018.79	2
5892	RRST	793.257	997.944	2
6279	RRST	805.181	1018.83	2
6276	RRST	817.187	997.985	2
5435	RRST	829.112	1018.87	2
4971	RRST	841.16	998.067	2
5517	RRST	853.084	1018.91	2
4483	RRST	865.09	998.109	2
3930	RRST	877.015	1018.96	2
5341	RRST	889.062	998.15	2
4533	RRST	900.987	1019	2
4766	RRST	912.993	998.191	2
5299	RRST	924.918	1019.04	2
6284	RRST	936.965	998.232	2
5824	RRST	948.89	1019.08	2
5756	RRST	960.896	998.273	2
5034	RRST	972.862	1019.12	2
5609	RRST	984.868	998.314	2
5692	RRST	996.793	1019.2	2
6086	RRST	1008.8	998.355	2
5812	RRST	1020.76	1019.24	2
5173	RRST	1032.77	998.396	2
5133	RRST	1044.7	1019.28	2
6080	RRST	1056.7	998.437	2
5046	RRST	1068.67	1019.33	2
5482	RRST	1080.67	998.52	2
5679	RRST	1092.6	1019.37	2
6044	RRST	1104.61	998.561	2
6596	RRST	1116.57	1019.41	2
6040	RRST	1128.58	998.602	2
5948	RRST	1140.5	1019.45	2
6967	RRST	1152.51	998.643	2
6745	RRST	1164.47	1019.49	2
6817	RRST	1176.48	998.684	2
6518	RRST	1188.4	1019.53	2
6565	RRST	1200.41	998.725	2
6204	RRST	1212.38	1019.57	2
6745	RRST	1224.38	998.766	2
6459	RRST	1236.31	1019.65	2
6657	RRST	1248.36	998.808	2
7307	RRST	1260.28	1019.7	2
6650	RRST	1272.29	998.849	2
6785	RRST	1284.21	1019.74	2
6416	RRST	1296.26	998.931	2
6153	RRST	1308.18	1019.78	2
6430	RRST	1320.19	998.972	2
6660	RRST	1332.11	1019.82	2
6949	RRST	1344.16	999.013	2
6048	RRST	1356.09	1019.86	2
6471	RRST	1368.09	999.054	2
6036	RRST	1380.02	1019.9	2
5880	RRST	1392.06	999.095	2
5598	RRST	1403.99	1019.94	2
6165	RRST	1416	999.136	2
4741	RRST	1427.96	1019.98	2
5622	RRST	1439.97	999.178	2
3999	RRST	1451.89	1020.07	2
4290	RRST	1463.9	999.219	2
2949	RRST	1475.86	1020.11	2
4308	RRST	1487.87	999.26	2
3912	RRST	1511.8	999.342	2
4021	RRST	1535.77	999.383	2
4984	RRST	1547.7	1020.23	2
5143	RRST	1559.7	999.424	2
3629	RRST	1571.67	1020.27	2
5329	RRST	1583.68	999.465	2
6440	RRST	1595.6	1020.31	2
3782	RRST	1607.61	999.507	2
6054	RRST	1619.57	1020.35	2
4234	RRST	1631.58	999.548	2
5505	RRST	1643.5	1020.39	2
4328	RRST	1655.55	999.589	2
4472	RRST	1667.48	1020.48	2
4500	RRST	1679.48	999.63	2
4704	RRST	1691.41	1020.52	2
4963	RRST	1703.45	999.671	2
4515	RRST	1715.38	1020.56	2
5687	RRST	194.326	1038.49	2
3728	RRST	206.291	1059.37	2
5162	RRST	218.298	1038.53	2
5269	RRST	230.222	1059.42	2
3579	RRST	242.229	1038.57	2
3078	RRST	254.194	1059.46	2
3959	RRST	266.201	1038.65	2
4056	RRST	278.125	1059.5	2
3966	RRST	290.132	1038.69	2
3336	RRST	302.097	1059.54	2
3597	RRST	314.104	1038.73	2
4582	RRST	326.028	1059.58	2
3473	RRST	338.076	1038.77	2
5857	RRST	350	1059.62	2
4693	RRST	362.007	1038.82	2
5721	RRST	373.931	1059.66	2
3185	RRST	385.979	1038.86	2
2804	RRST	397.903	1059.7	2
3329	RRST	409.91	1038.9	2
4204	RRST	421.834	1059.79	2
3022	RRST	433.882	1038.94	2
3356	RRST	445.806	1059.83	2
6120	RRST	457.812	1038.98	2
3519	RRST	469.737	1059.87	2
5378	RRST	481.785	1039.02	2
2819	RRST	493.709	1059.91	2
4806	RRST	505.715	1039.1	2
4250	RRST	517.681	1059.95	2
5038	RRST	529.687	1039.14	2
4090	RRST	541.612	1059.99	2
4301	RRST	553.618	1039.19	2
4888	RRST	565.584	1060.03	2
4288	RRST	577.59	1039.23	2
4642	RRST	589.515	1060.07	2
1939	RRST	601.521	1039.27	2
4767	RRST	613.487	1060.12	2
5042	RRST	625.493	1039.31	2
4999	RRST	637.418	1060.16	2
4902	RRST	649.424	1039.35	2
5604	RRST	661.39	1060.24	2
5285	RRST	673.396	1039.39	2
5914	RRST	685.321	1060.28	2
5059	RRST	697.327	1039.43	2
5543	RRST	709.293	1060.32	2
4837	RRST	721.299	1039.51	2
4087	RRST	733.224	1060.36	2
4612	RRST	745.271	1039.56	2
5124	RRST	757.196	1060.4	2
5554	RRST	769.202	1039.6	2
5167	RRST	781.127	1060.44	2
5211	RRST	793.174	1039.64	2
5841	RRST	805.099	1060.49	2
5460	RRST	817.105	1039.68	2
5511	RRST	829.03	1060.53	2
4818	RRST	841.077	1039.72	2
6113	RRST	853.002	1060.57	2
5647	RRST	865.008	1039.76	2
6458	RRST	876.933	1060.65	2
4841	RRST	888.98	1039.8	2
5432	RRST	900.905	1060.69	2
4498	RRST	912.911	1039.84	2
5023	RRST	924.877	1060.73	2
5097	RRST	936.883	1039.93	2
5334	RRST	948.808	1060.77	2
5673	RRST	960.814	1039.97	2
5771	RRST	972.78	1060.81	2
5736	RRST	984.786	1040.01	2
5618	RRST	996.711	1060.86	2
5972	RRST	1008.72	1040.05	2
5473	RRST	1020.68	1060.9	2
5509	RRST	1032.69	1040.09	2
6140	RRST	1044.61	1060.94	2
4886	RRST	1056.62	1040.13	2
169	RRST	1068.59	1060.98	2
5267	RRST	1080.59	1040.17	2
5179	RRST	1092.52	1061.06	2
5219	RRST	1104.52	1040.21	2
5649	RRST	1116.49	1061.1	2
5802	RRST	1128.5	1040.25	2
6372	RRST	1140.42	1061.14	2
8140	RRST	1152.47	1040.34	2
[truncated: 5,483 more rows]

## Sheet: 1c-mousebrain
unique_genes	protocol	replicate
4543	RRST	Rep1
3307	RRST	Rep1
4442	RRST	Rep1
4496	RRST	Rep1
3881	RRST	Rep1
5637	RRST	Rep1
4383	RRST	Rep1
4641	RRST	Rep1
4771	RRST	Rep1
4906	RRST	Rep1
4858	RRST	Rep1
4674	RRST	Rep1
5370	RRST	Rep1
5432	RRST	Rep1
4813	RRST	Rep1
5012	RRST	Rep1
5713	RRST	Rep1
4912	RRST	Rep1
5159	RRST	Rep1
5154	RRST	Rep1
4752	RRST	Rep1
5728	RRST	Rep1
4769	RRST	Rep1
5046	RRST	Rep1
5295	RRST	Rep1
5149	RRST	Rep1
5537	RRST	Rep1
5596	RRST	Rep1
5298	RRST	Rep1
5498	RRST	Rep1
5762	RRST	Rep1
5997	RRST	Rep1
6137	RRST	Rep1
5557	RRST	Rep1
6189	RRST	Rep1
5628	RRST	Rep1
5605	RRST	Rep1
5518	RRST	Rep1
5599	RRST	Rep1
5591	RRST	Rep1
6013	RRST	Rep1
6222	RRST	Rep1
6188	RRST	Rep1
5909	RRST	Rep1
6577	RRST	Rep1
5780	RRST	Rep1
6441	RRST	Rep1
6356	RRST	Rep1
6759	RRST	Rep1
6137	RRST	Rep1
6731	RRST	Rep1
6089	RRST	Rep1
6430	RRST	Rep1
6034	RRST	Rep1
6741	RRST	Rep1
5748	RRST	Rep1
6235	RRST	Rep1
5797	RRST	Rep1
6576	RRST	Rep1
6363	RRST	Rep1
6241	RRST	Rep1
6540	RRST	Rep1
6711	RRST	Rep1
6233	RRST	Rep1
6822	RRST	Rep1
6360	RRST	Rep1
6396	RRST	Rep1
5733	RRST	Rep1
6226	RRST	Rep1
5956	RRST	Rep1
6443	RRST	Rep1
5804	RRST	Rep1
7104	RRST	Rep1
6188	RRST	Rep1
6881	RRST	Rep1
5692	RRST	Rep1
6682	RRST	Rep1
5860	RRST	Rep1
6643	RRST	Rep1
5826	RRST	Rep1
6318	RRST	Rep1
5483	RRST	Rep1
6069	RRST	Rep1
5836	RRST	Rep1
6663	RRST	Rep1
5887	RRST	Rep1
6297	RRST	Rep1
5797	RRST	Rep1
6737	RRST	Rep1
6681	RRST	Rep1
5142	RRST	Rep1
6369	RRST	Rep1
4681	RRST	Rep1
5403	RRST	Rep1
4545	RRST	Rep1
4347	RRST	Rep1
4284	RRST	Rep1
4174	RRST	Rep1
4524	RRST	Rep1
3882	RRST	Rep1
4446	RRST	Rep1
3256	RRST	Rep1
3135	RRST	Rep1
5204	RRST	Rep1
3673	RRST	Rep1
4886	RRST	Rep1
4583	RRST	Rep1
4551	RRST	Rep1
5175	RRST	Rep1
4750	RRST	Rep1
4942	RRST	Rep1
5319	RRST	Rep1
4697	RRST	Rep1
5505	RRST	Rep1
5091	RRST	Rep1
4769	RRST	Rep1
4714	RRST	Rep1
4742	RRST	Rep1
5791	RRST	Rep1
5135	RRST	Rep1
4747	RRST	Rep1
5962	RRST	Rep1
5064	RRST	Rep1
5716	RRST	Rep1
5290	RRST	Rep1
5375	RRST	Rep1
4723	RRST	Rep1
5555	RRST	Rep1
5057	RRST	Rep1
6766	RRST	Rep1
6084	RRST	Rep1
7179	RRST	Rep1
4851	RRST	Rep1
5875	RRST	Rep1
6705	RRST	Rep1
6887	RRST	Rep1
6264	RRST	Rep1
5907	RRST	Rep1
6476	RRST	Rep1
5589	RRST	Rep1
6251	RRST	Rep1
5054	RRST	Rep1
5275	RRST	Rep1
4686	RRST	Rep1
5834	RRST	Rep1
5519	RRST	Rep1
5811	RRST	Rep1
5981	RRST	Rep1
5665	RRST	Rep1
6265	RRST	Rep1
5423	RRST	Rep1
6274	RRST	Rep1
4821	RRST	Rep1
6318	RRST	Rep1
6651	RRST	Rep1
6524	RRST	Rep1
5727	RRST	Rep1
6234	RRST	Rep1
5098	RRST	Rep1
5074	RRST	Rep1
5722	RRST	Rep1
5897	RRST	Rep1
5761	RRST	Rep1
6251	RRST	Rep1
6255	RRST	Rep1
5893	RRST	Rep1
5686	RRST	Rep1
6439	RRST	Rep1
5920	RRST	Rep1
5768	RRST	Rep1
5995	RRST	Rep1
5579	RRST	Rep1
5806	RRST	Rep1
5831	RRST	Rep1
5093	RRST	Rep1
5367	RRST	Rep1
5621	RRST	Rep1
5468	RRST	Rep1
5128	RRST	Rep1
5974	RRST	Rep1
5765	RRST	Rep1
5364	RRST	Rep1
4657	RRST	Rep1
5626	RRST	Rep1
5860	RRST	Rep1
5775	RRST	Rep1
6201	RRST	Rep1
6042	RRST	Rep1
5959	RRST	Rep1
5988	RRST	Rep1
5820	RRST	Rep1
4826	RRST	Rep1
5984	RRST	Rep1
5712	RRST	Rep1
4568	RRST	Rep1
5016	RRST	Rep1
3816	RRST	Rep1
4146	RRST	Rep1
4393	RRST	Rep1
4658	RRST	Rep1
4356	RRST	Rep1
3264	RRST	Rep1
3386	RRST	Rep1
3561	RRST	Rep1
3764	RRST	Rep1
4300	RRST	Rep1
5330	RRST	Rep1
4489	RRST	Rep1
4866	RRST	Rep1
5488	RRST	Rep1
5730	RRST	Rep1
5219	RRST	Rep1
5654	RRST	Rep1
5517	RRST	Rep1
4702	RRST	Rep1
5032	RRST	Rep1
5430	RRST	Rep1
4855	RRST	Rep1
5402	RRST	Rep1
5235	RRST	Rep1
5329	RRST	Rep1
5526	RRST	Rep1
5317	RRST	Rep1
5347	RRST	Rep1
5689	RRST	Rep1
5023	RRST	Rep1
6283	RRST	Rep1
5011	RRST	Rep1
5560	RRST	Rep1
5617	RRST	Rep1
5301	RRST	Rep1
5764	RRST	Rep1
5051	RRST	Rep1
5743	RRST	Rep1
4330	RRST	Rep1
5333	RRST	Rep1
4135	RRST	Rep1
6194	RRST	Rep1
4722	RRST	Rep1
5273	RRST	Rep1
5303	RRST	Rep1
5100	RRST	Rep1
5033	RRST	Rep1
4195	RRST	Rep1
4676	RRST	Rep1
4336	RRST	Rep1
5368	RRST	Rep1
5051	RRST	Rep1
5409	RRST	Rep1
5071	RRST	Rep1
5703	RRST	Rep1
5362	RRST	Rep1
5623	RRST	Rep1
5484	RRST	Rep1
5703	RRST	Rep1
5235	RRST	Rep1
5955	RRST	Rep1
5311	RRST	Rep1
5873	RRST	Rep1
5160	RRST	Rep1
4880	RRST	Rep1
4946	RRST	Rep1
4955	RRST	Rep1
4636	RRST	Rep1
4768	RRST	Rep1
5898	RRST	Rep1
4877	RRST	Rep1
4880	RRST	Rep1
6138	RRST	Rep1
6246	RRST	Rep1
5457	RRST	Rep1
5789	RRST	Rep1
5719	RRST	Rep1
5514	RRST	Rep1
5209	RRST	Rep1
6428	RRST	Rep1
5536	RRST	Rep1
6414	RRST	Rep1
5292	RRST	Rep1
5973	RRST	Rep1
6082	RRST	Rep1
5090	RRST	Rep1
6756	RRST	Rep1
5273	RRST	Rep1
5378	RRST	Rep1
5230	RRST	Rep1
5186	RRST	Rep1
4900	RRST	Rep1
5063	RRST	Rep1
5016	RRST	Rep1
4947	RRST	Rep1
4890	RRST	Rep1
5263	RRST	Rep1
5109	RRST	Rep1
5100	RRST	Rep1
5137	RRST	Rep1
5097	RRST	Rep1
5061	RRST	Rep1
5516	RRST	Rep1
5680	RRST	Rep1
6337	RRST	Rep1
6047	RRST	Rep1
3525	RRST	Rep1
3888	RRST	Rep1
3533	RRST	Rep1
3563	RRST	Rep1
5410	RRST	Rep1
5562	RRST	Rep1
5217	RRST	Rep1
5419	RRST	Rep1
4960	RRST	Rep1
5179	RRST	Rep1
4825	RRST	Rep1
5412	RRST	Rep1
4994	RRST	Rep1
5224	RRST	Rep1
6066	RRST	Rep1
5232	RRST	Rep1
5163	RRST	Rep1
5073	RRST	Rep1
5400	RRST	Rep1
5166	RRST	Rep1
5837	RRST	Rep1
5372	RRST	Rep1
5757	RRST	Rep1
5731	RRST	Rep1
5835	RRST	Rep1
6302	RRST	Rep1
6078	RRST	Rep1
5919	RRST	Rep1
5079	RRST	Rep1
5610	RRST	Rep1
4009	RRST	Rep1
4671	RRST	Rep1
4334	RRST	Rep1
3772	RRST	Rep1
4333	RRST	Rep1
4088	RRST	Rep1
5050	RRST	Rep1
4090	RRST	Rep1
5267	RRST	Rep1
4631	RRST	Rep1
5251	RRST	Rep1
5307	RRST	Rep1
6265	RRST	Rep1
5832	RRST	Rep1
7022	RRST	Rep1
5761	RRST	Rep1
7228	RRST	Rep1
4929	RRST	Rep1
7347	RRST	Rep1
5509	RRST	Rep1
6269	RRST	Rep1
6198	RRST	Rep1
6058	RRST	Rep1
6727	RRST	Rep1
6103	RRST	Rep1
7460	RRST	Rep1
6604	RRST	Rep1
6916	RRST	Rep1
6750	RRST	Rep1
7273	RRST	Rep1
6892	RRST	Rep1
6764	RRST	Rep1
7647	RRST	Rep1
6690	RRST	Rep1
7054	RRST	Rep1
5603	RRST	Rep1
6411	RRST	Rep1
5124	RRST	Rep1
5706	RRST	Rep1
5187	RRST	Rep1
5280	RRST	Rep1
5059	RRST	Rep1
4991	RRST	Rep1
4987	RRST	Rep1
5025	RRST	Rep1
6227	RRST	Rep1
6487	RRST	Rep1
5608	RRST	Rep1
5835	RRST	Rep1
5388	RRST	Rep1
5977	RRST	Rep1
5432	RRST	Rep1
4631	RRST	Rep1
5148	RRST	Rep1
5284	RRST	Rep1
4624	RRST	Rep1
5887	RRST	Rep1
4893	RRST	Rep1
6285	RRST	Rep1
5213	RRST	Rep1
5611	RRST	Rep1
4992	RRST	Rep1
4972	RRST	Rep1
4786	RRST	Rep1
4886	RRST	Rep1
5202	RRST	Rep1
4611	RRST	Rep1
4901	RRST	Rep1
4956	RRST	Rep1
4905	RRST	Rep1
5232	RRST	Rep1
5562	RRST	Rep1
5623	RRST	Rep1
5352	RRST	Rep1
6898	RRST	Rep1
3667	RRST	Rep1
3714	RRST	Rep1
3360	RRST	Rep1
2965	RRST	Rep1
4097	RRST	Rep1
3516	RRST	Rep1
5190	RRST	Rep1
4431	RRST	Rep1
5509	RRST	Rep1
5152	RRST	Rep1
5413	RRST	Rep1
4894	RRST	Rep1
5337	RRST	Rep1
4802	RRST	Rep1
4814	RRST	Rep1
4987	RRST	Rep1
5609	RRST	Rep1
4614	RRST	Rep1
6092	RRST	Rep1
5910	RRST	Rep1
5401	RRST	Rep1
5599	RRST	Rep1
5406	RRST	Rep1
5881	RRST	Rep1
5557	RRST	Rep1
6011	RRST	Rep1
5283	RRST	Rep1
5882	RRST	Rep1
5075	RRST	Rep1
6006	RRST	Rep1
4252	RRST	Rep1
4032	RRST	Rep1
4856	RRST	Rep1
4087	RRST	Rep1
5421	RRST	Rep1
4376	RRST	Rep1
5261	RRST	Rep1
4763	RRST	Rep1
5727	RRST	Rep1
5057	RRST	Rep1
7019	RRST	Rep1
5033	RRST	Rep1
6400	RRST	Rep1
6141	RRST	Rep1
5211	RRST	Rep1
7748	RRST	Rep1
6031	RRST	Rep1
7761	RRST	Rep1
6045	RRST	Rep1
7055	RRST	Rep1
6284	RRST	Rep1
5901	RRST	Rep1
6090	RRST	Rep1
5666	RRST	Rep1
5191	RRST	Rep1
5781	RRST	Rep1
5581	RRST	Rep1
5582	RRST	Rep1
5569	RRST	Rep1
5513	RRST	Rep1
5902	RRST	Rep1
5595	RRST	Rep1
5531	RRST	Rep1
5552	RRST	Rep1
6033	RRST	Rep1
5763	RRST	Rep1
7042	RRST	Rep1
6837	RRST	Rep1
7267	RRST	Rep1
6360	RRST	Rep1
6646	RRST	Rep1
6476	RRST	Rep1
6098	RRST	Rep1
5346	RRST	Rep1
5259	RRST	Rep1
4787	RRST	Rep1
4848	RRST	Rep1
4576	RRST	Rep1
4397	RRST	Rep1
4526	RRST	Rep1
4469	RRST	Rep1
4051	RRST	Rep1
3788	RRST	Rep1
5839	RRST	Rep1
5290	RRST	Rep1
6572	RRST	Rep1
5293	RRST	Rep1
5597	RRST	Rep1
5694	RRST	Rep1
5406	RRST	Rep1
5139	RRST	Rep1
5927	RRST	Rep1
5975	RRST	Rep1
5725	RRST	Rep1
5699	RRST	Rep1
5697	RRST	Rep1
4878	RRST	Rep1
5023	RRST	Rep1
4839	RRST	Rep1
5313	RRST	Rep1
5585	RRST	Rep1
4927	RRST	Rep1
5378	RRST	Rep1
5251	RRST	Rep1
5120	RRST	Rep1
5268	RRST	Rep1
5205	RRST	Rep1
5377	RRST	Rep1
5526	RRST	Rep1
6280	RRST	Rep1
6145	RRST	Rep1
3425	RRST	Rep1
3034	RRST	Rep1
5184	RRST	Rep1
4105	RRST	Rep1
5103	RRST	Rep1
4886	RRST	Rep1
5054	RRST	Rep1
5110	RRST	Rep1
6052	RRST	Rep1
5420	RRST	Rep1
5765	RRST	Rep1
6221	RRST	Rep1
5865	RRST	Rep1
4625	RRST	Rep1
5385	RRST	Rep1
5026	RRST	Rep1
6126	RRST	Rep1
5480	RRST	Rep1
5615	RRST	Rep1
5675	RRST	Rep1
5611	RRST	Rep1
5955	RRST	Rep1
5726	RRST	Rep1
5814	RRST	Rep1
5182	RRST	Rep1
5528	RRST	Rep1
4168	RRST	Rep1
4683	RRST	Rep1
4180	RRST	Rep1
4560	RRST	Rep1
4685	RRST	Rep1
4871	RRST	Rep1
5775	RRST	Rep1
5012	RRST	Rep1
7306	RRST	Rep1
6474	RRST	Rep1
5538	RRST	Rep1
7748	RRST	Rep1
5077	RRST	Rep1
5659	RRST	Rep1
5222	RRST	Rep1
5388	RRST	Rep1
5381	RRST	Rep1
5405	RRST	Rep1
5349	RRST	Rep1
5822	RRST	Rep1
5807	RRST	Rep1
5816	RRST	Rep1
6064	RRST	Rep1
5423	RRST	Rep1
5903	RRST	Rep1
6065	RRST	Rep1
6046	RRST	Rep1
5866	RRST	Rep1
6025	RRST	Rep1
6527	RRST	Rep1
6042	RRST	Rep1
5394	RRST	Rep1
5741	RRST	Rep1
5638	RRST	Rep1
6694	RRST	Rep1
5855	RRST	Rep1
7422	RRST	Rep1
6704	RRST	Rep1
7303	RRST	Rep1
7185	RRST	Rep1
6583	RRST	Rep1
7113	RRST	Rep1
6458	RRST	Rep1
6887	RRST	Rep1
5361	RRST	Rep1
6473	RRST	Rep1
4334	RRST	Rep1
6089	RRST	Rep1
4806	RRST	Rep1
4438	RRST	Rep1
4275	RRST	Rep1
4448	RRST	Rep1
4330	RRST	Rep1
4237	RRST	Rep1
4521	RRST	Rep1
3817	RRST	Rep1
3896	RRST	Rep1
4059	RRST	Rep1
3961	RRST	Rep1
6507	RRST	Rep1
5409	RRST	Rep1
6311	RRST	Rep1
5865	RRST	Rep1
4968	RRST	Rep1
5019	RRST	Rep1
6636	RRST	Rep1
6432	RRST	Rep1
5676	RRST	Rep1
5625	RRST	Rep1
5686	RRST	Rep1
4812	RRST	Rep1
5732	RRST	Rep1
4807	RRST	Rep1
4984	RRST	Rep1
5600	RRST	Rep1
5645	RRST	Rep1
5407	RRST	Rep1
5579	RRST	Rep1
5286	RRST	Rep1
5488	RRST	Rep1
4963	RRST	Rep1
5817	RRST	Rep1
5220	RRST	Rep1
5833	RRST	Rep1
6174	RRST	Rep1
6347	RRST	Rep1
4275	RRST	Rep1
3840	RRST	Rep1
4661	RRST	Rep1
5609	RRST	Rep1
4535	RRST	Rep1
5480	RRST	Rep1
5842	RRST	Rep1
5524	RRST	Rep1
4721	RRST	Rep1
6077	RRST	Rep1
5060	RRST	Rep1
5098	RRST	Rep1
5208	RRST	Rep1
5370	RRST	Rep1
5397	RRST	Rep1
6160	RRST	Rep1
6157	RRST	Rep1
5852	RRST	Rep1
6053	RRST	Rep1
5438	RRST	Rep1
6084	RRST	Rep1
5683	RRST	Rep1
6188	RRST	Rep1
6163	RRST	Rep1
4916	RRST	Rep1
5457	RRST	Rep1
4930	RRST	Rep1
4426	RRST	Rep1
4832	RRST	Rep1
5558	RRST	Rep1
5752	RRST	Rep1
5805	RRST	Rep1
7441	RRST	Rep1
7211	RRST	Rep1
5764	RRST	Rep1
6797	RRST	Rep1
5663	RRST	Rep1
5521	RRST	Rep1
5837	RRST	Rep1
5095	RRST	Rep1
5525	RRST	Rep1
5440	RRST	Rep1
5634	RRST	Rep1
5581	RRST	Rep1
5454	RRST	Rep1
5540	RRST	Rep1
5615	RRST	Rep1
5336	RRST	Rep1
6231	RRST	Rep1
6335	RRST	Rep1
6189	RRST	Rep1
6332	RRST	Rep1
6159	RRST	Rep1
6050	RRST	Rep1
6422	RRST	Rep1
6118	RRST	Rep1
7398	RRST	Rep1
6291	RRST	Rep1
7919	RRST	Rep1
7727	RRST	Rep1
6993	RRST	Rep1
7592	RRST	Rep1
6553	RRST	Rep1
7223	RRST	Rep1
6267	RRST	Rep1
6608	RRST	Rep1
5832	RRST	Rep1
6144	RRST	Rep1
5682	RRST	Rep1
5653	RRST	Rep1
5652	RRST	Rep1
4974	RRST	Rep1
5222	RRST	Rep1
4378	RRST	Rep1
4367	RRST	Rep1
4879	RRST	Rep1
4994	RRST	Rep1
4366	RRST	Rep1
4059	RRST	Rep1
4910	RRST	Rep1
4196	RRST	Rep1
4265	RRST	Rep1
3818	RRST	Rep1
4133	RRST	Rep1
3826	RRST	Rep1
4075	RRST	Rep1
3562	RRST	Rep1
3966	RRST	Rep1
4345	RRST	Rep1
4218	RRST	Rep1
6251	RRST	Rep1
5780	RRST	Rep1
5668	RRST	Rep1
5797	RRST	Rep1
5528	RRST	Rep1
5768	RRST	Rep1
5545	RRST	Rep1
5358	RRST	Rep1
5064	RRST	Rep1
5554	RRST	Rep1
5935	RRST	Rep1
6025	RRST	Rep1
5513	RRST	Rep1
5434	RRST	Rep1
5774	RRST	Rep1
5889	RRST	Rep1
5645	RRST	Rep1
5848	RRST	Rep1
5728	RRST	Rep1
5722	RRST	Rep1
6081	RRST	Rep1
6260	RRST	Rep1
6268	RRST	Rep1
6322	RRST	Rep1
4628	RRST	Rep1
4332	RRST	Rep1
3688	RRST	Rep1
3958	RRST	Rep1
5368	RRST	Rep1
5749	RRST	Rep1
5995	RRST	Rep1
5084	RRST	Rep1
5458	RRST	Rep1
5343	RRST	Rep1
5765	RRST	Rep1
5456	RRST	Rep1
5184	RRST	Rep1
4997	RRST	Rep1
5942	RRST	Rep1
5776	RRST	Rep1
6251	RRST	Rep1
6596	RRST	Rep1
5829	RRST	Rep1
6544	RRST	Rep1
6198	RRST	Rep1
5927	RRST	Rep1
6541	RRST	Rep1
5787	RRST	Rep1
4642	RRST	Rep1
4886	RRST	Rep1
5325	RRST	Rep1
5159	RRST	Rep1
5644	RRST	Rep1
5460	RRST	Rep1
6374	RRST	Rep1
6029	RRST	Rep1
6930	RRST	Rep1
6746	RRST	Rep1
5081	RRST	Rep1
6301	RRST	Rep1
5916	RRST	Rep1
5460	RRST	Rep1
5776	RRST	Rep1
5394	RRST	Rep1
5693	RRST	Rep1
5073	RRST	Rep1
5594	RRST	Rep1
5685	RRST	Rep1
5786	RRST	Rep1
6449	RRST	Rep1
5646	RRST	Rep1
5758	RRST	Rep1
5751	RRST	Rep1
6447	RRST	Rep1
6652	RRST	Rep1
6212	RRST	Rep1
6602	RRST	Rep1
6445	RRST	Rep1
7812	RRST	Rep1
7176	RRST	Rep1
7094	RRST	Rep1
7977	RRST	Rep1
6602	RRST	Rep1
7078	RRST	Rep1
6712	RRST	Rep1
6679	RRST	Rep1
6159	RRST	Rep1
6517	RRST	Rep1
6028	RRST	Rep1
6189	RRST	Rep1
5400	RRST	Rep1
5889	RRST	Rep1
5525	RRST	Rep1
5741	RRST	Rep1
5891	RRST	Rep1
5260	RRST	Rep1
5719	RRST	Rep1
4924	RRST	Rep1
4522	RRST	Rep1
4265	RRST	Rep1
4387	RRST	Rep1
4463	RRST	Rep1
4375	RRST	Rep1
4333	RRST	Rep1
4886	RRST	Rep1
3773	RRST	Rep1
4718	RRST	Rep1
3630	RRST	Rep1
3671	RRST	Rep1
3525	RRST	Rep1
3722	RRST	Rep1
3640	RRST	Rep1
4450	RRST	Rep1
3684	RRST	Rep1
3903	RRST	Rep1
3546	RRST	Rep1
4150	RRST	Rep1
5945	RRST	Rep1
6136	RRST	Rep1
5096	RRST	Rep1
5757	RRST	Rep1
5385	RRST	Rep1
4644	RRST	Rep1
5759	RRST	Rep1
5792	RRST	Rep1
5296	RRST	Rep1
5471	RRST	Rep1
5327	RRST	Rep1
5799	RRST	Rep1
5261	RRST	Rep1
5755	RRST	Rep1
6256	RRST	Rep1
5876	RRST	Rep1
6026	RRST	Rep1
6326	RRST	Rep1
6062	RRST	Rep1
5737	RRST	Rep1
6712	RRST	Rep1
6390	RRST	Rep1
4342	RRST	Rep1
3777	RRST	Rep1
3354	RRST	Rep1
5557	RRST	Rep1
4406	RRST	Rep1
5404	RRST	Rep1
5096	RRST	Rep1
5859	RRST	Rep1
5753	RRST	Rep1
5705	RRST	Rep1
5617	RRST	Rep1
5973	RRST	Rep1
5577	RRST	Rep1
6135	RRST	Rep1
5528	RRST	Rep1
5655	RRST	Rep1
5950	RRST	Rep1
5644	RRST	Rep1
5797	RRST	Rep1
5124	RRST	Rep1
5637	RRST	Rep1
5748	RRST	Rep1
6334	RRST	Rep1
4497	RRST	Rep1
4956	RRST	Rep1
4903	RRST	Rep1
5385	RRST	Rep1
5663	RRST	Rep1
5296	RRST	Rep1
7355	RRST	Rep1
7155	RRST	Rep1
5670	RRST	Rep1
6314	RRST	Rep1
5367	RRST	Rep1
5083	RRST	Rep1
5729	RRST	Rep1
5853	RRST	Rep1
5548	RRST	Rep1
5915	RRST	Rep1
5680	RRST	Rep1
5352	RRST	Rep1
5909	RRST	Rep1
5883	RRST	Rep1
7329	RRST	Rep1
6098	RRST	Rep1
7138	RRST	Rep1
6474	RRST	Rep1
6532	RRST	Rep1
5792	RRST	Rep1
6931	RRST	Rep1
6980	RRST	Rep1
7114	RRST	Rep1
8221	RRST	Rep1
6510	RRST	Rep1
7082	RRST	Rep1
5968	RRST	Rep1
5877	RRST	Rep1
6216	RRST	Rep1
5947	RRST	Rep1
5774	RRST	Rep1
6289	RRST	Rep1
6389	RRST	Rep1
6737	RRST	Rep1
6248	RRST	Rep1
7344	RRST	Rep1
6811	RRST	Rep1
5929	RRST	Rep1
6074	RRST	Rep1
6236	RRST	Rep1
5827	RRST	Rep1
5647	RRST	Rep1
5934	RRST	Rep1
5205	RRST	Rep1
5698	RRST	Rep1
4965	RRST	Rep1
5037	RRST	Rep1
4664	RRST	Rep1
5239	RRST	Rep1
5210	RRST	Rep1
4764	RRST	Rep1
4664	RRST	Rep1
5055	RRST	Rep1
3706	RRST	Rep1
3702	RRST	Rep1
3295	RRST	Rep1
3048	RRST	Rep1
3498	RRST	Rep1
3011	RRST	Rep1
3508	RRST	Rep1
3987	RRST	Rep1
4319	RRST	Rep1
4325	RRST	Rep1
4996	RRST	Rep1
3961	RRST	Rep1
4247	RRST	Rep1
5715	RRST	Rep1
5972	RRST	Rep1
6599	RRST	Rep1
6082	RRST	Rep1
5897	RRST	Rep1
4970	RRST	Rep1
5759	RRST	Rep1
5597	RRST	Rep1
6489	RRST	Rep1
5943	RRST	Rep1
6271	RRST	Rep1
6265	RRST	Rep1
6058	RRST	Rep1
6401	RRST	Rep1
6240	RRST	Rep1
6176	RRST	Rep1
6295	RRST	Rep1
6346	RRST	Rep1
6450	RRST	Rep1
6542	RRST	Rep1
6877	RRST	Rep1
3750	RRST	Rep1
3652	RRST	Rep1
4531	RRST	Rep1
4536	RRST	Rep1
5455	RRST	Rep1
5390	RRST	Rep1
5018	RRST	Rep1
5706	RRST	Rep1
5486	RRST	Rep1
5686	RRST	Rep1
5694	RRST	Rep1
6430	RRST	Rep1
5681	RRST	Rep1
6365	RRST	Rep1
5868	RRST	Rep1
6532	RRST	Rep1
6002	RRST	Rep1
6718	RRST	Rep1
6629	RRST	Rep1
5528	RRST	Rep1
5993	RRST	Rep1
5767	RRST	Rep1
5340	RRST	Rep1
5362	RRST	Rep1
4814	RRST	Rep1
5353	RRST	Rep1
5288	RRST	Rep1
5705	RRST	Rep1
7602	RRST	Rep1
7147	RRST	Rep1
6006	RRST	Rep1
5898	RRST	Rep1
5943	RRST	Rep1
6056	RRST	Rep1
6172	RRST	Rep1
6081	RRST	Rep1
6656	RRST	Rep1
6071	RRST	Rep1
5815	RRST	Rep1
6000	RRST	Rep1
6010	RRST	Rep1
6192	RRST	Rep1
7639	RRST	Rep1
7612	RRST	Rep1
6861	RRST	Rep1
7050	RRST	Rep1
7170	RRST	Rep1
7065	RRST	Rep1
7218	RRST	Rep1
7584	RRST	Rep1
5929	RRST	Rep1
6813	RRST	Rep1
6512	RRST	Rep1
6129	RRST	Rep1
6842	RRST	Rep1
6407	RRST	Rep1
6425	RRST	Rep1
6632	RRST	Rep1
6567	RRST	Rep1
7003	RRST	Rep1
6861	RRST	Rep1
6655	RRST	Rep1
6390	RRST	Rep1
6907	RRST	Rep1
6536	RRST	Rep1
6725	RRST	Rep1
6473	RRST	Rep1
6004	RRST	Rep1
6533	RRST	Rep1
5711	RRST	Rep1
5379	RRST	Rep1
5361	RRST	Rep1
5269	RRST	Rep1
5529	RRST	Rep1
5699	RRST	Rep1
5433	RRST	Rep1
5569	RRST	Rep1
5061	RRST	Rep1
5363	RRST	Rep1
5676	RRST	Rep1
5665	RRST	Rep1
5868	RRST	Rep1
5813	RRST	Rep1
5821	RRST	Rep1
5620	RRST	Rep1
4850	RRST	Rep1
4910	RRST	Rep1
4081	RRST	Rep1
4130	RRST	Rep1
3965	RRST	Rep1
4052	RRST	Rep1
4106	RRST	Rep1
4741	RRST	Rep1
4272	RRST	Rep1
3795	RRST	Rep1
5511	RRST	Rep1
4463	RRST	Rep1
5241	RRST	Rep1
5301	RRST	Rep1
6149	RRST	Rep1
6543	RRST	Rep1
6226	RRST	Rep1
6565	RRST	Rep1
7043	RRST	Rep1
6468	RRST	Rep1
6521	RRST	Rep1
6310	RRST	Rep1
6390	RRST	Rep1
6606	RRST	Rep1
6556	RRST	Rep1
6590	RRST	Rep1
6396	RRST	Rep1
6349	RRST	Rep1
6430	RRST	Rep1
6077	RRST	Rep1
6268	RRST	Rep1
6258	RRST	Rep1
6447	RRST	Rep1
6373	RRST	Rep1
6459	RRST	Rep1
3137	RRST	Rep1
4418	RRST	Rep1
2859	RRST	Rep1
3966	RRST	Rep1
4108	RRST	Rep1
5700	RRST	Rep1
4926	RRST	Rep1
5097	RRST	Rep1
5598	RRST	Rep1
5492	RRST	Rep1
5629	RRST	Rep1
6400	RRST	Rep1
5656	RRST	Rep1
5895	RRST	Rep1
5683	RRST	Rep1
6196	RRST	Rep1
5992	RRST	Rep1
6212	RRST	Rep1
5356	RRST	Rep1
6357	RRST	Rep1
6316	RRST	Rep1
6037	RRST	Rep1
6535	RRST	Rep1
6441	RRST	Rep1
4843	RRST	Rep1
4786	RRST	Rep1
5743	RRST	Rep1
5297	RRST	Rep1
6194	RRST	Rep1
7078	RRST	Rep1
5559	RRST	Rep1
5974	RRST	Rep1
5361	RRST	Rep1
5891	RRST	Rep1
6221	RRST	Rep1
6325	RRST	Rep1
5815	RRST	Rep1
5697	RRST	Rep1
5857	RRST	Rep1
5986	RRST	Rep1
6462	RRST	Rep1
6180	RRST	Rep1
8001	RRST	Rep1
7943	RRST	Rep1
7300	RRST	Rep1
6713	RRST	Rep1
7014	RRST	Rep1
7167	RRST	Rep1
6193	RRST	Rep1
7114	RRST	Rep1
6054	RRST	Rep1
6272	RRST	Rep1
6157	RRST	Rep1
6889	RRST	Rep1
6541	RRST	Rep1
6669	RRST	Rep1
6875	RRST	Rep1
6543	RRST	Rep1
6881	RRST	Rep1
6774	RRST	Rep1
6648	RRST	Rep1
6978	RRST	Rep1
6628	RRST	Rep1
6930	RRST	Rep1
6335	RRST	Rep1
6633	RRST	Rep1
6211	RRST	Rep1
6641	RRST	Rep1
5407	RRST	Rep1
6073	RRST	Rep1
5289	RRST	Rep1
6082	RRST	Rep1
5573	RRST	Rep1
5513	RRST	Rep1
4747	RRST	Rep1
5878	RRST	Rep1
5750	RRST	Rep1
5592	RRST	Rep1
5088	RRST	Rep1
5615	RRST	Rep1
4876	RRST	Rep1
5715	RRST	Rep1
4976	RRST	Rep1
5444	RRST	Rep1
5217	RRST	Rep1
5448	RRST	Rep1
5498	RRST	Rep1
5472	RRST	Rep1
5542	RRST	Rep1
4582	RRST	Rep1
4998	RRST	Rep1
4128	RRST	Rep1
4519	RRST	Rep1
4514	RRST	Rep1
4836	RRST	Rep1
4656	RRST	Rep1
4524	RRST	Rep1
4481	RRST	Rep1
4393	RRST	Rep1
5064	RRST	Rep1
4984	RRST	Rep1
5150	RRST	Rep1
4803	RRST	Rep1
6140	RRST	Rep1
6424	RRST	Rep1
6866	RRST	Rep1
7092	RRST	Rep1
7316	RRST	Rep1
7118	RRST	Rep1
7301	RRST	Rep1
6543	RRST	Rep1
6529	RRST	Rep1
6616	RRST	Rep1
6438	RRST	Rep1
6619	RRST	Rep1
6437	RRST	Rep1
6414	RRST	Rep1
6283	RRST	Rep1
6667	RRST	Rep1
6288	RRST	Rep1
6273	RRST	Rep1
6413	RRST	Rep1
6890	RRST	Rep1
6553	RRST	Rep1
3587	RRST	Rep1
3533	RRST	Rep1
3247	RRST	Rep1
3692	RRST	Rep1
4938	RRST	Rep1
5430	RRST	Rep1
5716	RRST	Rep1
5159	RRST	Rep1
5700	RRST	Rep1
5439	RRST	Rep1
5690	RRST	Rep1
6121	RRST	Rep1
6082	RRST	Rep1
5703	RRST	Rep1
6008	RRST	Rep1
5319	RRST	Rep1
6365	RRST	Rep1
5755	RRST	Rep1
5412	RRST	Rep1
6452	RRST	Rep1
6357	RRST	Rep1
6115	RRST	Rep1
6255	RRST	Rep1
5144	RRST	Rep1
5249	RRST	Rep1
5055	RRST	Rep1
5538	RRST	Rep1
5507	RRST	Rep1
7316	RRST	Rep1
6482	RRST	Rep1
5801	RRST	Rep1
5648	RRST	Rep1
5898	RRST	Rep1
5851	RRST	Rep1
5724	RRST	Rep1
6091	RRST	Rep1
6256	RRST	Rep1
6308	RRST	Rep1
6281	RRST	Rep1
6353	RRST	Rep1
7421	RRST	Rep1
7340	RRST	Rep1
7620	RRST	Rep1
7350	RRST	Rep1
7928	RRST	Rep1
7832	RRST	Rep1
6112	RRST	Rep1
6471	RRST	Rep1
6057	RRST	Rep1
6126	RRST	Rep1
6336	RRST	Rep1
6421	RRST	Rep1
5895	RRST	Rep1
7159	RRST	Rep1
7173	RRST	Rep1
6816	RRST	Rep1
6798	RRST	Rep1
6903	RRST	Rep1
6864	RRST	Rep1
6637	RRST	Rep1
5890	RRST	Rep1
6352	RRST	Rep1
6244	RRST	Rep1
6259	RRST	Rep1
5594	RRST	Rep1
5777	RRST	Rep1
5882	RRST	Rep1
5171	RRST	Rep1
5946	RRST	Rep1
5292	RRST	Rep1
6029	RRST	Rep1
5298	RRST	Rep1
5976	RRST	Rep1
4959	RRST	Rep1
5668	RRST	Rep1
5329	RRST	Rep1
5635	RRST	Rep1
5177	RRST	Rep1
4758	RRST	Rep1
4894	RRST	Rep1
5101	RRST	Rep1
5084	RRST	Rep1
5611	RRST	Rep1
5578	RRST	Rep1
4709	RRST	Rep1
5823	RRST	Rep1
4595	RRST	Rep1
5242	RRST	Rep1
4878	RRST	Rep1
4090	RRST	Rep1
4883	RRST	Rep1
4136	RRST	Rep1
5518	RRST	Rep1
4922	RRST	Rep1
5889	RRST	Rep1
5139	RRST	Rep1
5291	RRST	Rep1
4961	RRST	Rep1
5185	RRST	Rep1
4863	RRST	Rep1
5436	RRST	Rep1
5131	RRST	Rep1
5362	RRST	Rep1
5071	RRST	Rep1
5623	RRST	Rep1
5366	RRST	Rep1
5501	RRST	Rep1
6898	RRST	Rep1
5628	RRST	Rep1
6901	RRST	Rep1
6626	RRST	Rep1
6870	RRST	Rep1
7168	RRST	Rep1
6553	RRST	Rep1
6682	RRST	Rep1
6515	RRST	Rep1
6924	RRST	Rep1
6829	RRST	Rep1
6538	RRST	Rep1
6373	RRST	Rep1
6450	RRST	Rep1
6008	RRST	Rep1
6665	RRST	Rep1
6603	RRST	Rep1
6575	RRST	Rep1
4109	RRST	Rep1
3059	RRST	Rep1
3048	RRST	Rep1
4053	RRST	Rep1
4448	RRST	Rep1
6003	RRST	Rep1
5802	RRST	Rep1
5504	RRST	Rep1
5495	RRST	Rep1
6018	RRST	Rep1
5138	RRST	Rep1
5802	RRST	Rep1
5817	RRST	Rep1
4704	RRST	Rep1
5555	RRST	Rep1
5641	RRST	Rep1
5558	RRST	Rep1
5745	RRST	Rep1
5773	RRST	Rep1
5911	RRST	Rep1
5956	RRST	Rep1
5930	RRST	Rep1
5566	RRST	Rep1
4540	RRST	Rep1
4950	RRST	Rep1
5259	RRST	Rep1
5652	RRST	Rep1
6827	RRST	Rep1
6816	RRST	Rep1
5984	RRST	Rep1
6034	RRST	Rep1
5970	RRST	Rep1
6032	RRST	Rep1
6113	RRST	Rep1
6380	RRST	Rep1
6281	RRST	Rep1
6565	RRST	Rep1
6330	RRST	Rep1
6544	RRST	Rep1
6602	RRST	Rep1
7780	RRST	Rep1
7558	RRST	Rep1
7155	RRST	Rep1
7927	RRST	Rep1
6935	RRST	Rep1
6586	RRST	Rep1
6219	RRST	Rep1
6342	RRST	Rep1
6479	RRST	Rep1
6508	RRST	Rep1
6624	RRST	Rep1
6843	RRST	Rep1
6883	RRST	Rep1
6543	RRST	Rep1
6782	RRST	Rep1
7189	RRST	Rep1
6937	RRST	Rep1
6493	RRST	Rep1
6855	RRST	Rep1
6144	RRST	Rep1
6711	RRST	Rep1
6604	RRST	Rep1
6342	RRST	Rep1
6660	RRST	Rep1
6380	RRST	Rep1
6157	RRST	Rep1
6222	RRST	Rep1
6346	RRST	Rep1
6937	RRST	Rep1
6169	RRST	Rep1
6583	RRST	Rep1
5794	RRST	Rep1
5796	RRST	Rep1
5754	RRST	Rep1
5638	RRST	Rep1
5572	RRST	Rep1
6138	RRST	Rep1
5611	RRST	Rep1
5152	RRST	Rep1
5064	RRST	Rep1
4284	RRST	Rep1
5591	RRST	Rep1
4245	RRST	Rep1
5198	RRST	Rep1
4559	RRST	Rep1
5718	RRST	Rep1
5599	RRST	Rep1
5254	RRST	Rep1
5534	RRST	Rep1
5658	RRST	Rep1
4799	RRST	Rep1
5858	RRST	Rep1
5281	RRST	Rep1
6056	RRST	Rep1
6182	RRST	Rep1
5682	RRST	Rep1
6093	RRST	Rep1
5610	RRST	Rep1
5454	RRST	Rep1
5444	RRST	Rep1
6221	RRST	Rep1
5679	RRST	Rep1
6487	RRST	Rep1
6252	RRST	Rep1
5447	RRST	Rep1
5349	RRST	Rep1
5680	RRST	Rep1
5269	RRST	Rep1
4896	RRST	Rep1
5133	RRST	Rep1
5046	RRST	Rep1
5683	RRST	Rep1
5244	RRST	Rep1
6659	RRST	Rep1
6585	RRST	Rep1
6916	RRST	Rep1
6743	RRST	Rep1
6699	RRST	Rep1
6322	RRST	Rep1
6167	RRST	Rep1
6630	RRST	Rep1
6276	RRST	Rep1
4910	RRST	Rep1
5625	RRST	Rep1
3922	RRST	Rep1
2509	RRST	Rep1
2805	RRST	Rep1
3358	RRST	Rep1
4531	RRST	Rep1
5700	RRST	Rep1
5021	RRST	Rep1
5697	RRST	Rep1
5050	RRST	Rep1
5386	RRST	Rep1
5622	RRST	Rep1
5090	RRST	Rep1
5449	RRST	Rep1
5500	RRST	Rep1
5479	RRST	Rep1
5767	RRST	Rep1
5442	RRST	Rep1
5746	RRST	Rep1
5972	RRST	Rep1
5559	RRST	Rep1
5892	RRST	Rep1
5234	RRST	Rep1
4789	RRST	Rep1
3995	RRST	Rep1
4661	RRST	Rep1
5245	RRST	Rep1
5018	RRST	Rep1
6274	RRST	Rep1
6630	RRST	Rep1
5736	RRST	Rep1
5714	RRST	Rep1
5519	RRST	Rep1
5744	RRST	Rep1
6221	RRST	Rep1
6499	RRST	Rep1
6167	RRST	Rep1
6454	RRST	Rep1
6775	RRST	Rep1
6459	RRST	Rep1
7081	RRST	Rep1
8158	RRST	Rep1
7744	RRST	Rep1
8094	RRST	Rep1
7870	RRST	Rep1
7263	RRST	Rep1
6514	RRST	Rep1
6838	RRST	Rep1
5749	RRST	Rep1
6393	RRST	Rep1
7141	RRST	Rep1
6837	RRST	Rep1
6875	RRST	Rep1
6468	RRST	Rep1
7505	RRST	Rep1
7110	RRST	Rep1
7083	RRST	Rep1
6960	RRST	Rep1
6403	RRST	Rep1
6465	RRST	Rep1
6747	RRST	Rep1
6869	RRST	Rep1
6594	RRST	Rep1
6676	RRST	Rep1
6051	RRST	Rep1
6292	RRST	Rep1
6348	RRST	Rep1
6483	RRST	Rep1
5851	RRST	Rep1
5700	RRST	Rep1
5969	RRST	Rep1
6176	RRST	Rep1
6272	RRST	Rep1
5879	RRST	Rep1
6058	RRST	Rep1
5642	RRST	Rep1
5594	RRST	Rep1
5675	RRST	Rep1
4342	RRST	Rep1
4822	RRST	Rep1
4345	RRST	Rep1
5120	RRST	Rep1
4401	RRST	Rep1
4988	RRST	Rep1
4254	RRST	Rep1
4654	RRST	Rep1
5058	RRST	Rep1
5797	RRST	Rep1
5199	RRST	Rep1
6188	RRST	Rep1
5294	RRST	Rep1
5917	RRST	Rep1
5690	RRST	Rep1
6183	RRST	Rep1
5955	RRST	Rep1
5987	RRST	Rep1
6007	RRST	Rep1
6406	RRST	Rep1
5678	RRST	Rep1
5682	RRST	Rep1
6019	RRST	Rep1
6039	RRST	Rep1
6324	RRST	Rep1
5705	RRST	Rep1
5788	RRST	Rep1
5328	RRST	Rep1
5310	RRST	Rep1
5332	RRST	Rep1
5350	RRST	Rep1
5398	RRST	Rep1
4721	RRST	Rep1
5025	RRST	Rep1
4484	RRST	Rep1
4995	RRST	Rep1
4781	RRST	Rep1
4912	RRST	Rep1
6790	RRST	Rep1
6520	RRST	Rep1
6529	RRST	Rep1
6171	RRST	Rep1
6295	RRST	Rep1
5599	RRST	Rep1
5231	RRST	Rep1
5096	RRST	Rep1
3898	RRST	Rep1
2950	RRST	Rep1
3276	RRST	Rep1
3247	RRST	Rep1
5361	RRST	Rep1
4912	RRST	Rep1
5321	RRST	Rep1
5047	RRST	Rep1
5242	RRST	Rep1
4684	RRST	Rep1
4959	RRST	Rep1
5963	RRST	Rep1
6120	RRST	Rep1
5604	RRST	Rep1
5582	RRST	Rep1
5651	RRST	Rep1
5585	RRST	Rep1
5901	RRST	Rep1
5618	RRST	Rep1
5894	RRST	Rep1
5655	RRST	Rep1
5709	RRST	Rep1
4867	RRST	Rep1
4879	RRST	Rep1
4647	RRST	Rep1
5454	RRST	Rep1
5239	RRST	Rep1
5634	RRST	Rep1
5079	RRST	Rep1
5589	RRST	Rep1
6811	RRST	Rep1
5825	RRST	Rep1
5796	RRST	Rep1
5953	RRST	Rep1
6594	RRST	Rep1
6521	RRST	Rep1
6250	RRST	Rep1
6619	RRST	Rep1
6226	RRST	Rep1
6824	RRST	Rep1
7207	RRST	Rep1
7989	RRST	Rep1
7689	RRST	Rep1
7356	RRST	Rep1
7035	RRST	Rep1
6232	RRST	Rep1
5795	RRST	Rep1
6358	RRST	Rep1
6684	RRST	Rep1
6967	RRST	Rep1
6686	RRST	Rep1
6832	RRST	Rep1
6333	RRST	Rep1
6919	RRST	Rep1
7108	RRST	Rep1
7142	RRST	Rep1
6712	RRST	Rep1
7269	RRST	Rep1
7102	RRST	Rep1
6938	RRST	Rep1
6198	RRST	Rep1
6127	RRST	Rep1
6288	RRST	Rep1
6208	RRST	Rep1
6260	RRST	Rep1
6268	RRST	Rep1
6237	RRST	Rep1
5950	RRST	Rep1
5782	RRST	Rep1
5486	RRST	Rep1
6041	RRST	Rep1
5660	RRST	Rep1
5763	RRST	Rep1
5741	RRST	Rep1
5736	RRST	Rep1
5847	RRST	Rep1
5681	RRST	Rep1
4689	RRST	Rep1
4880	RRST	Rep1
4382	RRST	Rep1
4425	RRST	Rep1
4787	RRST	Rep1
4513	RRST	Rep1
4372	RRST	Rep1
4043	RRST	Rep1
4913	RRST	Rep1
5460	RRST	Rep1
5515	RRST	Rep1
5519	RRST	Rep1
5556	RRST	Rep1
5647	RRST	Rep1
5436	RRST	Rep1
5544	RRST	Rep1
6040	RRST	Rep1
5864	RRST	Rep1
5878	RRST	Rep1
6365	RRST	Rep1
6042	RRST	Rep1
5676	RRST	Rep1
5580	RRST	Rep1
6113	RRST	Rep1
6064	RRST	Rep1
6674	RRST	Rep1
5755	RRST	Rep1
6502	RRST	Rep1
5711	RRST	Rep1
6326	RRST	Rep1
3566	RRST	Rep1
6272	RRST	Rep1
5442	RRST	Rep1
5442	RRST	Rep1
5287	RRST	Rep1
5315	RRST	Rep1
5077	RRST	Rep1
5564	RRST	Rep1
4650	RRST	Rep1
5478	RRST	Rep1
5870	RRST	Rep1
6080	RRST	Rep1
5498	RRST	Rep1
6366	RRST	Rep1
6114	RRST	Rep1
5651	RRST	Rep1
5626	RRST	Rep1
3453	RRST	Rep1
2063	RRST	Rep1
2860	RRST	Rep1
3140	RRST	Rep1
5354	RRST	Rep1
5490	RRST	Rep1
4815	RRST	Rep1
5077	RRST	Rep1
5262	RRST	Rep1
5688	RRST	Rep1
5663	RRST	Rep1
5008	RRST	Rep1
5009	RRST	Rep1
5739	RRST	Rep1
5911	RRST	Rep1
5223	RRST	Rep1
5827	RRST	Rep1
5917	RRST	Rep1
6283	RRST	Rep1
5330	RRST	Rep1
5415	RRST	Rep1
4901	RRST	Rep1
4508	RRST	Rep1
5084	RRST	Rep1
5065	RRST	Rep1
4957	RRST	Rep1
4332	RRST	Rep1
5709	RRST	Rep1
5703	RRST	Rep1
5368	RRST	Rep1
6089	RRST	Rep1
6422	RRST	Rep1
6673	RRST	Rep1
5486	RRST	Rep1
6526	RRST	Rep1
5990	RRST	Rep1
6183	RRST	Rep1
6514	RRST	Rep1
6694	RRST	Rep1
6789	RRST	Rep1
6888	RRST	Rep1
6557	RRST	Rep1
6810	RRST	Rep1
6755	RRST	Rep1
7619	RRST	Rep1
6504	RRST	Rep1
5762	RRST	Rep1
6571	RRST	Rep1
6466	RRST	Rep1
6452	RRST	Rep1
6465	RRST	Rep1
6877	RRST	Rep1
6532	RRST	Rep1
7289	RRST	Rep1
6734	RRST	Rep1
7125	RRST	Rep1
7291	RRST	Rep1
6558	RRST	Rep1
7183	RRST	Rep1
6719	RRST	Rep1
6461	RRST	Rep1
6554	RRST	Rep1
6773	RRST	Rep1
6489	RRST	Rep1
5931	RRST	Rep1
6158	RRST	Rep1
5711	RRST	Rep1
5897	RRST	Rep1
5696	RRST	Rep1
6018	RRST	Rep1
5456	RRST	Rep1
6134	RRST	Rep1
5305	RRST	Rep1
4630	RRST	Rep1
5087	RRST	Rep1
5825	RRST	Rep1
5097	RRST	Rep1
4505	RRST	Rep1
4092	RRST	Rep1
4670	RRST	Rep1
4283	RRST	Rep1
4198	RRST	Rep1
4888	RRST	Rep1
4606	RRST	Rep1
4681	RRST	Rep1
4861	RRST	Rep1
4846	RRST	Rep1
4795	RRST	Rep1
5216	RRST	Rep1
5119	RRST	Rep1
5383	RRST	Rep1
5420	RRST	Rep1
5350	RRST	Rep1
5126	RRST	Rep1
5526	RRST	Rep1
6169	RRST	Rep1
5715	RRST	Rep1
5725	RRST	Rep1
5663	RRST	Rep1
5789	RRST	Rep1
5935	RRST	Rep1
6305	RRST	Rep1
5940	RRST	Rep1
5906	RRST	Rep1
5751	RRST	Rep1
6556	RRST	Rep1
6048	RRST	Rep1
6807	RRST	Rep1
6683	RRST	Rep1
6511	RRST	Rep1
6342	RRST	Rep1
6075	RRST	Rep1
6896	RRST	Rep1
6105	RRST	Rep1
5938	RRST	Rep1
5749	RRST	Rep1
5970	RRST	Rep1
6084	RRST	Rep1
6151	RRST	Rep1
5818	RRST	Rep1
6488	RRST	Rep1
5992	RRST	Rep1
5739	RRST	Rep1
6263	RRST	Rep1
6633	RRST	Rep1
3057	RRST	Rep1
2458	RRST	Rep1
3466	RRST	Rep1
3545	RRST	Rep1
5222	RRST	Rep1
5216	RRST	Rep1
5073	RRST	Rep1
5099	RRST	Rep1
5318	RRST	Rep1
4450	RRST	Rep1
4252	RRST	Rep1
5473	RRST	Rep1
4790	RRST	Rep1
5684	RRST	Rep1
5354	RRST	Rep1
4665	RRST	Rep1
5869	RRST	Rep1
5733	RRST	Rep1
5496	RRST	Rep1
5870	RRST	Rep1
5535	RRST	Rep1
4839	RRST	Rep1
4610	RRST	Rep1
4801	RRST	Rep1
4393	RRST	Rep1
4581	RRST	Rep1
4803	RRST	Rep1
4756	RRST	Rep1
4228	RRST	Rep1
5175	RRST	Rep1
5033	RRST	Rep1
6133	RRST	Rep1
6155	RRST	Rep1
7111	RRST	Rep1
6786	RRST	Rep1
6642	RRST	Rep1
7044	RRST	Rep1
6804	RRST	Rep1
7019	RRST	Rep1
6784	RRST	Rep1
6845	RRST	Rep1
6731	RRST	Rep1
6546	RRST	Rep1
7478	RRST	Rep1
6553	RRST	Rep1
5859	RRST	Rep1
6306	RRST	Rep1
5956	RRST	Rep1
6625	RRST	Rep1
6518	RRST	Rep1
6471	RRST	Rep1
6577	RRST	Rep1
6150	RRST	Rep1
7104	RRST	Rep1
6561	RRST	Rep1
6665	RRST	Rep1
6633	RRST	Rep1
6692	RRST	Rep1
6634	RRST	Rep1
6019	RRST	Rep1
6290	RRST	Rep1
6341	RRST	Rep1
6119	RRST	Rep1
6022	RRST	Rep1
5536	RRST	Rep1
5610	RRST	Rep1
5558	RRST	Rep1
5889	RRST	Rep1
6240	RRST	Rep1
5435	RRST	Rep1
6116	RRST	Rep1
5328	RRST	Rep1
5439	RRST	Rep1
5352	RRST	Rep1
5934	RRST	Rep1
4790	RRST	Rep1
5082	RRST	Rep1
4676	RRST	Rep1
5264	RRST	Rep1
4224	RRST	Rep1
4283	RRST	Rep1
4431	RRST	Rep1
4760	RRST	Rep1
4682	RRST	Rep1
4574	RRST	Rep1
4768	RRST	Rep1
5000	RRST	Rep1
4461	RRST	Rep1
4571	RRST	Rep1
4771	RRST	Rep1
4810	RRST	Rep1
5053	RRST	Rep1
4733	RRST	Rep1
5320	RRST	Rep1
5342	RRST	Rep1
5909	RRST	Rep1
5762	RRST	Rep1
5474	RRST	Rep1
6345	RRST	Rep1
5420	RRST	Rep1
5997	RRST	Rep1
6263	RRST	Rep1
5893	RRST	Rep1
6299	RRST	Rep1
6202	RRST	Rep1
5843	RRST	Rep1
6096	RRST	Rep1
6204	RRST	Rep1
5877	RRST	Rep1
6553	RRST	Rep1
6515	RRST	Rep1
6654	RRST	Rep1
7156	RRST	Rep1
6388	RRST	Rep1
5988	RRST	Rep1
6419	RRST	Rep1
6045	RRST	Rep1
6033	RRST	Rep1
6339	RRST	Rep1
5998	RRST	Rep1
6186	RRST	Rep1
6210	RRST	Rep1
6284	RRST	Rep1
6224	RRST	Rep1
6905	RRST	Rep1
3043	RRST	Rep1
2879	RRST	Rep1
3134	RRST	Rep1
3459	RRST	Rep1
5233	RRST	Rep1
4895	RRST	Rep1
4390	RRST	Rep1
5296	RRST	Rep1
4715	RRST	Rep1
5359	RRST	Rep1
4115	RRST	Rep1
5090	RRST	Rep1
5077	RRST	Rep1
5563	RRST	Rep1
5339	RRST	Rep1
4181	RRST	Rep1
4913	RRST	Rep1
5548	RRST	Rep1
5665	RRST	Rep1
5163	RRST	Rep1
5048	RRST	Rep1
5188	RRST	Rep1
4583	RRST	Rep1
2975	RRST	Rep1
4603	RRST	Rep1
4845	RRST	Rep1
4367	RRST	Rep1
4618	RRST	Rep1
4920	RRST	Rep1
4213	RRST	Rep1
5078	RRST	Rep1
4628	RRST	Rep1
4761	RRST	Rep1
5582	RRST	Rep1
[truncated: 32,598 more rows]

## Sheet: 1c-prostatecancer
unique_genes	protocol	replicate
7139	RRST	Rep1
7942	RRST	Rep1
8440	RRST	Rep1
7682	RRST	Rep1
8089	RRST	Rep1
7267	RRST	Rep1
7358	RRST	Rep1
5962	RRST	Rep1
7920	RRST	Rep1
5866	RRST	Rep1
6560	RRST	Rep1
8069	RRST	Rep1
6602	RRST	Rep1
7422	RRST	Rep1
6570	RRST	Rep1
5363	RRST	Rep1
6204	RRST	Rep1
5936	RRST	Rep1
6645	RRST	Rep1
5923	RRST	Rep1
6826	RRST	Rep1
8435	RRST	Rep1
6129	RRST	Rep1
5786	RRST	Rep1
6655	RRST	Rep1
7784	RRST	Rep1
7669	RRST	Rep1
6006	RRST	Rep1
5608	RRST	Rep1
6805	RRST	Rep1
5276	RRST	Rep1
5639	RRST	Rep1
5967	RRST	Rep1
5781	RRST	Rep1
6194	RRST	Rep1
6764	RRST	Rep1
6155	RRST	Rep1
6836	RRST	Rep1
6759	RRST	Rep1
6587	RRST	Rep1
6985	RRST	Rep1
8462	RRST	Rep1
6306	RRST	Rep1
6444	RRST	Rep1
5697	RRST	Rep1
6879	RRST	Rep1
6483	RRST	Rep1
5916	RRST	Rep1
5165	RRST	Rep1
5631	RRST	Rep1
6364	RRST	Rep1
5829	RRST	Rep1
7143	RRST	Rep1
5780	RRST	Rep1
5897	RRST	Rep1
6383	RRST	Rep1
5712	RRST	Rep1
5236	RRST	Rep1
6694	RRST	Rep1
6041	RRST	Rep1
5203	RRST	Rep1
5864	RRST	Rep1
6499	RRST	Rep1
5578	RRST	Rep1
5234	RRST	Rep1
5054	RRST	Rep1
5996	RRST	Rep1
5657	RRST	Rep1
5008	RRST	Rep1
6047	RRST	Rep1
6112	RRST	Rep1
5924	RRST	Rep1
6643	RRST	Rep1
6268	RRST	Rep1
6609	RRST	Rep1
6187	RRST	Rep1
6074	RRST	Rep1
6422	RRST	Rep1
6054	RRST	Rep1
6701	RRST	Rep1
7202	RRST	Rep1
5787	RRST	Rep1
6097	RRST	Rep1
6931	RRST	Rep1
5708	RRST	Rep1
5924	RRST	Rep1
5325	RRST	Rep1
6088	RRST	Rep1
4757	RRST	Rep1
6025	RRST	Rep1
5568	RRST	Rep1
5354	RRST	Rep1
5534	RRST	Rep1
5918	RRST	Rep1
5798	RRST	Rep1
7619	RRST	Rep1
7466	RRST	Rep1
5077	RRST	Rep1
7408	RRST	Rep1
6810	RRST	Rep1
6528	RRST	Rep1
6628	RRST	Rep1
6669	RRST	Rep1
4186	RRST	Rep1
4429	RRST	Rep1
5787	RRST	Rep1
6567	RRST	Rep1
7001	RRST	Rep1
6354	RRST	Rep1
6698	RRST	Rep1
6461	RRST	Rep1
6609	RRST	Rep1
5169	RRST	Rep1
6407	RRST	Rep1
6123	RRST	Rep1
6683	RRST	Rep1
5256	RRST	Rep1
5919	RRST	Rep1
6912	RRST	Rep1
6868	RRST	Rep1
6153	RRST	Rep1
6221	RRST	Rep1
5971	RRST	Rep1
5768	RRST	Rep1
6213	RRST	Rep1
6631	RRST	Rep1
5582	RRST	Rep1
5859	RRST	Rep1
5165	RRST	Rep1
6161	RRST	Rep1
5197	RRST	Rep1
6152	RRST	Rep1
3692	RRST	Rep1
3628	RRST	Rep1
6004	RRST	Rep1
4805	RRST	Rep1
6570	RRST	Rep1
6907	RRST	Rep1
5974	RRST	Rep1
5514	RRST	Rep1
5586	RRST	Rep1
5082	RRST	Rep1
5253	RRST	Rep1
4438	RRST	Rep1
5221	RRST	Rep1
5091	RRST	Rep1
5677	RRST	Rep1
5497	RRST	Rep1
6222	RRST	Rep1
6078	RRST	Rep1
6144	RRST	Rep1
6403	RRST	Rep1
5771	RRST	Rep1
5669	RRST	Rep1
6083	RRST	Rep1
5887	RRST	Rep1
6963	RRST	Rep1
6654	RRST	Rep1
6783	RRST	Rep1
6293	RRST	Rep1
6388	RRST	Rep1
6280	RRST	Rep1
7008	RRST	Rep1
5872	RRST	Rep1
6459	RRST	Rep1
6474	RRST	Rep1
6342	RRST	Rep1
6004	RRST	Rep1
5853	RRST	Rep1
7202	RRST	Rep1
7588	RRST	Rep1
7048	RRST	Rep1
6670	RRST	Rep1
5934	RRST	Rep1
7714	RRST	Rep1
7982	RRST	Rep1
7580	RRST	Rep1
7100	RRST	Rep1
6847	RRST	Rep1
6465	RRST	Rep1
6752	RRST	Rep1
6071	RRST	Rep1
6005	RRST	Rep1
5443	RRST	Rep1
6522	RRST	Rep1
4867	RRST	Rep1
5476	RRST	Rep1
5904	RRST	Rep1
5439	RRST	Rep1
3343	RRST	Rep1
5259	RRST	Rep1
7618	RRST	Rep1
6128	RRST	Rep1
5434	RRST	Rep1
5564	RRST	Rep1
6089	RRST	Rep1
4744	RRST	Rep1
5552	RRST	Rep1
5950	RRST	Rep1
4799	RRST	Rep1
5797	RRST	Rep1
5123	RRST	Rep1
6766	RRST	Rep1
5905	RRST	Rep1
6029	RRST	Rep1
5977	RRST	Rep1
4894	RRST	Rep1
5376	RRST	Rep1
4360	RRST	Rep1
6953	RRST	Rep1
6574	RRST	Rep1
5426	RRST	Rep1
5588	RRST	Rep1
6132	RRST	Rep1
7311	RRST	Rep1
7463	RRST	Rep1
5987	RRST	Rep1
6098	RRST	Rep1
5556	RRST	Rep1
6432	RRST	Rep1
5649	RRST	Rep1
6543	RRST	Rep1
6115	RRST	Rep1
6650	RRST	Rep1
5221	RRST	Rep1
6223	RRST	Rep1
6115	RRST	Rep1
5407	RRST	Rep1
6227	RRST	Rep1
6472	RRST	Rep1
5839	RRST	Rep1
6427	RRST	Rep1
7622	RRST	Rep1
5805	RRST	Rep1
6492	RRST	Rep1
7207	RRST	Rep1
5836	RRST	Rep1
6028	RRST	Rep1
5760	RRST	Rep1
5231	RRST	Rep1
5176	RRST	Rep1
5329	RRST	Rep1
4267	RRST	Rep1
6103	RRST	Rep1
2520	RRST	Rep1
4977	RRST	Rep1
5628	RRST	Rep1
6103	RRST	Rep1
6211	RRST	Rep1
5832	RRST	Rep1
6809	RRST	Rep1
5390	RRST	Rep1
5556	RRST	Rep1
5950	RRST	Rep1
5968	RRST	Rep1
5966	RRST	Rep1
5760	RRST	Rep1
6767	RRST	Rep1
5612	RRST	Rep1
5708	RRST	Rep1
6687	RRST	Rep1
6254	RRST	Rep1
6551	RRST	Rep1
6433	RRST	Rep1
6927	RRST	Rep1
7000	RRST	Rep1
6248	RRST	Rep1
6650	RRST	Rep1
6628	RRST	Rep1
6647	RRST	Rep1
5366	RRST	Rep1
6089	RRST	Rep1
8081	RRST	Rep1
6836	RRST	Rep1
7576	RRST	Rep1
8023	RRST	Rep1
5724	RRST	Rep1
4359	RRST	Rep1
5467	RRST	Rep1
7670	RRST	Rep1
3631	RRST	Rep1
4955	RRST	Rep1
5112	RRST	Rep1
5510	RRST	Rep1
5659	RRST	Rep1
5588	RRST	Rep1
5748	RRST	Rep1
6797	RRST	Rep1
6427	RRST	Rep1
6906	RRST	Rep1
7749	RRST	Rep1
7253	RRST	Rep1
9189	RRST	Rep1
6974	RRST	Rep1
7421	RRST	Rep1
7971	RRST	Rep1
7273	RRST	Rep1
6330	RRST	Rep1
7339	RRST	Rep1
6492	RRST	Rep1
6655	RRST	Rep1
6667	RRST	Rep1
6524	RRST	Rep1
5465	RRST	Rep1
6359	RRST	Rep1
6494	RRST	Rep1
4824	RRST	Rep1
4333	RRST	Rep1
5816	RRST	Rep1
5167	RRST	Rep1
6293	RRST	Rep1
5750	RRST	Rep1
5458	RRST	Rep1
6149	RRST	Rep1
6750	RRST	Rep1
6756	RRST	Rep1
6851	RRST	Rep1
6409	RRST	Rep1
5914	RRST	Rep1
6602	RRST	Rep1
5516	RRST	Rep1
6039	RRST	Rep1
6820	RRST	Rep1
6509	RRST	Rep1
5816	RRST	Rep1
5430	RRST	Rep1
6097	RRST	Rep1
6440	RRST	Rep1
4860	RRST	Rep1
6343	RRST	Rep1
6136	RRST	Rep1
7114	RRST	Rep1
7268	RRST	Rep1
7209	RRST	Rep1
6621	RRST	Rep1
6291	RRST	Rep1
7637	RRST	Rep1
6574	RRST	Rep1
6799	RRST	Rep1
6252	RRST	Rep1
6571	RRST	Rep1
5916	RRST	Rep1
6857	RRST	Rep1
6333	RRST	Rep1
6846	RRST	Rep1
6056	RRST	Rep1
6291	RRST	Rep1
6249	RRST	Rep1
5454	RRST	Rep1
6111	RRST	Rep1
5379	RRST	Rep1
5632	RRST	Rep1
5911	RRST	Rep1
5894	RRST	Rep1
5676	RRST	Rep1
6945	RRST	Rep1
6955	RRST	Rep1
5378	RRST	Rep1
6000	RRST	Rep1
6451	RRST	Rep1
6645	RRST	Rep1
5571	RRST	Rep1
6536	RRST	Rep1
5086	RRST	Rep1
4607	RRST	Rep1
5022	RRST	Rep1
5341	RRST	Rep1
5422	RRST	Rep1
5937	RRST	Rep1
3694	RRST	Rep1
5083	RRST	Rep1
6123	RRST	Rep1
6121	RRST	Rep1
5217	RRST	Rep1
6347	RRST	Rep1
4979	RRST	Rep1
5601	RRST	Rep1
6257	RRST	Rep1
6234	RRST	Rep1
6582	RRST	Rep1
6401	RRST	Rep1
6338	RRST	Rep1
6744	RRST	Rep1
6520	RRST	Rep1
6836	RRST	Rep1
7028	RRST	Rep1
6816	RRST	Rep1
7209	RRST	Rep1
7085	RRST	Rep1
7454	RRST	Rep1
6602	RRST	Rep1
6639	RRST	Rep1
7678	RRST	Rep1
6004	RRST	Rep1
6487	RRST	Rep1
6161	RRST	Rep1
6012	RRST	Rep1
6657	RRST	Rep1
6071	RRST	Rep1
6491	RRST	Rep1
6428	RRST	Rep1
6481	RRST	Rep1
5561	RRST	Rep1
4931	RRST	Rep1
5196	RRST	Rep1
4665	RRST	Rep1
2412	RRST	Rep1
5092	RRST	Rep1
2466	RRST	Rep1
2994	RRST	Rep1
5536	RRST	Rep1
5242	RRST	Rep1
5107	RRST	Rep1
4130	RRST	Rep1
6310	RRST	Rep1
5688	RRST	Rep1
5604	RRST	Rep1
6390	RRST	Rep1
7297	RRST	Rep1
7721	RRST	Rep1
8132	RRST	Rep1
7610	RRST	Rep1
7165	RRST	Rep1
7113	RRST	Rep1
7226	RRST	Rep1
7127	RRST	Rep1
8341	RRST	Rep1
6789	RRST	Rep1
7422	RRST	Rep1
6225	RRST	Rep1
5818	RRST	Rep1
6454	RRST	Rep1
5754	RRST	Rep1
4886	RRST	Rep1
6064	RRST	Rep1
5836	RRST	Rep1
5098	RRST	Rep1
4572	RRST	Rep1
5707	RRST	Rep1
6166	RRST	Rep1
7147	RRST	Rep1
5980	RRST	Rep1
4916	RRST	Rep1
6078	RRST	Rep1
5520	RRST	Rep1
5202	RRST	Rep1
6125	RRST	Rep1
5636	RRST	Rep1
6274	RRST	Rep1
7455	RRST	Rep1
7221	RRST	Rep1
6879	RRST	Rep1
6174	RRST	Rep1
7873	RRST	Rep1
5601	RRST	Rep1
5342	RRST	Rep1
7033	RRST	Rep1
6369	RRST	Rep1
6789	RRST	Rep1
5961	RRST	Rep1
6281	RRST	Rep1
7084	RRST	Rep1
6508	RRST	Rep1
6067	RRST	Rep1
6527	RRST	Rep1
6698	RRST	Rep1
5709	RRST	Rep1
6865	RRST	Rep1
5607	RRST	Rep1
6252	RRST	Rep1
6378	RRST	Rep1
6359	RRST	Rep1
5736	RRST	Rep1
6329	RRST	Rep1
5992	RRST	Rep1
6074	RRST	Rep1
6692	RRST	Rep1
5573	RRST	Rep1
6017	RRST	Rep1
6130	RRST	Rep1
6354	RRST	Rep1
6928	RRST	Rep1
6232	RRST	Rep1
5740	RRST	Rep1
5621	RRST	Rep1
6627	RRST	Rep1
7478	RRST	Rep1
6150	RRST	Rep1
5596	RRST	Rep1
6283	RRST	Rep1
5972	RRST	Rep1
4438	RRST	Rep1
6293	RRST	Rep1
4951	RRST	Rep1
5143	RRST	Rep1
5884	RRST	Rep1
6511	RRST	Rep1
5571	RRST	Rep1
6455	RRST	Rep1
6203	RRST	Rep1
7190	RRST	Rep1
6772	RRST	Rep1
6833	RRST	Rep1
6550	RRST	Rep1
6552	RRST	Rep1
6913	RRST	Rep1
6746	RRST	Rep1
6122	RRST	Rep1
7162	RRST	Rep1
6868	RRST	Rep1
7260	RRST	Rep1
7286	RRST	Rep1
7371	RRST	Rep1
7794	RRST	Rep1
7482	RRST	Rep1
7602	RRST	Rep1
7155	RRST	Rep1
7325	RRST	Rep1
7116	RRST	Rep1
7272	RRST	Rep1
7213	RRST	Rep1
7070	RRST	Rep1
6229	RRST	Rep1
6186	RRST	Rep1
6162	RRST	Rep1
5938	RRST	Rep1
6635	RRST	Rep1
6810	RRST	Rep1
4727	RRST	Rep1
5927	RRST	Rep1
5087	RRST	Rep1
4317	RRST	Rep1
4363	RRST	Rep1
2555	RRST	Rep1
2346	RRST	Rep1
2774	RRST	Rep1
3216	RRST	Rep1
4154	RRST	Rep1
5131	RRST	Rep1
5270	RRST	Rep1
4698	RRST	Rep1
5025	RRST	Rep1
6226	RRST	Rep1
5602	RRST	Rep1
5939	RRST	Rep1
6291	RRST	Rep1
6590	RRST	Rep1
7297	RRST	Rep1
7619	RRST	Rep1
8453	RRST	Rep1
7436	RRST	Rep1
6794	RRST	Rep1
7414	RRST	Rep1
7385	RRST	Rep1
6933	RRST	Rep1
7206	RRST	Rep1
6717	RRST	Rep1
7017	RRST	Rep1
6945	RRST	Rep1
4704	RRST	Rep1
6296	RRST	Rep1
7300	RRST	Rep1
6919	RRST	Rep1
5530	RRST	Rep1
5159	RRST	Rep1
5254	RRST	Rep1
5573	RRST	Rep1
6121	RRST	Rep1
5803	RRST	Rep1
5266	RRST	Rep1
5599	RRST	Rep1
6430	RRST	Rep1
7454	RRST	Rep1
6178	RRST	Rep1
6539	RRST	Rep1
6466	RRST	Rep1
5840	RRST	Rep1
6535	RRST	Rep1
7305	RRST	Rep1
7370	RRST	Rep1
7571	RRST	Rep1
6641	RRST	Rep1
6881	RRST	Rep1
7875	RRST	Rep1
7448	RRST	Rep1
7693	RRST	Rep1
6294	RRST	Rep1
5993	RRST	Rep1
5045	RRST	Rep1
6664	RRST	Rep1
5779	RRST	Rep1
5690	RRST	Rep1
5811	RRST	Rep1
6327	RRST	Rep1
6676	RRST	Rep1
6803	RRST	Rep1
6354	RRST	Rep1
5639	RRST	Rep1
6235	RRST	Rep1
5464	RRST	Rep1
5995	RRST	Rep1
6179	RRST	Rep1
5893	RRST	Rep1
6177	RRST	Rep1
5799	RRST	Rep1
6161	RRST	Rep1
6152	RRST	Rep1
6442	RRST	Rep1
5689	RRST	Rep1
5849	RRST	Rep1
6056	RRST	Rep1
5652	RRST	Rep1
5673	RRST	Rep1
4953	RRST	Rep1
5966	RRST	Rep1
5752	RRST	Rep1
6151	RRST	Rep1
5688	RRST	Rep1
5854	RRST	Rep1
5393	RRST	Rep1
5588	RRST	Rep1
5589	RRST	Rep1
4919	RRST	Rep1
6084	RRST	Rep1
5727	RRST	Rep1
6175	RRST	Rep1
6711	RRST	Rep1
6031	RRST	Rep1
7184	RRST	Rep1
6982	RRST	Rep1
7243	RRST	Rep1
7164	RRST	Rep1
7433	RRST	Rep1
7049	RRST	Rep1
7303	RRST	Rep1
6818	RRST	Rep1
7073	RRST	Rep1
7733	RRST	Rep1
7177	RRST	Rep1
7525	RRST	Rep1
7609	RRST	Rep1
7719	RRST	Rep1
7786	RRST	Rep1
7535	RRST	Rep1
6891	RRST	Rep1
7285	RRST	Rep1
7952	RRST	Rep1
6825	RRST	Rep1
8444	RRST	Rep1
5814	RRST	Rep1
5426	RRST	Rep1
6153	RRST	Rep1
5188	RRST	Rep1
6546	RRST	Rep1
6404	RRST	Rep1
6254	RRST	Rep1
6183	RRST	Rep1
3718	RRST	Rep1
2726	RRST	Rep1
2694	RRST	Rep1
3505	RRST	Rep1
2362	RRST	Rep1
5097	RRST	Rep1
7233	RRST	Rep1
5323	RRST	Rep1
4366	RRST	Rep1
4277	RRST	Rep1
4849	RRST	Rep1
5253	RRST	Rep1
5839	RRST	Rep1
5912	RRST	Rep1
5821	RRST	Rep1
6231	RRST	Rep1
5999	RRST	Rep1
6267	RRST	Rep1
6992	RRST	Rep1
6800	RRST	Rep1
7909	RRST	Rep1
7194	RRST	Rep1
8360	RRST	Rep1
7376	RRST	Rep1
7179	RRST	Rep1
7519	RRST	Rep1
7158	RRST	Rep1
7470	RRST	Rep1
7670	RRST	Rep1
6919	RRST	Rep1
6973	RRST	Rep1
6144	RRST	Rep1
5621	RRST	Rep1
6993	RRST	Rep1
4249	RRST	Rep1
5753	RRST	Rep1
4740	RRST	Rep1
6640	RRST	Rep1
5574	RRST	Rep1
5767	RRST	Rep1
5098	RRST	Rep1
5356	RRST	Rep1
7039	RRST	Rep1
6773	RRST	Rep1
5734	RRST	Rep1
7366	RRST	Rep1
5692	RRST	Rep1
6692	RRST	Rep1
6952	RRST	Rep1
7379	RRST	Rep1
7581	RRST	Rep1
8114	RRST	Rep1
6673	RRST	Rep1
8147	RRST	Rep1
7537	RRST	Rep1
7266	RRST	Rep1
7494	RRST	Rep1
7662	RRST	Rep1
7297	RRST	Rep1
7500	RRST	Rep1
6412	RRST	Rep1
5550	RRST	Rep1
6028	RRST	Rep1
5660	RRST	Rep1
6161	RRST	Rep1
6373	RRST	Rep1
7043	RRST	Rep1
7031	RRST	Rep1
4884	RRST	Rep1
6337	RRST	Rep1
5039	RRST	Rep1
6760	RRST	Rep1
6466	RRST	Rep1
6739	RRST	Rep1
6062	RRST	Rep1
6097	RRST	Rep1
6121	RRST	Rep1
6462	RRST	Rep1
6120	RRST	Rep1
6844	RRST	Rep1
6320	RRST	Rep1
6819	RRST	Rep1
7155	RRST	Rep1
6648	RRST	Rep1
6832	RRST	Rep1
7106	RRST	Rep1
6775	RRST	Rep1
6711	RRST	Rep1
7336	RRST	Rep1
6036	RRST	Rep1
5095	RRST	Rep1
5394	RRST	Rep1
5273	RRST	Rep1
5667	RRST	Rep1
6977	RRST	Rep1
6621	RRST	Rep1
7116	RRST	Rep1
6968	RRST	Rep1
7152	RRST	Rep1
7409	RRST	Rep1
6958	RRST	Rep1
6811	RRST	Rep1
7594	RRST	Rep1
7519	RRST	Rep1
7158	RRST	Rep1
7368	RRST	Rep1
7001	RRST	Rep1
7785	RRST	Rep1
7358	RRST	Rep1
7906	RRST	Rep1
8602	RRST	Rep1
8022	RRST	Rep1
7524	RRST	Rep1
7674	RRST	Rep1
7497	RRST	Rep1
7216	RRST	Rep1
7655	RRST	Rep1
7713	RRST	Rep1
6919	RRST	Rep1
8093	RRST	Rep1
5801	RRST	Rep1
5257	RRST	Rep1
5754	RRST	Rep1
3577	RRST	Rep1
4569	RRST	Rep1
3369	RRST	Rep1
5680	RRST	Rep1
5459	RRST	Rep1
4939	RRST	Rep1
4453	RRST	Rep1
4959	RRST	Rep1
4367	RRST	Rep1
2195	RRST	Rep1
1841	RRST	Rep1
2198	RRST	Rep1
2341	RRST	Rep1
2697	RRST	Rep1
3527	RRST	Rep1
4376	RRST	Rep1
5592	RRST	Rep1
5087	RRST	Rep1
5491	RRST	Rep1
6703	RRST	Rep1
6563	RRST	Rep1
6090	RRST	Rep1
5749	RRST	Rep1
6603	RRST	Rep1
6406	RRST	Rep1
7851	RRST	Rep1
6881	RRST	Rep1
8184	RRST	Rep1
7587	RRST	Rep1
7301	RRST	Rep1
8188	RRST	Rep1
7543	RRST	Rep1
6931	RRST	Rep1
7698	RRST	Rep1
6634	RRST	Rep1
6821	RRST	Rep1
7214	RRST	Rep1
7235	RRST	Rep1
5262	RRST	Rep1
7700	RRST	Rep1
7092	RRST	Rep1
6451	RRST	Rep1
6712	RRST	Rep1
3996	RRST	Rep1
6391	RRST	Rep1
5462	RRST	Rep1
6728	RRST	Rep1
5867	RRST	Rep1
7821	RRST	Rep1
6737	RRST	Rep1
7027	RRST	Rep1
6494	RRST	Rep1
7064	RRST	Rep1
6589	RRST	Rep1
7488	RRST	Rep1
7833	RRST	Rep1
7066	RRST	Rep1
6246	RRST	Rep1
8293	RRST	Rep1
7531	RRST	Rep1
8085	RRST	Rep1
6995	RRST	Rep1
8219	RRST	Rep1
7092	RRST	Rep1
6874	RRST	Rep1
6776	RRST	Rep1
7110	RRST	Rep1
6519	RRST	Rep1
7180	RRST	Rep1
5921	RRST	Rep1
6811	RRST	Rep1
6638	RRST	Rep1
6421	RRST	Rep1
6238	RRST	Rep1
6609	RRST	Rep1
7392	RRST	Rep1
7301	RRST	Rep1
6742	RRST	Rep1
6129	RRST	Rep1
7383	RRST	Rep1
7738	RRST	Rep1
6367	RRST	Rep1
6941	RRST	Rep1
6874	RRST	Rep1
6504	RRST	Rep1
7032	RRST	Rep1
6476	RRST	Rep1
7408	RRST	Rep1
6590	RRST	Rep1
7225	RRST	Rep1
6463	RRST	Rep1
7118	RRST	Rep1
6715	RRST	Rep1
6572	RRST	Rep1
8328	RRST	Rep1
7580	RRST	Rep1
6217	RRST	Rep1
5427	RRST	Rep1
5947	RRST	Rep1
7074	RRST	Rep1
7574	RRST	Rep1
7061	RRST	Rep1
7563	RRST	Rep1
7974	RRST	Rep1
6854	RRST	Rep1
7560	RRST	Rep1
7507	RRST	Rep1
6982	RRST	Rep1
6955	RRST	Rep1
7322	RRST	Rep1
7805	RRST	Rep1
7669	RRST	Rep1
7483	RRST	Rep1
7598	RRST	Rep1
7683	RRST	Rep1
8015	RRST	Rep1
7642	RRST	Rep1
7937	RRST	Rep1
7882	RRST	Rep1
7792	RRST	Rep1
7991	RRST	Rep1
8122	RRST	Rep1
8342	RRST	Rep1
8022	RRST	Rep1
7815	RRST	Rep1
6104	RRST	Rep1
2552	RRST	Rep1
4044	RRST	Rep1
3478	RRST	Rep1
3429	RRST	Rep1
4605	RRST	Rep1
4503	RRST	Rep1
3884	RRST	Rep1
5074	RRST	Rep1
4428	RRST	Rep1
3954	RRST	Rep1
3285	RRST	Rep1
1821	RRST	Rep1
2240	RRST	Rep1
1953	RRST	Rep1
1837	RRST	Rep1
1982	RRST	Rep1
3289	RRST	Rep1
5255	RRST	Rep1
4951	RRST	Rep1
4582	RRST	Rep1
4926	RRST	Rep1
6191	RRST	Rep1
5763	RRST	Rep1
5300	RRST	Rep1
5661	RRST	Rep1
5629	RRST	Rep1
6968	RRST	Rep1
6192	RRST	Rep1
6595	RRST	Rep1
6970	RRST	Rep1
6883	RRST	Rep1
5941	RRST	Rep1
6293	RRST	Rep1
6818	RRST	Rep1
7036	RRST	Rep1
7170	RRST	Rep1
6190	RRST	Rep1
7023	RRST	Rep1
8010	RRST	Rep1
7753	RRST	Rep1
7316	RRST	Rep1
7585	RRST	Rep1
7142	RRST	Rep1
6296	RRST	Rep1
6433	RRST	Rep1
7166	RRST	Rep1
6312	RRST	Rep1
6581	RRST	Rep1
6899	RRST	Rep1
6956	RRST	Rep1
6992	RRST	Rep1
7523	RRST	Rep1
7082	RRST	Rep1
6424	RRST	Rep1
6913	RRST	Rep1
7313	RRST	Rep1
7316	RRST	Rep1
7582	RRST	Rep1
7273	RRST	Rep1
7986	RRST	Rep1
8504	RRST	Rep1
6794	RRST	Rep1
7831	RRST	Rep1
7276	RRST	Rep1
7270	RRST	Rep1
7170	RRST	Rep1
7760	RRST	Rep1
6292	RRST	Rep1
7548	RRST	Rep1
7788	RRST	Rep1
5753	RRST	Rep1
6561	RRST	Rep1
7546	RRST	Rep1
5855	RRST	Rep1
6391	RRST	Rep1
6171	RRST	Rep1
5813	RRST	Rep1
6274	RRST	Rep1
6255	RRST	Rep1
6134	RRST	Rep1
6572	RRST	Rep1
6690	RRST	Rep1
6264	RRST	Rep1
6850	RRST	Rep1
7121	RRST	Rep1
7274	RRST	Rep1
6632	RRST	Rep1
6667	RRST	Rep1
6656	RRST	Rep1
7304	RRST	Rep1
6932	RRST	Rep1
6297	RRST	Rep1
7223	RRST	Rep1
6323	RRST	Rep1
6963	RRST	Rep1
6018	RRST	Rep1
6442	RRST	Rep1
6851	RRST	Rep1
6451	RRST	Rep1
7403	RRST	Rep1
7260	RRST	Rep1
6101	RRST	Rep1
5460	RRST	Rep1
4469	RRST	Rep1
5034	RRST	Rep1
6892	RRST	Rep1
6955	RRST	Rep1
6789	RRST	Rep1
6929	RRST	Rep1
6658	RRST	Rep1
8033	RRST	Rep1
7425	RRST	Rep1
7087	RRST	Rep1
7391	RRST	Rep1
8215	RRST	Rep1
8008	RRST	Rep1
7741	RRST	Rep1
7701	RRST	Rep1
7752	RRST	Rep1
7835	RRST	Rep1
7557	RRST	Rep1
8067	RRST	Rep1
7913	RRST	Rep1
7723	RRST	Rep1
8224	RRST	Rep1
8051	RRST	Rep1
8457	RRST	Rep1
4041	RRST	Rep1
3361	RRST	Rep1
3422	RRST	Rep1
3124	RRST	Rep1
4228	RRST	Rep1
2718	RRST	Rep1
4330	RRST	Rep1
4120	RRST	Rep1
4709	RRST	Rep1
3115	RRST	Rep1
4480	RRST	Rep1
5702	RRST	Rep1
5706	RRST	Rep1
2734	RRST	Rep1
2082	RRST	Rep1
2065	RRST	Rep1
3046	RRST	Rep1
2654	RRST	Rep1
4776	RRST	Rep1
4423	RRST	Rep1
4953	RRST	Rep1
5806	RRST	Rep1
5480	RRST	Rep1
6467	RRST	Rep1
5725	RRST	Rep1
6201	RRST	Rep1
5143	RRST	Rep1
5890	RRST	Rep1
5659	RRST	Rep1
5893	RRST	Rep1
7749	RRST	Rep1
6357	RRST	Rep1
7701	RRST	Rep1
7376	RRST	Rep1
7767	RRST	Rep1
7292	RRST	Rep1
5852	RRST	Rep1
7314	RRST	Rep1
7688	RRST	Rep1
7385	RRST	Rep1
7398	RRST	Rep1
7110	RRST	Rep1
7093	RRST	Rep1
7893	RRST	Rep1
7386	RRST	Rep1
6475	RRST	Rep1
6342	RRST	Rep1
7351	RRST	Rep1
6044	RRST	Rep1
7453	RRST	Rep1
6772	RRST	Rep1
6607	RRST	Rep1
7910	RRST	Rep1
6204	RRST	Rep1
7162	RRST	Rep1
7574	RRST	Rep1
6959	RRST	Rep1
7331	RRST	Rep1
8140	RRST	Rep1
8068	RRST	Rep1
7615	RRST	Rep1
7381	RRST	Rep1
7758	RRST	Rep1
7048	RRST	Rep1
8019	RRST	Rep1
7621	RRST	Rep1
7453	RRST	Rep1
6552	RRST	Rep1
7552	RRST	Rep1
6808	RRST	Rep1
6554	RRST	Rep1
6415	RRST	Rep1
6794	RRST	Rep1
6528	RRST	Rep1
7340	RRST	Rep1
6497	RRST	Rep1
6195	RRST	Rep1
5747	RRST	Rep1
6531	RRST	Rep1
6077	RRST	Rep1
6592	RRST	Rep1
6044	RRST	Rep1
6411	RRST	Rep1
6237	RRST	Rep1
6795	RRST	Rep1
5202	RRST	Rep1
7525	RRST	Rep1
7131	RRST	Rep1
5950	RRST	Rep1
6908	RRST	Rep1
7021	RRST	Rep1
7322	RRST	Rep1
7873	RRST	Rep1
6207	RRST	Rep1
7681	RRST	Rep1
7265	RRST	Rep1
6290	RRST	Rep1
6217	RRST	Rep1
6796	RRST	Rep1
6563	RRST	Rep1
6978	RRST	Rep1
6558	RRST	Rep1
6254	RRST	Rep1
6153	RRST	Rep1
2957	RRST	Rep1
5947	RRST	Rep1
4016	RRST	Rep1
4772	RRST	Rep1
7818	RRST	Rep1
8324	RRST	Rep1
7554	RRST	Rep1
7445	RRST	Rep1
8640	RRST	Rep1
8506	RRST	Rep1
7617	RRST	Rep1
7756	RRST	Rep1
8024	RRST	Rep1
8002	RRST	Rep1
8406	RRST	Rep1
8675	RRST	Rep1
8123	RRST	Rep1
8564	RRST	Rep1
7949	RRST	Rep1
8322	RRST	Rep1
7629	RRST	Rep1
8067	RRST	Rep1
9122	RRST	Rep1
8426	RRST	Rep1
3174	RRST	Rep1
3781	RRST	Rep1
3878	RRST	Rep1
3910	RRST	Rep1
3217	RRST	Rep1
4658	RRST	Rep1
2724	RRST	Rep1
4554	RRST	Rep1
1778	RRST	Rep1
3748	RRST	Rep1
2342	RRST	Rep1
2002	RRST	Rep1
2373	RRST	Rep1
5357	RRST	Rep1
1909	RRST	Rep1
2632	RRST	Rep1
2945	RRST	Rep1
2456	RRST	Rep1
2534	RRST	Rep1
3428	RRST	Rep1
4131	RRST	Rep1
5376	RRST	Rep1
6902	RRST	Rep1
6872	RRST	Rep1
6430	RRST	Rep1
6494	RRST	Rep1
5913	RRST	Rep1
5751	RRST	Rep1
5318	RRST	Rep1
5626	RRST	Rep1
5779	RRST	Rep1
6040	RRST	Rep1
6991	RRST	Rep1
6751	RRST	Rep1
7687	RRST	Rep1
6285	RRST	Rep1
5498	RRST	Rep1
7134	RRST	Rep1
7357	RRST	Rep1
8066	RRST	Rep1
7839	RRST	Rep1
7645	RRST	Rep1
7851	RRST	Rep1
5712	RRST	Rep1
7505	RRST	Rep1
6081	RRST	Rep1
6566	RRST	Rep1
6826	RRST	Rep1
7372	RRST	Rep1
6665	RRST	Rep1
7366	RRST	Rep1
6880	RRST	Rep1
6733	RRST	Rep1
6755	RRST	Rep1
7580	RRST	Rep1
7919	RRST	Rep1
7587	RRST	Rep1
7608	RRST	Rep1
7234	RRST	Rep1
7539	RRST	Rep1
7622	RRST	Rep1
7734	RRST	Rep1
7167	RRST	Rep1
7164	RRST	Rep1
6919	RRST	Rep1
6572	RRST	Rep1
7850	RRST	Rep1
7789	RRST	Rep1
6178	RRST	Rep1
6828	RRST	Rep1
6123	RRST	Rep1
6067	RRST	Rep1
7198	RRST	Rep1
7055	RRST	Rep1
7075	RRST	Rep1
6203	RRST	Rep1
6393	RRST	Rep1
6543	RRST	Rep1
6662	RRST	Rep1
6064	RRST	Rep1
5897	RRST	Rep1
6529	RRST	Rep1
6798	RRST	Rep1
5667	RRST	Rep1
6155	RRST	Rep1
5815	RRST	Rep1
5847	RRST	Rep1
6526	RRST	Rep1
7424	RRST	Rep1
7584	RRST	Rep1
7006	RRST	Rep1
7132	RRST	Rep1
7061	RRST	Rep1
6545	RRST	Rep1
6178	RRST	Rep1
6113	RRST	Rep1
6814	RRST	Rep1
6174	RRST	Rep1
6419	RRST	Rep1
6525	RRST	Rep1
6853	RRST	Rep1
5778	RRST	Rep1
6437	RRST	Rep1
7279	RRST	Rep1
7159	RRST	Rep1
6581	RRST	Rep1
7280	RRST	Rep1
7069	RRST	Rep1
7083	RRST	Rep1
6555	RRST	Rep1
8308	RRST	Rep1
6976	RRST	Rep1
8154	RRST	Rep1
8058	RRST	Rep1
8177	RRST	Rep1
7822	RRST	Rep1
6807	RRST	Rep1
6701	RRST	Rep1
4648	RRST	Rep1
6785	RRST	Rep1
8410	RRST	Rep1
8659	RRST	Rep1
8857	RRST	Rep1
8157	RRST	Rep1
8183	RRST	Rep1
7899	RRST	Rep1
8731	RRST	Rep1
8726	RRST	Rep1
4342	RRST	Rep1
4669	RRST	Rep1
4520	RRST	Rep1
3713	RRST	Rep1
2788	RRST	Rep1
5336	RRST	Rep1
6329	RRST	Rep1
2100	RRST	Rep1
3715	RRST	Rep1
3630	RRST	Rep1
3739	RRST	Rep1
2458	RRST	Rep1
6123	RRST	Rep1
5801	RRST	Rep1
5727	RRST	Rep1
2205	RRST	Rep1
1912	RRST	Rep1
1998	RRST	Rep1
2809	RRST	Rep1
4482	RRST	Rep1
4531	RRST	Rep1
5094	RRST	Rep1
5550	RRST	Rep1
6793	RRST	Rep1
6078	RRST	Rep1
6783	RRST	Rep1
6072	RRST	Rep1
6367	RRST	Rep1
5847	RRST	Rep1
6285	RRST	Rep1
6043	RRST	Rep1
5884	RRST	Rep1
5780	RRST	Rep1
6403	RRST	Rep1
7812	RRST	Rep1
6221	RRST	Rep1
6711	RRST	Rep1
7653	RRST	Rep1
7025	RRST	Rep1
6990	RRST	Rep1
6826	RRST	Rep1
7451	RRST	Rep1
6903	RRST	Rep1
6759	RRST	Rep1
6739	RRST	Rep1
7289	RRST	Rep1
6664	RRST	Rep1
7040	RRST	Rep1
5976	RRST	Rep1
5706	RRST	Rep1
6429	RRST	Rep1
6800	RRST	Rep1
6153	RRST	Rep1
6447	RRST	Rep1
6260	RRST	Rep1
6324	RRST	Rep1
6461	RRST	Rep1
6925	RRST	Rep1
8063	RRST	Rep1
7470	RRST	Rep1
8172	RRST	Rep1
7766	RRST	Rep1
7724	RRST	Rep1
7866	RRST	Rep1
7377	RRST	Rep1
7502	RRST	Rep1
7141	RRST	Rep1
6494	RRST	Rep1
7152	RRST	Rep1
5874	RRST	Rep1
6767	RRST	Rep1
7524	RRST	Rep1
6103	RRST	Rep1
7049	RRST	Rep1
6456	RRST	Rep1
6163	RRST	Rep1
6082	RRST	Rep1
5892	RRST	Rep1
6048	RRST	Rep1
6374	RRST	Rep1
6240	RRST	Rep1
6848	RRST	Rep1
6061	RRST	Rep1
6116	RRST	Rep1
5354	RRST	Rep1
5685	RRST	Rep1
5906	RRST	Rep1
5972	RRST	Rep1
6904	RRST	Rep1
6627	RRST	Rep1
6893	RRST	Rep1
7123	RRST	Rep1
7007	RRST	Rep1
7441	RRST	Rep1
7253	RRST	Rep1
6036	RRST	Rep1
5780	RRST	Rep1
7213	RRST	Rep1
6335	RRST	Rep1
6917	RRST	Rep1
6807	RRST	Rep1
6407	RRST	Rep1
6980	RRST	Rep1
6052	RRST	Rep1
5510	RRST	Rep1
5570	RRST	Rep1
6481	RRST	Rep1
6435	RRST	Rep1
6312	RRST	Rep1
6651	RRST	Rep1
6066	RRST	Rep1
6633	RRST	Rep1
6160	RRST	Rep1
6625	RRST	Rep1
7577	RRST	Rep1
7112	RRST	Rep1
7650	RRST	Rep1
4478	RRST	Rep1
5100	RRST	Rep1
6255	RRST	Rep1
7824	RRST	Rep1
6532	RRST	Rep1
7757	RRST	Rep1
8761	RRST	Rep1
8174	RRST	Rep1
9023	RRST	Rep1
8263	RRST	Rep1
8726	RRST	Rep1
3214	RRST	Rep1
4356	RRST	Rep1
2471	RRST	Rep1
5082	RRST	Rep1
2970	RRST	Rep1
2099	RRST	Rep1
4226	RRST	Rep1
3245	RRST	Rep1
2445	RRST	Rep1
4083	RRST	Rep1
2119	RRST	Rep1
4004	RRST	Rep1
4500	RRST	Rep1
2025	RRST	Rep1
5052	RRST	Rep1
4349	RRST	Rep1
5495	RRST	Rep1
3860	RRST	Rep1
2817	RRST	Rep1
3597	RRST	Rep1
4660	RRST	Rep1
4846	RRST	Rep1
5472	RRST	Rep1
5441	RRST	Rep1
7370	RRST	Rep1
6811	RRST	Rep1
6636	RRST	Rep1
7560	RRST	Rep1
6255	RRST	Rep1
5605	RRST	Rep1
5972	RRST	Rep1
5930	RRST	Rep1
5887	RRST	Rep1
5298	RRST	Rep1
5853	RRST	Rep1
6591	RRST	Rep1
7091	RRST	Rep1
7032	RRST	Rep1
6470	RRST	Rep1
6975	RRST	Rep1
7128	RRST	Rep1
7410	RRST	Rep1
7389	RRST	Rep1
6860	RRST	Rep1
6693	RRST	Rep1
6797	RRST	Rep1
7596	RRST	Rep1
7110	RRST	Rep1
7377	RRST	Rep1
7183	RRST	Rep1
5421	RRST	Rep1
6541	RRST	Rep1
6836	RRST	Rep1
6688	RRST	Rep1
6080	RRST	Rep1
7560	RRST	Rep1
6543	RRST	Rep1
8066	RRST	Rep1
6543	RRST	Rep1
7571	RRST	Rep1
7485	RRST	Rep1
8486	RRST	Rep1
7630	RRST	Rep1
7909	RRST	Rep1
8017	RRST	Rep1
7831	RRST	Rep1
7496	RRST	Rep1
8129	RRST	Rep1
7024	RRST	Rep1
6894	RRST	Rep1
7690	RRST	Rep1
6531	RRST	Rep1
6198	RRST	Rep1
8144	RRST	Rep1
7167	RRST	Rep1
6996	RRST	Rep1
6543	RRST	Rep1
6047	RRST	Rep1
6179	RRST	Rep1
6912	RRST	Rep1
6622	RRST	Rep1
6591	RRST	Rep1
6644	RRST	Rep1
5883	RRST	Rep1
7248	RRST	Rep1
6162	RRST	Rep1
6155	RRST	Rep1
5844	RRST	Rep1
6755	RRST	Rep1
6374	RRST	Rep1
7622	RRST	Rep1
6895	RRST	Rep1
7869	RRST	Rep1
7277	RRST	Rep1
7032	RRST	Rep1
6952	RRST	Rep1
5359	RRST	Rep1
5937	RRST	Rep1
5623	RRST	Rep1
5868	RRST	Rep1
7124	RRST	Rep1
6446	RRST	Rep1
6351	RRST	Rep1
6300	RRST	Rep1
6435	RRST	Rep1
5628	RRST	Rep1
6071	RRST	Rep1
5632	RRST	Rep1
7064	RRST	Rep1
6640	RRST	Rep1
6845	RRST	Rep1
6665	RRST	Rep1
6481	RRST	Rep1
6463	RRST	Rep1
6602	RRST	Rep1
6907	RRST	Rep1
6665	RRST	Rep1
7065	RRST	Rep1
4977	RRST	Rep1
7013	RRST	Rep1
5274	RRST	Rep1
4956	RRST	Rep1
5209	RRST	Rep1
5966	RRST	Rep1
4808	RRST	Rep1
5954	RRST	Rep1
7620	RRST	Rep1
5831	RRST	Rep1
2691	RRST	Rep1
2489	RRST	Rep1
3951	RRST	Rep1
2114	RRST	Rep1
3306	RRST	Rep1
2112	RRST	Rep1
4132	RRST	Rep1
2637	RRST	Rep1
3283	RRST	Rep1
4731	RRST	Rep1
6348	RRST	Rep1
2985	RRST	Rep1
7373	RRST	Rep1
7272	RRST	Rep1
2258	RRST	Rep1
3150	RRST	Rep1
1601	RRST	Rep1
2408	RRST	Rep1
3531	RRST	Rep1
2136	RRST	Rep1
2658	RRST	Rep1
2532	RRST	Rep1
4735	RRST	Rep1
4788	RRST	Rep1
5318	RRST	Rep1
5943	RRST	Rep1
7026	RRST	Rep1
6695	RRST	Rep1
6791	RRST	Rep1
5716	RRST	Rep1
5612	RRST	Rep1
5910	RRST	Rep1
5491	RRST	Rep1
6377	RRST	Rep1
6288	RRST	Rep1
6603	RRST	Rep1
7505	RRST	Rep1
6657	RRST	Rep1
6219	RRST	Rep1
6841	RRST	Rep1
6137	RRST	Rep1
7330	RRST	Rep1
6305	RRST	Rep1
7955	RRST	Rep1
6815	RRST	Rep1
7183	RRST	Rep1
6115	RRST	Rep1
7503	RRST	Rep1
5926	RRST	Rep1
6282	RRST	Rep1
6740	RRST	Rep1
5054	RRST	Rep1
6221	RRST	Rep1
6439	RRST	Rep1
6312	RRST	Rep1
7626	RRST	Rep1
6831	RRST	Rep1
7235	RRST	Rep1
5954	RRST	Rep1
7363	RRST	Rep1
7933	RRST	Rep1
7007	RRST	Rep1
7080	RRST	Rep1
8012	RRST	Rep1
7809	RRST	Rep1
7872	RRST	Rep1
6526	RRST	Rep1
7888	RRST	Rep1
7779	RRST	Rep1
8213	RRST	Rep1
7299	RRST	Rep1
7496	RRST	Rep1
6948	RRST	Rep1
7128	RRST	Rep1
6140	RRST	Rep1
7053	RRST	Rep1
6583	RRST	Rep1
6142	RRST	Rep1
6424	RRST	Rep1
6800	RRST	Rep1
6619	RRST	Rep1
7719	RRST	Rep1
6213	RRST	Rep1
6807	RRST	Rep1
7164	RRST	Rep1
7184	RRST	Rep1
5806	RRST	Rep1
6543	RRST	Rep1
3178	RRST	Rep1
5437	RRST	Rep1
7153	RRST	Rep1
6806	RRST	Rep1
8236	RRST	Rep1
6241	RRST	Rep1
7250	RRST	Rep1
6879	RRST	Rep1
6167	RRST	Rep1
6671	RRST	Rep1
6585	RRST	Rep1
5757	RRST	Rep1
6103	RRST	Rep1
5171	RRST	Rep1
6390	RRST	Rep1
6429	RRST	Rep1
5898	RRST	Rep1
6243	RRST	Rep1
5865	RRST	Rep1
6178	RRST	Rep1
6289	RRST	Rep1
6725	RRST	Rep1
7249	RRST	Rep1
6539	RRST	Rep1
6184	RRST	Rep1
7172	RRST	Rep1
5651	RRST	Rep1
5086	RRST	Rep1
5895	RRST	Rep1
4280	RRST	Rep1
4843	RRST	Rep1
6511	RRST	Rep1
3870	RRST	Rep1
7544	RRST	Rep1
7457	RRST	Rep1
6759	RRST	Rep1
6690	RRST	Rep1
6829	RRST	Rep1
7775	RRST	Rep1
6709	RRST	Rep1
6401	RRST	Rep1
3379	RRST	Rep1
3063	RRST	Rep1
5966	RRST	Rep1
5642	RRST	Rep1
6351	RRST	Rep1
3979	RRST	Rep1
6893	RRST	Rep1
2381	RRST	Rep1
4522	RRST	Rep1
3567	RRST	Rep1
3712	RRST	Rep1
2997	RRST	Rep1
3054	RRST	Rep1
3611	RRST	Rep1
2276	RRST	Rep1
1851	RRST	Rep1
2096	RRST	Rep1
2059	RRST	Rep1
3588	RRST	Rep1
2853	RRST	Rep1
3567	RRST	Rep1
2474	RRST	Rep1
2151	RRST	Rep1
4322	RRST	Rep1
4484	RRST	Rep1
5447	RRST	Rep1
5019	RRST	Rep1
6196	RRST	Rep1
5479	RRST	Rep1
5945	RRST	Rep1
5294	RRST	Rep1
5744	RRST	Rep1
6227	RRST	Rep1
6448	RRST	Rep1
6771	RRST	Rep1
6376	RRST	Rep1
5760	RRST	Rep1
6159	RRST	Rep1
6550	RRST	Rep1
6459	RRST	Rep1
6794	RRST	Rep1
7638	RRST	Rep1
7522	RRST	Rep1
7337	RRST	Rep1
6722	RRST	Rep1
7117	RRST	Rep1
6911	RRST	Rep1
7026	RRST	Rep1
7739	RRST	Rep1
7309	RRST	Rep1
7385	RRST	Rep1
7484	RRST	Rep1
6755	RRST	Rep1
6972	RRST	Rep1
6698	RRST	Rep1
7625	RRST	Rep1
8690	RRST	Rep1
7660	RRST	Rep1
8221	RRST	Rep1
6492	RRST	Rep1
7837	RRST	Rep1
7111	RRST	Rep1
3060	RRST	Rep1
7394	RRST	Rep1
6458	RRST	Rep1
6646	RRST	Rep1
6609	RRST	Rep1
7804	RRST	Rep1
7096	RRST	Rep1
8501	RRST	Rep1
7022	RRST	Rep1
7153	RRST	Rep1
6880	RRST	Rep1
6352	RRST	Rep1
7132	RRST	Rep1
6179	RRST	Rep1
6298	RRST	Rep1
6020	RRST	Rep1
7129	RRST	Rep1
7037	RRST	Rep1
7625	RRST	Rep1
7635	RRST	Rep1
7084	RRST	Rep1
7701	RRST	Rep1
6889	RRST	Rep1
6737	RRST	Rep1
6655	RRST	Rep1
6184	RRST	Rep1
6181	RRST	Rep1
6785	RRST	Rep1
6159	RRST	Rep1
6776	RRST	Rep1
6992	RRST	Rep1
6213	RRST	Rep1
6717	RRST	Rep1
7774	RRST	Rep1
6786	RRST	Rep1
7235	RRST	Rep1
7678	RRST	Rep1
6805	RRST	Rep1
6182	RRST	Rep1
8014	RRST	Rep1
7177	RRST	Rep1
6686	RRST	Rep1
5650	RRST	Rep1
6120	RRST	Rep1
6638	RRST	Rep1
7141	RRST	Rep1
7016	RRST	Rep1
6943	RRST	Rep1
7061	RRST	Rep1
7065	RRST	Rep1
7438	RRST	Rep1
7047	RRST	Rep1
4098	RRST	Rep1
4666	RRST	Rep1
3895	RRST	Rep1
8106	RRST	Rep1
3914	RRST	Rep1
5143	RRST	Rep1
6616	RRST	Rep1
6643	RRST	Rep1
7084	RRST	Rep1
7850	RRST	Rep1
7445	RRST	Rep1
5868	RRST	Rep1
8243	RRST	Rep1
5928	RRST	Rep1
3315	RRST	Rep1
4594	RRST	Rep1
6608	RRST	Rep1
4561	RRST	Rep1
4163	RRST	Rep1
2526	RRST	Rep1
6460	RRST	Rep1
5836	RRST	Rep1
4479	RRST	Rep1
2613	RRST	Rep1
5466	RRST	Rep1
2662	RRST	Rep1
4177	RRST	Rep1
2261	RRST	Rep1
2274	RRST	Rep1
5430	RRST	Rep1
2620	RRST	Rep1
6618	RRST	Rep1
3748	RRST	Rep1
2477	RRST	Rep1
4100	RRST	Rep1
2595	RRST	Rep1
1766	RRST	Rep1
1488	RRST	Rep1
3318	RRST	Rep1
2053	RRST	Rep1
2169	RRST	Rep1
5710	RRST	Rep1
1919	RRST	Rep1
6320	RRST	Rep1
3410	RRST	Rep1
6130	RRST	Rep1
3993	RRST	Rep1
6343	RRST	Rep1
6059	RRST	Rep1
5557	RRST	Rep1
5634	RRST	Rep1
5041	RRST	Rep1
5399	RRST	Rep1
5246	RRST	Rep1
5684	RRST	Rep1
6979	RRST	Rep1
6501	RRST	Rep1
5994	RRST	Rep1
6697	RRST	Rep1
7047	RRST	Rep1
7174	RRST	Rep1
6723	RRST	Rep1
6479	RRST	Rep1
6690	RRST	Rep1
5834	RRST	Rep1
7443	RRST	Rep1
7432	RRST	Rep1
8044	RRST	Rep1
6864	RRST	Rep1
7858	RRST	Rep1
5959	RRST	Rep1
7405	RRST	Rep1
6531	RRST	Rep1
6989	RRST	Rep1
8757	RRST	Rep1
5016	RRST	Rep1
8602	RRST	Rep1
5682	RRST	Rep1
7190	RRST	Rep1
5979	RRST	Rep1
6962	RRST	Rep1
6133	RRST	Rep1
7016	RRST	Rep1
7896	RRST	Rep1
7018	RRST	Rep1
7209	RRST	Rep1
6385	RRST	Rep1
7045	RRST	Rep1
7465	RRST	Rep1
7413	RRST	Rep1
8030	RRST	Rep1
6616	RRST	Rep1
7130	RRST	Rep1
7252	RRST	Rep1
8276	RRST	Rep1
7011	RRST	Rep1
7002	RRST	Rep1
6922	RRST	Rep1
6467	RRST	Rep1
7224	RRST	Rep1
7461	RRST	Rep1
6515	RRST	Rep1
7278	RRST	Rep1
6115	RRST	Rep1
7176	RRST	Rep1
6852	RRST	Rep1
6958	RRST	Rep1
6436	RRST	Rep1
7351	RRST	Rep1
6657	RRST	Rep1
7373	RRST	Rep1
7636	RRST	Rep1
7108	RRST	Rep1
7437	RRST	Rep1
7581	RRST	Rep1
7385	RRST	Rep1
6803	RRST	Rep1
7217	RRST	Rep1
6616	RRST	Rep1
6893	RRST	Rep1
6470	RRST	Rep1
6550	RRST	Rep1
5455	RRST	Rep1
6950	RRST	Rep1
5959	RRST	Rep1
6081	RRST	Rep1
7345	RRST	Rep1
4189	RRST	Rep1
4769	RRST	Rep1
4388	RRST	Rep1
4467	RRST	Rep1
4675	RRST	Rep1
6972	RRST	Rep1
5790	RRST	Rep1
6126	RRST	Rep1
5524	RRST	Rep1
5609	RRST	Rep1
7405	RRST	Rep1
5142	RRST	Rep1
6519	RRST	Rep1
8291	RRST	Rep1
6890	RRST	Rep1
6808	RRST	Rep1
4459	RRST	Rep1
6342	RRST	Rep1
3923	RRST	Rep1
4130	RRST	Rep1
3596	RRST	Rep1
5832	RRST	Rep1
4949	RRST	Rep1
5363	RRST	Rep1
3778	RRST	Rep1
3699	RRST	Rep1
3611	RRST	Rep1
4548	RRST	Rep1
4316	RRST	Rep1
4720	RRST	Rep1
3848	RRST	Rep1
3272	RRST	Rep1
4563	RRST	Rep1
2004	RRST	Rep1
5795	RRST	Rep1
1724	RRST	Rep1
4956	RRST	Rep1
3906	RRST	Rep1
4709	RRST	Rep1
2634	RRST	Rep1
2179	RRST	Rep1
4887	RRST	Rep1
2945	RRST	Rep1
1715	RRST	Rep1
1820	RRST	Rep1
5077	RRST	Rep1
1792	RRST	Rep1
2958	RRST	Rep1
741	RRST	Rep1
4246	RRST	Rep1
3575	RRST	Rep1
3945	RRST	Rep1
5803	RRST	Rep1
5693	RRST	Rep1
6606	RRST	Rep1
6630	RRST	Rep1
6200	RRST	Rep1
6421	RRST	Rep1
6503	RRST	Rep1
7182	RRST	Rep1
7431	RRST	Rep1
7175	RRST	Rep1
6605	RRST	Rep1
6763	RRST	Rep1
5171	RRST	Rep1
6426	RRST	Rep1
6376	RRST	Rep1
4237	RRST	Rep1
5052	RRST	Rep1
6906	RRST	Rep1
6777	RRST	Rep1
7242	RRST	Rep1
7080	RRST	Rep1
6467	RRST	Rep1
6935	RRST	Rep1
6303	RRST	Rep1
6874	RRST	Rep1
6288	RRST	Rep1
7215	RRST	Rep1
6933	RRST	Rep1
5365	RRST	Rep1
7449	RRST	Rep1
6531	RRST	Rep1
5727	RRST	Rep1
[truncated: 13,685 more rows]

## Sheet: 1d-mousebrain
RRST_count	RRST_det_rate	standard_count	standard_det_rate
5074	0.243983	368	0.0202835
74	0.00417561	3	0.000172871
1683	0.0907035	340	0.0189005
8869	0.384504	3379	0.170854
15962	0.566897	7856	0.339461
4589	0.222757	1481	0.0788867
25969	0.714203	8584	0.347009
893	0.0479035	434	0.0225885
267	0.0153106	155	0.0080673
8840	0.378588	9852	0.40567
6	0.000347967	1	5.76236e-05
9256	0.354869	1500	0.0726634
12929	0.487038	12380	0.464677
7011	0.322566	822	0.0446007
3388	0.173578	2932	0.150743
2407	0.127588	1309	0.0717414
80836	0.84904	16430	0.379163
1403	0.0779447	193	0.0109485
12108	0.474279	6042	0.275326
1854	0.101084	811	0.0448312
1104	0.0606623	97	0.00547424
31	0.00173984	18	0.000979601
534	0.0303891	43	0.00242019
23344	0.690831	10870	0.408955
18765	0.617816	1654	0.0879912
29601	0.753291	7962	0.340786
76	0.0042916	14	0.00080673
18561	0.617584	4031	0.193039
12622	0.477121	4270	0.192059
11410	0.390303	732	0.0378587
795	0.0447718	82	0.00466751
4	0.000231978	0	0
17859	0.604883	3717	0.1867
18842	0.626805	3048	0.157601
904	0.0506292	486	0.027256
10	0.000579945	0	0
3441	0.172244	754	0.0411433
1073	0.0596184	162	0.00910453
35	0.00202981	16	0.000921978
2578	0.133213	2192	0.111905
7666	0.344662	596	0.0327302
361	0.0204721	33	0.00184396
1029	0.0571826	42	0.00230494
7540	0.338978	734	0.0402213
64583	0.921881	13194	0.48352
13336	0.497825	6160	0.264665
9636	0.401206	5803	0.252622
1397	0.0769588	193	0.0110637
14357	0.493824	1444	0.0734701
12234	0.475497	7106	0.311917
129	0.0074813	76	0.00420652
1967	0.104274	270	0.0148093
1	5.79945e-05	0	0
1017	0.0526011	53	0.00288118
27	0.00156585	807	0.0371096
16	0.000927913	1	5.76236e-05
16	0.000927913	0	0
1514	0.0831642	209	0.0118128
16220	0.581105	12239	0.481964
326	0.0184423	82	0.00472514
613	0.0346227	86	0.00495563
21988	0.673143	5441	0.239311
1048	0.0587485	91	0.00524375
8893	0.348895	3848	0.147516
83300	0.942585	8613	0.346952
25657	0.689439	18329	0.541143
4777	0.226063	1228	0.0639046
31468	0.779911	10438	0.401003
13371	0.501363	6476	0.279359
5223	0.254596	1362	0.0734701
212	0.0121789	46	0.00253544
8375	0.354289	199	0.011179
81069	0.95807	15746	0.544313
38052	0.808908	5414	0.242653
3	0.000173984	0	0
114	0.00649539	2	0.000115247
11918	0.473931	5814	0.267719
24849	0.717915	4	0.000230494
7894	0.354869	14	0.00080673
0	0	1	5.76236e-05
15	0.000869918	2	0.000115247
1	5.79945e-05	0	0
17744	0.580409	1408	0.0746802
3984	0.202575	658	0.036591
13976	0.527634	1553	0.0832661
2496	0.132518	1244	0.0666129
16842	0.584759	4517	0.215512
25018	0.675752	13053	0.465541
81275	0.948037	23922	0.701683
4598	0.225541	2545	0.12683
12947	0.502349	2316	0.119972
1376	0.0756829	654	0.0362452
13	0.000753929	7	0.000403365
2	0.000115989	0	0
9103	0.381198	1675	0.086032
48014	0.873108	22877	0.610695
16183	0.554834	0	0
66004	0.930697	14660	0.507376
36625	0.822537	20598	0.609773
10825	0.434437	4266	0.208194
5651	0.270371	2672	0.137144
121	0.00701734	46	0.00259306
1515	0.0833962	934	0.049902
21601	0.666299	2916	0.14671
26768	0.717103	3624	0.166129
2361	0.124456	624	0.0342284
5013	0.243867	2465	0.129365
352	0.0200081	171	0.00968077
1953	0.106246	1047	0.0577388
1395	0.0776547	645	0.0357843
29	0.00168184	71	0.00403365
97975	0.967407	98662	0.920537
22812	0.676042	14754	0.458511
99	0.00574146	36	0.00207445
1711	0.0887317	575	0.0296762
25247	0.708925	4959	0.232857
825	0.0447138	271	0.0141754
178	0.0100331	2	0.000115247
37799	0.824335	5672	0.260228
13983	0.518471	5641	0.259249
18101	0.614104	2639	0.133341
8036	0.353071	1944	0.101936
66617	0.842719	12712	0.338078
7221	0.327843	1143	0.0618301
1669	0.0913414	530	0.0299066
3698	0.189178	803	0.0443126
52	0.00301572	1	5.76236e-05
1	5.79945e-05	0	0
9694	0.411761	1351	0.0726057
12756	0.473699	4041	0.191771
81458	0.948849	11733	0.434828
28114	0.74349	6498	0.291748
3553	0.183553	3263	0.16682
8820	0.360146	1301	0.0694364
3504	0.179609	945	0.0523799
4780	0.2383	1889	0.0995736
21231	0.660152	267	0.0149821
12490	0.45143	3866	0.179094
43	0.00249377	22	0.00126772
38	0.00220379	5	0.000288118
12811	0.500493	6633	0.304598
117	0.00672737	37	0.00213207
1459	0.0751609	217	0.0115823
245	0.0139187	18	0.00103722
30	0.00173984	14	0.00080673
2	0.000115989	0	0
5	0.000289973	4	0.000230494
369	0.0202401	611	0.0279474
3477	0.157861	416	0.0210902
1172	0.0647219	472	0.0266221
43	0.00249377	5	0.000288118
28403	0.746274	8526	0.363144
2175	0.117323	957	0.0518612
4241	0.212492	2093	0.110522
11457	0.463202	2568	0.133514
10433	0.389897	2812	0.121586
2916	0.147944	1570	0.081134
9002	0.23366	305	0.00864354
15166	0.542365	2848	0.140256
14074	0.519515	3121	0.157831
14	0.000811924	1	5.76236e-05
3	0.000173984	4	0.000230494
2081	0.112277	735	0.0409704
1675	0.0909934	291	0.0163651
5094	0.246419	1420	0.0773309
2659	0.139651	1620	0.086032
3	0.000173984	0	0
559	0.0313751	326	0.0185548
1808	0.0907035	329	0.0163075
1189	0.0647219	163	0.00933502
4599	0.227339	1573	0.0826899
1639	0.0900655	373	0.0208597
114	0.00655338	20	0.00115247
11532	0.440759	10621	0.383831
75168	0.941252	8377	0.338193
4242	0.211332	1062	0.0576812
6102	0.279418	766	0.0420076
5974	0.27588	1519	0.0789443
89	0.00516151	74	0.00420652
2354	0.126254	1271	0.0688602
95464	0.955634	20424	0.533998
2788	0.14719	198	0.0113518
15454	0.542771	6320	0.283566
13176	0.506234	3091	0.150859
2537	0.134837	1434	0.077619
7160	0.315664	2392	0.118301
146	0.00835121	47	0.00265069
975	0.0545149	1	5.76236e-05
1424	0.0779447	284	0.0160194
2503	0.133445	976	0.0538781
1307	0.0726672	1505	0.0803273
3433	0.177811	1639	0.0875879
2455	0.129792	487	0.0266797
10700	0.438671	2111	0.111617
112	0.00643739	5	0.000288118
41	0.00237778	0	0
14309	0.522357	2317	0.120433
3829	0.19434	675	0.037513
61244	0.916778	11844	0.449406
216	0.0125268	2244	0.115823
38685	0.831758	21260	0.626311
27361	0.730731	25554	0.64233
21466	0.655106	15185	0.524202
9100	0.392623	2317	0.122854
1296	0.0724932	1016	0.055261
23	0.00133387	0	0
9115	0.391521	3342	0.16561
7	0.000405962	0	0
18413	0.468364	1776	0.0809612
1888	0.101722	1901	0.100611
9674	0.40312	952	0.0518036
9142	0.391985	2307	0.119569
15381	0.551006	991	0.0539933
2796	0.145624	945	0.0523222
102	0.00591544	48	0.00259306
1911	0.100853	190	0.010718
473	0.0266775	83	0.00426415
428	0.0240097	67	0.00386078
2	0.000115989	0	0
26405	0.722786	4070	0.200012
6770	0.313171	2091	0.107526
7743	0.346111	2881	0.143598
16807	0.583193	2104	0.111156
17053	0.586905	9046	0.37755
1688	0.0911674	22413	0.621413
96	0.00550948	3	0.000172871
4806	0.234704	881	0.0481733
567	0.032129	179	0.0101418
38658	0.838949	8698	0.364873
12182	0.479557	1977	0.103665
30	0.00173984	1	5.76236e-05
10748	0.418141	2858	0.144635
970	0.0523111	58	0.00334217
1806	0.0987647	247	0.0138297
129	0.0074233	39	0.0021897
930	0.0509192	183	0.0103722
4160	0.199327	827	0.0436787
13466	0.504843	16162	0.516999
15169	0.542133	4820	0.226461
18352	0.609001	10164	0.404172
18418	0.610973	4721	0.221851
20637	0.645769	2377	0.120721
3614	0.186568	5416	0.246917
5797	0.27849	667	0.0369944
8803	0.382068	1520	0.0824594
4462	0.222873	1282	0.070416
35184	0.790582	11870	0.428086
8817	0.378356	4395	0.211248
75	0.0042916	11	0.00063386
29	0.00168184	2	0.000115247
12	0.000695935	9	0.000345742
1546	0.0839181	345	0.0189005
12486	0.444702	3407	0.146767
13901	0.519805	2331	0.120606
42677	0.853796	15259	0.51988
97989	0.969959	34260	0.747321
309	0.0176303	57	0.0031693
6383	0.283535	3326	0.163132
24677	0.703532	6821	0.295551
68	0.00388563	18	0.00103722
147	0.0084672	4	0.000230494
769	0.0417561	59	0.00334217
10475	0.435075	1884	0.0991702
102	0.00591544	10	0.000576236
15140	0.55553	5879	0.268872
10401	0.432407	3932	0.192348
2182	0.117497	758	0.0421805
3222	0.169634	364	0.0203988
13199	0.500029	1519	0.082056
0	0	3	0.000172871
1	5.79945e-05	0	0
274	0.0156585	147	0.00841305
1667	0.0893696	768	0.0398179
9547	0.401438	4359	0.20635
11084	0.450038	2397	0.12343
890	0.0488314	8	0.000460989
199164	0.988807	62150	0.910511
44260	0.857623	10450	0.415697
6677	0.308937	1917	0.102051
1795	0.0974308	686	0.0383197
15229	0.55176	3042	0.154143
118	0.00666937	28	0.00144059
41321	0.837963	14872	0.468249
109	0.00626341	36	0.00201683
16759	0.570028	1406	0.073182
1659	0.0898336	540	0.0295609
810	0.0414661	34	0.00178633
1970	0.103114	237	0.0133111
160	0.00927913	55	0.00311167
51	0.00295772	19	0.00109485
3259	0.169692	1268	0.0697822
12352	0.465174	1958	0.0930621
8013	0.341588	194	0.0109485
2373	0.126544	672	0.0371096
2842	0.148988	663	0.0367639
3356	0.173114	1547	0.0830932
3747	0.188772	1304	0.0685145
26039	0.726382	1852	0.0991126
43378	0.783854	6846	0.255791
50510	0.868932	12725	0.436902
1	5.79945e-05	0	0
19760	0.635736	2379	0.120952
30	0.00173984	4	0.000230494
4	0.000231978	3	0.000172871
6	0.000347967	0	0
25958	0.693151	22632	0.601879
13	0.000753929	2	0.000115247
78009	0.95343	17473	0.54437
79877	0.948849	19844	0.581883
14414	0.521487	4627	0.21557
831	0.0440759	120	0.00685721
680	0.0379284	59	0.00339979
12158	0.476193	2595	0.135415
151	0.00875718	43	0.00247781
4560	0.226759	2107	0.111386
7251	0.331091	2069	0.10937
4838	0.231978	2348	0.121874
6598	0.304355	1995	0.103665
8328	0.368207	1993	0.102973
12698	0.490634	3513	0.16682
2971	0.152758	248	0.014233
10298	0.426666	309	0.0172871
4088	0.201125	285	0.0159041
23	0.00133387	8	0.000460989
164	0.00887317	166	0.00847067
3579	0.163951	773	0.0391264
27668	0.702952	9729	0.37294
136	0.00771327	29	0.00167108
2758	0.123702	101	0.0051285
138	0.00788726	22	0.00126772
2427	0.129676	307	0.0174023
109	0.00614742	225	0.0120433
4824	0.237256	2440	0.124755
68220	0.926231	23076	0.626369
6855	0.314968	3035	0.150628
4504	0.221017	2104	0.108678
13426	0.497767	8539	0.343091
8030	0.360146	1203	0.0644808
971	0.0538769	156	0.00858592
13814	0.523227	6463	0.281376
32198	0.769994	63458	0.830471
16	0.000927913	1	5.76236e-05
32147	0.789654	10980	0.439092
69397	0.914284	48306	0.73643
81152	0.909818	33444	0.64233
10431	0.435887	6147	0.273309
1372	0.0730731	182	0.00950789
8706	0.362118	5473	0.230494
6084	0.285101	3346	0.16319
7884	0.319782	1203	0.0609081
26875	0.718494	13478	0.463755
929	0.0517311	607	0.0341708
13894	0.51099	7417	0.280569
5813	0.266775	2287	0.116745
5750	0.272284	981	0.0533595
41733	0.856116	11570	0.425147
77898	0.899437	14978	0.438688
319	0.0164125	89	0.00484038
7568	0.327611	1708	0.0880489
32722	0.778693	7706	0.313991
2836	0.141333	321	0.0179209
12	0.000695935	85	0.00484038
31474	0.784782	15476	0.556356
10161	0.42278	1420	0.0768123
43343	0.768892	21246	0.576006
49	0.00284173	232	0.0128501
7965	0.355739	1195	0.0648266
46226	0.853274	26893	0.720756
9	0.000521951	6	0.000345742
47907	0.869628	11012	0.433099
1	5.79945e-05	0	0
12418	0.461405	3310	0.155987
34436	0.796323	1336	0.0705889
6426	0.30105	1598	0.085571
0	0	1	5.76236e-05
3467	0.176825	543	0.0307134
236	0.0129908	31	0.00178633
206	0.0112509	5	0.000288118
85130	0.9572	28977	0.688199
33411	0.793887	5744	0.256713
916	0.0513832	41	0.00230494
52	0.00301572	0	0
0	0	1	5.76236e-05
5	0.000289973	0	0
6	0.000347967	0	0
73	0.0042336	77	0.00432177
23	0.00133387	3	0.000172871
85	0.00487154	2	0.000115247
8	0.000463956	0	0
684	0.0358986	24	0.00115247
42102	0.81088	9297	0.332892
15340	0.547411	2741	0.138412
69634	0.914922	18546	0.54437
41454	0.8502	8967	0.378933
1945	0.105028	484	0.027256
4008	0.200023	51	0.00270831
10	0.000579945	3	0.000172871
5	0.000289973	1	5.76236e-05
7	0.000405962	68	0.00386078
182	0.010555	205	0.01164
359	0.0206461	10	0.000518612
77929	0.949661	11739	0.444566
225907	0.990373	103236	0.929238
3492	0.175549	317	0.0178057
32	0.00185583	6	0.000288118
698	0.0389723	91	0.00524375
2881	0.149336	819	0.0455226
14578	0.527228	14909	0.503803
13	0.000753929	6	0.000345742
3745	0.188772	1810	0.0930621
157	0.00910514	88	0.00507088
97463	0.967233	26640	0.711421
122	0.00695935	0	0
9	0.000521951	0	0
1083	0.0604303	4386	0.205255
10041	0.421736	1374	0.0732396
1925	0.102708	353	0.0199378
4589	0.225367	2268	0.118417
1	5.79945e-05	0	0
3	0.000173984	0	0
16451	0.371803	1168	0.0386078
52	0.00301572	23	0.00132534
1	5.79945e-05	0	0
3	0.000173984	0	0
24407	0.710143	3966	0.192578
11487	0.446384	2618	0.132016
15109	0.548686	4799	0.233721
1328	0.0546309	119	0.00363029
60	0.00347967	157	0.00875879
70039	0.898162	12321	0.373689
161	0.00927913	238	0.0130806
2277	0.121267	559	0.0314049
27203	0.735255	3693	0.17702
1077	0.0490634	241	0.0134839
34715	0.801891	4068	0.189121
10775	0.439077	933	0.0510545
55	0.00313171	2	0.000115247
39	0.00226179	0	0
178	0.010323	0	0
8	0.000463956	0	0
1861	0.100969	357	0.0198225
23	0.00133387	0	0
11	0.00063794	10	0.000576236
7964	0.354231	3451	0.17362
4	0.000231978	0	0
989	0.0362466	72	0.00172871
70	0.00405962	8	0.000460989
24624	0.672505	5194	0.239541
4795	0.2325	1701	0.0867235
49558	0.893232	7128	0.321828
757	0.0399582	673	0.027717
1127	0.0628081	53	0.00305405
225	0.0124688	62	0.00299643
3760	0.187264	1077	0.056644
34903	0.793423	8423	0.337847
479	0.0258076	110	0.00622335
347	0.0197761	59	0.00339979
7	0.000405962	0	0
13	0.000753929	3	0.000172871
23264	0.67842	4068	0.192117
27	0.00156585	1	5.76236e-05
42769	0.860755	18942	0.565864
6205	0.2938	1296	0.0698398
11	0.00063794	10	0.000576236
48	0.00278374	5	0.000288118
95	0.00550948	22	0.00126772
18167	0.5992	6195	0.280051
7002	0.317056	1680	0.0889708
10510	0.422954	1280	0.0679382
3188	0.164879	701	0.0390112
9904	0.416111	2480	0.128328
17535	0.591428	6936	0.299182
58367	0.907325	41114	0.797338
3	0.000173984	1	5.76236e-05
67902	0.926463	54485	0.84943
80	0.00458157	59	0.00339979
27843	0.711303	5701	0.239772
59	0.00342168	74	0.00420652
9221	0.394073	3359	0.165034
11912	0.477643	3457	0.173678
12838	0.496607	2705	0.136337
149	0.00858319	18	0.00103722
1	5.79945e-05	1	5.76236e-05
83768	0.959056	50623	0.856171
0	0	1	5.76236e-05
54	0.00301572	3	0.000172871
787	0.0415241	16	0.000864354
1541	0.0836861	407	0.0213207
5036	0.243809	2102	0.108332
123	0.00713333	103	0.00593523
42967	0.85136	8562	0.35208
79	0.00446558	45	0.00259306
42918	0.852114	10846	0.422784
20761	0.651975	267	0.0152703
2461	0.130024	467	0.0261611
105525	0.966479	17687	0.5325
6641	0.2724	7978	0.240636
3466	0.178101	2375	0.12343
9369	0.405034	5572	0.252334
16912	0.586383	3938	0.185145
7252	0.331033	914	0.049902
3395	0.175549	767	0.0424686
12	0.000695935	1	5.76236e-05
33	0.00191382	2	0.000115247
1676	0.0895436	495	0.0268526
18	0.0010439	2	0.000115247
16945	0.586731	5558	0.255215
3290	0.167314	1143	0.062003
2687	0.139941	55	0.00311167
11	0.00063794	4	0.000230494
4510	0.222409	4308	0.20733
7689	0.343212	1431	0.0774461
5201	0.249435	968	0.0519189
82145	0.942005	11457	0.425435
4076	0.203155	124	0.00685721
9152	0.387752	1757	0.0931197
7059	0.312011	2359	0.116054
5366	0.259758	778	0.0436787
19975	0.64171	4314	0.205082
1138	0.06362	216	0.0122738
2594	0.135301	1326	0.070416
44774	0.869976	6039	0.279705
5046	0.247231	2480	0.128904
11522	0.463434	2908	0.149533
5197	0.252044	4521	0.214878
18	0.0010439	9	0.000518612
3	0.000173984	1	5.76236e-05
15	0.000869918	3	0.000172871
14	0.000811924	3	0.000172871
12	0.000695935	15	0.000864354
2542	0.129734	257	0.0140602
6455	0.294554	1162	0.0613691
4139	0.207331	500	0.0277746
4033	0.197239	1088	0.0586032
12763	0.477933	2652	0.13069
20	0.00115989	0	0
28931	0.754741	15097	0.52668
10307	0.423592	4227	0.203238
41211	0.851534	7025	0.306903
319	0.0182683	133	0.00749107
695	0.0392043	359	0.0201683
3407	0.172998	536	0.0297338
5364	0.257496	1696	0.0916215
3153	0.164009	1379	0.0756022
2746	0.144	431	0.0240867
27319	0.690541	8638	0.323557
2098	0.112857	756	0.0420652
462	0.0249957	51	0.00282356
484	0.0273154	34	0.0019592
203	0.0117149	301	0.0169413
144885	0.977208	64508	0.914659
2003	0.10758	337	0.0187853
548	0.0312011	291	0.0164227
17934	0.44476	4147	0.112597
18	0.0010439	20	0.00115247
172	0.0085252	783	0.0269678
12385	0.478977	4805	0.221563
8596	0.373253	1297	0.0703008
806	0.0440179	146	0.00795206
3232	0.16743	2329	0.120203
20371	0.622282	7635	0.303561
38157	0.831062	13869	0.474127
3438	0.175607	890	0.0484614
0	0	22	0.00126772
55753	0.821783	8711	0.263686
1832	0.0984747	343	0.0187853
28920	0.754393	5999	0.274692
35314	0.755553	1708	0.0860897
11	0.00063794	3	0.000172871
17272	0.583309	3144	0.158753
763	0.0419881	214	0.0122162
21493	0.669083	6485	0.286793
2033	0.109436	410	0.0229342
46753	0.833498	12549	0.424744
40792	0.842139	8582	0.362222
2427	0.102534	833	0.0300219
3415	0.166444	810	0.0407975
17644	0.60094	5550	0.255561
1161	0.0616482	100	0.00570474
2739	0.138259	439	0.0237985
45	0.00255176	0	0
1184	0.0654179	194	0.0110061
152	0.00840921	1	5.76236e-05
96	0.00545149	37	0.00213207
9248	0.397031	856	0.0474242
5531	0.264223	2810	0.142734
536	0.0302732	171	0.00973839
13	0.000753929	0	0
2	0.000115989	2	0.000115247
26	0.00150786	60	0.00339979
10	0.000579945	2	0.000115247
0	0	1	5.76236e-05
14225	0.534652	3391	0.169586
2691	0.137447	1212	0.0626945
6095	0.284289	1752	0.091852
4499	0.218581	2499	0.127521
311	0.0178043	55	0.00311167
17691	0.591544	4700	0.224905
1132	0.0629241	159	0.00904691
14	0.000811924	3	0.000172871
2	0.000115989	2	0.000115247
228	0.0129908	169	0.00950789
3	0.000173984	4	0.000230494
853	0.0476135	146	0.00835542
11642	0.463086	3051	0.153509
1717	0.0936612	571	0.0319235
73156	0.943803	22830	0.658811
902	0.0502233	134	0.00772156
10216	0.432117	971	0.0541662
11943	0.456649	2021	0.104356
9307	0.386186	3730	0.177308
1538	0.0827582	236	0.0131382
28	0.00162385	0	0
14783	0.516441	3734	0.168952
668	0.0378704	220	0.0123891
107910	0.974714	12464	0.482194
11740	0.46877	3796	0.187046
9473	0.402598	2038	0.106373
1430	0.0791626	373	0.0211479
20940	0.642232	4872	0.22865
90241	0.960042	11926	0.446583
42300	0.773763	18076	0.466924
20258	0.646755	2786	0.143886
10371	0.426492	857	0.0470785
12851	0.498811	1189	0.0653452
22972	0.67697	4199	0.203008
38	0.0021458	7	0.000403365
2766	0.14429	453	0.0251815
2053	0.109146	407	0.0228766
14769	0.537435	11259	0.423591
434	0.0247637	49	0.00276593
2560	0.135939	25	0.00138297
64	0.00371165	0	0
18954	0.556806	9256	0.279763
795	0.0446558	149	0.0082978
6956	0.287015	2069	0.101533
4075	0.175376	663	0.0243748
2538	0.131822	1032	0.0549729
7	0.000405962	7	0.000403365
2655	0.139593	1167	0.0641351
46	0.00255176	18	0.00103722
26582	0.692803	10515	0.374496
26	0.00144986	4	0.000230494
11886	0.461579	4681	0.220122
5573	0.264397	7051	0.307768
9	0.000521951	0	0
8989	0.383228	2876	0.13628
13600	0.517717	6153	0.278437
22667	0.673897	4676	0.216434
11009	0.447312	2254	0.115017
11	0.00063794	0	0
16395	0.57055	3622	0.175579
14731	0.439019	6632	0.228766
31570	0.779737	3688	0.181111
258	0.0147306	69	0.00386078
391	0.021574	271	0.0150974
14	0.000811924	15	0.000864354
48807	0.886157	16633	0.541201
33566	0.787392	36744	0.804253
64	0.00359566	7	0.000403365
6193	0.287653	5478	0.246687
3696	0.18738	11356	0.424167
607	0.0335788	98	0.0051285
31214	0.781419	16850	0.528639
12230	0.482457	7230	0.316181
2788	0.146146	7775	0.328224
121767	0.971525	30931	0.732396
20268	0.614336	12090	0.420018
3238	0.166328	713	0.0394145
982	0.0552688	126	0.00720295
2558	0.132866	361	0.0198801
41	0.00237778	3	0.000172871
5450	0.22931	294	0.0155584
16480	0.56997	12508	0.43575
251	0.0140347	0	0
13	0.000753929	62	0.00339979
27671	0.74726	2487	0.128155
321	0.0182103	22	0.00126772
1424	0.0770168	307	0.0171142
1317	0.0731311	1	5.76236e-05
53402	0.894914	11449	0.432638
1306	0.0721452	467	0.0259882
116	0.00666937	21	0.00109485
17233	0.585629	5085	0.240002
64	0.00353767	6	0.000230494
1100	0.0610683	146	0.00812493
3	0.000173984	3	0.000172871
5414	0.258018	2955	0.151953
8355	0.308183	1286	0.0632131
13441	0.50751	1017	0.0561254
912	0.0499913	109	0.00622335
14126	0.535638	2196	0.115535
102	0.00585745	20	0.000979601
1	5.79945e-05	0	0
1	5.79945e-05	0	0
13	0.000753929	1	5.76236e-05
8	0.000463956	1	5.76236e-05
7499	0.328307	765	0.039645
380	0.021574	699	0.0382621
23516	0.697152	3906	0.192866
24792	0.674187	3074	0.145442
29525	0.756075	10576	0.404575
23792	0.696805	6711	0.304598
16469	0.572058	6279	0.283969
17987	0.5934	5258	0.234989
122	0.00707533	37	0.00207445
27	0.00156585	5	0.000230494
1	5.79945e-05	0	0
5	0.000289973	4	0.000230494
4614	0.216204	3174	0.150109
1526	0.0831062	286	0.0157312
4053	0.16917	934	0.0442549
22	0.00121789	0	0
14159	0.524909	4005	0.197764
11300	0.449284	9461	0.400081
135	0.00724932	148	0.00668434
446	0.0254016	109	0.00622335
8316	0.367105	8462	0.353406
5369	0.259294	1099	0.0590066
15914	0.558024	1958	0.102916
10466	0.423244	2176	0.111386
289	0.0165864	117	0.00668434
11578	0.464478	1052	0.0577388
27379	0.735603	6948	0.303446
7971	0.354405	3411	0.168434
3048	0.157977	389	0.0217241
40081	0.825436	5964	0.263513
1	5.79945e-05	0	0
6128	0.279186	17452	0.490723
7363	0.329815	5331	0.248127
58072	0.887897	9633	0.387
1266	0.0664618	651	0.0325573
10134	0.424578	976	0.0540509
252	0.0140347	70	0.00403365
23876	0.694601	5548	0.25873
1409	0.0772487	61	0.00351504
23685	0.643913	4005	0.183992
8220	0.284463	1561	0.0610234
1701	0.0934292	598	0.0329607
680	0.0381604	84	0.00460989
518	0.0292293	297	0.0167108
1	5.79945e-05	0	0
225	0.0127588	1	5.76236e-05
19603	0.610799	6309	0.244094
30972	0.703416	6507	0.24248
1741	0.0941831	408	0.0225308
54173	0.904541	5076	0.231474
2354	0.127414	605	0.0337098
28230	0.753291	9440	0.389536
21803	0.672157	8218	0.339864
16	0.000811924	3	0.000172871
7246	0.330105	2557	0.134263
9162	0.392449	1653	0.0872998
14270	0.535406	3126	0.162153
18080	0.614046	3882	0.189466
2595	0.134431	772	0.0423533
2450	0.12898	166	0.00933502
65	0.00371165	5	0.000288118
332	0.0190222	19	0.00103722
4051	0.205823	1523	0.0818255
12611	0.474047	4002	0.189927
921	0.0518471	551	0.0305981
19950	0.640376	2886	0.147689
3915	0.195848	3251	0.161577
499	0.0280114	58	0.00334217
356	0.0204721	1	5.76236e-05
14517	0.528098	3525	0.175291
1872	0.0996346	974	0.0534171
179	0.010323	62	0.00345742
8995	0.353709	5961	0.236603
51716	0.862785	15664	0.511467
201	0.0113089	38	0.00207445
6518	0.300992	5066	0.238389
29110	0.731601	7067	0.301256
528	0.0294612	195	0.0110637
46	0.00266775	20	0.00109485
14463	0.534826	18300	0.576121
41208	0.835759	10079	0.386712
2363	0.121267	15	0.000864354
13877	0.523981	2490	0.129768
64	0.00371165	6	0.000345742
9907	0.413443	906	0.0494987
4654	0.22902	1667	0.0874726
242	0.0138607	174	0.00985364
11931	0.472598	978	0.0534171
22481	0.664618	2453	0.121125
1	5.79945e-05	1	5.76236e-05
30450	0.779099	25266	0.69713
2	0.000115989	0	0
4	0.000231978	0	0
23	0.00133387	12	0.000691483
13184	0.496027	2050	0.107353
136	0.00777127	12	0.000691483
9485	0.403758	1022	0.0560101
5090	0.249145	918	0.0501325
18275	0.610103	9399	0.377262
20242	0.503683	2188	0.0628097
9	0.000521951	0	0
61761	0.919446	8892	0.378875
17	0.000985907	6	0.000345742
2302	0.120339	375	0.0206292
229	0.0131648	49	0.00282356
1	5.79945e-05	0	0
1802	0.0967349	636	0.0350352
3327	0.170446	735	0.0408551
300	0.0171664	27	0.00155584
91011	0.956156	28944	0.697015
4751	0.234994	1400	0.0753717
454	0.0260396	67	0.00386078
1389	0.0764948	585	0.0327878
12	0.000695935	0	0
55	0.00313171	4	0.000230494
2	0.000115989	2	0.000115247
1182	0.0439599	72	0.00299643
12195	0.479615	368	0.0208021
10144	0.417793	3065	0.15155
8366	0.36496	1401	0.075775
6408	0.296468	2130	0.102167
1106818	0.996462	181172	0.967558
80	0.00463956	6	0.000345742
13	0.000753929	1	5.76236e-05
68	0.00359566	0	0
2618	0.137215	1445	0.0778495
15963	0.563939	4537	0.211421
5312	0.227513	2456	0.107814
17225	0.585629	5085	0.229918
59553	0.915966	30526	0.663248
61	0.00342168	9	0.000518612
9040	0.387868	2346	0.119281
2923	0.148814	357	0.0193615
9923	0.409847	3383	0.16561
6	0.000347967	13	0.000749107
5899	0.280114	1574	0.0845338
139	0.00788726	52	0.00299643
49	0.00284173	11	0.00063386
39081	0.817317	7593	0.300046
17842	0.601983	4134	0.198744
11080	0.452647	3671	0.18647
0	0	2	0.000115247
9906	0.411239	1742	0.0912182
14025	0.521487	1489	0.0800968
11371	0.458215	9763	0.399332
8052	0.35945	2558	0.133744
9	0.000521951	1	5.76236e-05
5031	0.214754	749	0.0383197
1789	0.0839761	112	0.00599285
52764	0.893754	17427	0.575084
144	0.00829322	260	0.0144635
2545	0.133329	3412	0.164227
150291	0.968161	17785	0.432984
9666	0.397495	884	0.0483462
8322	0.364902	1128	0.0609658
953	0.0521951	305	0.0168837
13242	0.503509	5397	0.245822
73844	0.938004	15598	0.535496
28	0.00162385	2	0.000115247
1939	0.103752	182	0.0101994
37137	0.764484	2310	0.112597
6	0.000347967	0	0
6746	0.267703	1473	0.0645384
13483	0.485472	2036	0.105048
4176	0.212144	1325	0.0700127
925	0.0516151	5	0.000288118
12	0.000695935	2	0.000115247
507	0.0289393	232	0.0128501
43	0.00249377	24	0.00138297
2245	0.120049	854	0.0465599
1251	0.0619382	188	0.00898928
43496	0.856869	15777	0.539299
7	0.000405962	1	5.76236e-05
13230	0.456475	9312	0.32857
79	0.00458157	15	0.000864354
36205	0.820275	8498	0.354328
1410	0.0775967	433	0.0242019
3326	0.171142	1967	0.102743
83539	0.953372	30880	0.705371
4589	0.222177	596	0.0333064
26750	0.737459	6452	0.281722
11954	0.477411	1540	0.0827475
17509	0.599258	1623	0.0853406
6327	0.29786	1973	0.104472
1464	0.0810184	2542	0.130633
99901	0.964855	27514	0.704506
1668	0.0919794	654	0.035669
2722	0.141391	287	0.0160194
453	0.0258656	139	0.00789443
11926	0.474395	3602	0.17362
1259	0.0692455	102	0.00553187
6021	0.280926	548	0.0305981
0	0	1	5.76236e-05
3	0.000173984	1	5.76236e-05
37	0.0021458	9	0.000518612
15	0.000869918	1	5.76236e-05
175	0.0100331	20	0.00115247
14	0.000811924	13	0.000749107
824	0.0462796	168	0.00945027
23	0.00133387	0	0
16	0.000927913	12	0.000691483
8270	0.360378	771	0.0425838
248	0.0138027	25	0.00138297
20201	0.647857	2958	0.148323
72572	0.942411	15756	0.535842
12664	0.494056	5896	0.267316
18545	0.613408	9574	0.39138
44332	0.866439	45399	0.826265
23	0.00133387	142	0.00795206
6	0.000347967	0	0
67852	0.933132	24118	0.608966
283281	0.990953	100083	0.965368
29533	0.70185	3651	0.166878
52037	0.869976	26473	0.699493
3725	0.18941	793	0.0442549
182	0.010381	121	0.00697246
709	0.0395523	126	0.00714533
7124	0.316244	1095	0.0591218
2424	0.115815	242	0.0133111
336	0.0187902	80	0.00455226
34	0.00197181	9	0.000518612
8	0.000463956	7	0.000403365
1277	0.0709853	1564	0.080673
5	0.000289973	0	0
1	5.79945e-05	0	0
1	5.79945e-05	0	0
1	5.79945e-05	0	0
9784	0.399872	2885	0.142503
81431	0.93725	15238	0.465253
1188	0.0655918	98	0.00564711
19	0.0011019	6	0.000345742
19	0.0011019	6	0.000345742
62	0.00359566	10	0.000576236
29	0.00168184	6	0.000345742
205	0.0118309	156	0.00858592
6	0.000347967	7	0.000403365
2	0.000115989	1	5.76236e-05
1	5.79945e-05	0	0
7	0.000405962	10	0.000460989
28616	0.754335	3133	0.159905
5293	0.25071	1461	0.0769275
30205	0.72702	9387	0.351389
36867	0.815925	6731	0.293823
158	0.00893116	18	0.00103722
3037	0.152352	552	0.029849
5150	0.246883	1187	0.0653452
5	0.000289973	0	0
178	0.010323	23	0.00126772
1	5.79945e-05	0	0
3167	0.153338	1078	0.0564135
551	0.0309691	33	0.00190158
41760	0.847532	4404	0.214994
16202	0.572522	1298	0.0703584
60434	0.912138	7077	0.312493
96059	0.925999	23234	0.503976
31	0.00168184	3	0.000172871
47432	0.871136	7142	0.306154
175	0.00985907	3	0.000172871
2877	0.150902	126	0.00714533
7072	0.32303	1424	0.0768699
32474	0.791568	25205	0.697591
6973	0.316244	1634	0.0881065
8792	0.362524	1194	0.0636165
4817	0.23685	2450	0.125504
2995	0.156469	1625	0.0859168
12877	0.496491	2790	0.142791
29142	0.749174	9997	0.392301
108	0.00626341	10	0.000576236
6724	0.307429	1560	0.0830932
42225	0.84875	14495	0.534978
5807	0.266079	3799	0.167454
5722	0.274314	2357	0.119627
11258	0.438555	4654	0.218624
27331	0.621934	15290	0.361819
28380	0.719364	5259	0.225539
2184	0.117149	134	0.00766394
0	0	1	5.76236e-05
20534	0.650003	2898	0.149072
3308	0.170504	25687	0.655757
14810	0.544337	1344	0.0730667
6447	0.296642	3350	0.164861
38	0.00220379	708	0.0304829
25167	0.674303	3697	0.176904
10478	0.415763	1714	0.0893166
0	0	1	5.76236e-05
22223	0.668561	2279	0.119108
3894	0.196776	3428	0.17264
40255	0.843299	7287	0.317679
25426	0.656846	7234	0.244439
566	0.0300992	54	0.00299643
94	0.00545149	135	0.00772156
57217	0.910804	15056	0.539933
18375	0.610915	15510	0.49516
26985	0.741518	10550	0.410453
19364	0.633242	3761	0.18647
16495	0.575422	3253	0.166417
21422	0.659862	4896	0.231244
11	0.00063794	1	5.76236e-05
13	0.000753929	1	5.76236e-05
46664	0.863945	8015	0.327072
131	0.00759729	10	0.000576236
583	0.0331729	421	0.0233952
11905	0.469466	4344	0.212919
7515	0.338746	4572	0.222485
49879	0.88894	10095	0.406131
4687	0.231224	689	0.0380316
193	0.011077	5	0.000288118
7563	0.339848	630	0.0346894
66	0.00382764	60	0.00345742
200	0.0113089	76	0.00437939
120	0.00684336	5	0.000288118
21633	0.672215	6311	0.274173
10956	0.428232	801	0.0421229
13377	0.50664	6164	0.271407
36138	0.814243	4660	0.222081
14021	0.529026	2063	0.107756
32846	0.798759	2517	0.129941
25702	0.716407	9247	0.387864
2577	0.136055	1146	0.0621759
2241	0.119817	425	0.0236833
14003	0.406136	2668	0.112712
2974	0.156411	922	0.0503054
5	0.000289973	0	0
1380	0.0729571	21	0.0012101
10551	0.437221	1717	0.091852
7368	0.321174	1693	0.087876
41	0.00237778	1	5.76236e-05
15515	0.557966	6543	0.295379
3947	0.196428	4047	0.187507
149	0.0085252	242	0.0132534
4922	0.220089	642	0.0339979
14618	0.53326	7818	0.321424
17356	0.519457	2796	0.114613
18294	0.608305	3900	0.190561
2761	0.141855	348	0.0194192
2830	0.147364	756	0.0421229
41	0.00237778	4	0.000230494
13819	0.515572	689	0.0382044
393	0.0223859	44	0.00253544
276	0.0157165	127	0.00726057
347	0.0193122	55	0.00305405
49671	0.879951	31076	0.700991
6589	0.308763	579	0.0319811
9643	0.408572	7163	0.30892
160	0.00927913	435	0.0234528
13875	0.519631	1719	0.0902962
77721	0.952908	16306	0.544946
664	0.0372905	15	0.000864354
14666	0.535638	2663	0.136856
212	0.0115989	37	0.00178633
1267	0.0699994	107	0.0061081
8952	0.383924	1456	0.0793477
7230	0.311315	1096	0.0586032
409	0.0233718	68	0.00380316
6264	0.290263	929	0.0503054
6706	0.299426	1233	0.066901
7671	0.344082	926	0.0502478
130	0.00753929	39	0.00213207
698	0.0396683	607	0.0336522
312	0.0176883	71	0.00409128
204	0.0116569	125	0.00691483
4830	0.23163	2500	0.124582
1836	0.100737	1369	0.0726057
10675	0.428812	3566	0.166071
21180	0.642812	3850	0.182033
14137	0.478919	2973	0.13409
2781	0.146494	225	0.0129653
4493	0.226585	1162	0.0636165
134	0.00777127	14	0.00080673
18269	0.604071	5569	0.247378
20838	0.647915	12071	0.448542
3157	0.161979	906	0.0490377
520	0.0289973	129	0.00737582
57	0.00324769	12	0.00063386
2417	0.119353	469	0.0248358
3340	0.172244	147	0.0082978
1567	0.0857739	378	0.0210326
13441	0.51157	1781	0.0946756
5124	0.248275	262	0.0149245
993	0.0558488	53	0.00299643
3951	0.195732	862	0.0466175
24762	0.70214	3073	0.155468
22479	0.682654	2835	0.145269
1061	0.0585745	161	0.00893166
7783	0.349011	1494	0.0802121
6098	0.288523	9857	0.394606
245	0.0140347	300	0.0154431
476	0.0270255	57	0.00322692
9386	0.396277	1213	0.065979
2787	0.135011	980	0.0487496
44018	0.818361	8677	0.321021
34640	0.803224	6684	0.291864
32036	0.77098	3774	0.179094
5030	0.245781	247	0.0140025
11021	0.450328	5463	0.254696
950	0.053413	416	0.0229918
502	0.0284173	36	0.00201683
46	0.00266775	0	0
6564	0.304587	912	0.0507088
126675	0.968451	35999	0.724674
748	0.0393203	556	0.0292152
95	0.00545149	0	0
188	0.010787	56	0.0031693
9151	0.393551	2612	0.133168
24144	0.695471	44089	0.798433
2028	0.110016	1277	0.0691483
491	0.0265615	168	0.00841305
9468	0.394595	2388	0.117898
4115	0.205823	195	0.0110061
7204	0.319492	888	0.0483462
2023	0.109146	2464	0.128155
4936	0.243287	4038	0.198859
4	0.000231978	17	0.000921978
2783	0.147016	137	0.00783681
12751	0.502001	4567	0.214763
7139	0.322334	694	0.0384926
3123	0.15125	316	0.01746
16022	0.550658	4337	0.195171
737	0.0418721	189	0.010718
17893	0.532332	11382	0.279359
15899	0.57258	1354	0.0732396
431	0.0241257	66	0.00380316
3032	0.157281	290	0.0164227
11809	0.420576	2974	0.133111
1493	0.0807864	317	0.0175752
10234	0.42394	1624	0.0865507
19771	0.635968	5727	0.261554
113	0.00655338	13	0.000749107
1299	0.0684336	177	0.00945027
10530	0.426782	3648	0.180247
24837	0.690367	3506	0.165898
2230	0.119411	425	0.024029
2951	0.153164	1964	0.10257
7017	0.319666	3706	0.185202
60193	0.906977	3918	0.191714
26	0.00150786	1	5.76236e-05
1073	0.0593284	352	0.0197649
3997	0.194282	648	0.0357843
5684	0.269791	1890	0.100784
13722	0.513426	2838	0.144981
12064	0.468828	7581	0.298433
273	0.0157165	67	0.00386078
46016	0.868294	10013	0.408839
494	0.0250536	66	0.00339979
6464	0.296816	1721	0.0874726
13	0.000753929	0	0
5134	0.247869	1171	0.0632131
9545	0.391811	5315	0.230494
36319	0.813432	6857	0.294053
949	0.0461637	245	0.0129653
6281	0.294322	2026	0.105855
20243	0.611263	6115	0.25873
29	0.00168184	8	0.000403365
63203	0.861973	12695	0.404748
2424	0.128284	667	0.0364181
10001	0.415009	697	0.0392417
34760	0.787798	11560	0.412412
17809	0.607493	6379	0.296819
182	0.010497	59	0.00328455
20238	0.623731	6578	0.297395
206	0.0118889	17	0.000979601
484	0.0271994	148	0.00777919
7096	0.329061	1589	0.0847643
11605	0.453691	976	0.0534747
1	5.79945e-05	0	0
2	0.000115989	0	0
2	0.000115989	0	0
22	0.00127588	0	0
11	0.000579945	1	5.76236e-05
266	0.0151946	56	0.00322692
17	0.000985907	10	0.000576236
10001	0.415183	4288	0.198859
11496	0.456707	2292	0.119857
3435	0.177753	684	0.0382044
6797	0.314446	2693	0.137087
14192	0.522821	892	0.0489801
2962	0.15299	917	0.0505935
48429	0.866961	35857	0.680189
3	0.000173984	0	0
1	5.79945e-05	0	0
4208	0.209998	921	0.050824
217	0.0125268	64	0.00363029
27710	0.74842	4718	0.2226
3	0.000173984	0	0
32	0.00185583	12	0.000691483
31493	0.77011	43897	0.780512
159	0.00916314	60	0.00345742
17	0.000985907	17	0.000979601
24772	0.706838	22190	0.610868
6217	0.290147	1652	0.0881641
6549	0.3025	1228	0.0655757
10785	0.438497	2941	0.14815
16835	0.579829	10333	0.370462
18105	0.610915	8421	0.350812
12	0.000695935	3	0.000172871
4	0.000231978	0	0
219844	0.986777	31619	0.675579
12004	0.476657	3847	0.188602
9236	0.393087	2375	0.123199
3655	0.185931	2243	0.118071
578	0.032187	167	0.00939265
4883	0.238416	1469	0.0799239
85938	0.954706	41287	0.750836
94	0.0053355	26	0.00149821
13436	0.511744	21542	0.634148
10207	0.430378	6735	0.287196
274	0.0153106	31	0.00178633
213197	0.981384	213043	0.918059
41	0.00231978	1	5.76236e-05
406	0.0229078	188	0.010718
8920	0.3823	10088	0.392071
4601	0.228035	991	0.0544543
17372	0.599258	33726	0.694653
1154	0.0644899	78	0.00449464
1265	0.0698834	3823	0.192348
30191	0.749406	5738	0.254812
32231	0.789944	12925	0.470727
20	0.00115989	1	5.76236e-05
5505	0.267297	3566	0.173505
180	0.00991707	39	0.0019592
6	0.000347967	0	0
1	5.79945e-05	0	0
3	0.000173984	0	0
1	5.79945e-05	0	0
4	0.000231978	0	0
30499	0.773937	12452	0.417253
101	0.00585745	5	0.000288118
17	0.000985907	0	0
8	0.000463956	2	0.000115247
12	0.000695935	1	5.76236e-05
12	0.000695935	5	0.000288118
19867	0.639796	3322	0.16221
6519	0.304239	7489	0.317909
616	0.0351447	3612	0.177481
12774	0.486632	12476	0.472917
4265	0.214696	4685	0.223983
113	0.00655338	21	0.0012101
10780	0.439135	1660	0.0878184
1362	0.0722032	61	0.00345742
13549	0.507394	3587	0.177711
23523	0.692919	11350	0.418981
215	0.0124108	93	0.005359
4397	0.220437	1416	0.0752564
28684	0.751957	4668	0.218451
16929	0.583019	3605	0.180477
7366	0.333469	1425	0.0763513
23205	0.685786	3375	0.168549
9538	0.40225	1905	0.100553
10083	0.417793	5295	0.234355
214	0.0122368	255	0.0144059
12239	0.482457	12505	0.431486
9	0.000521951	0	0
6062	0.285855	1375	0.0740463
17175	0.5905	3764	0.17944
39090	0.839355	8437	0.336579
14687	0.542481	3259	0.157024
8482	0.371571	6645	0.286447
53	0.00301572	6	0.000288118
10064	0.420344	3378	0.161692
1	5.79945e-05	402	0.0223003
25089	0.720698	5767	0.258269
3733	0.1868	2807	0.13046
9	0.000521951	4	0.000230494
92	0.0053355	51	0.00288118
106	0.00614742	725	0.0368791
11048	0.400742	7413	0.25291
28	0.00162385	32	0.00184396
1948	0.105666	983	0.0545119
3935	0.198631	664	0.0368791
13576	0.512846	4494	0.205716
7323	0.330743	6058	0.278322
5020	0.245549	1880	0.0988245
6595	0.304935	2524	0.131267
743	0.0416981	215	0.0120433
24	0.00139187	1	5.76236e-05
565838	0.994143	127244	0.864642
7758	0.348257	1384	0.0748531
3760	0.180131	600	0.0318082
984	0.0548628	2	0.000115247
21085	0.661834	5415	0.24686
12	0.000695935	0	0
10620	0.440353	1484	0.0791172
1	5.79945e-05	1	5.76236e-05
13030	0.503857	2682	0.137259
169	0.0095691	31	0.00178633
606	0.0329989	141	0.00772156
7891	0.353071	2206	0.115708
3159	0.163371	544	0.0299066
1220	0.0593284	176	0.0092774
413	0.0220379	33	0.00172871
1838	0.100621	634	0.0357843
17757	0.606159	3850	0.189178
24261	0.662878	52	0.00299643
6649	0.305051	3609	0.167051
36162	0.823871	5247	0.244727
628	0.0357246	0	0
4	0.000231978	0	0
5504	0.266021	1836	0.0962314
30544	0.772197	7657	0.324075
32203	0.79035	5911	0.270658
3358	0.172186	281	0.0157889
32430	0.79093	3512	0.172928
12930	0.499333	4186	0.201855
101237	0.96068	36292	0.749741
17584	0.592704	1024	0.0556068
14115	0.525895	22946	0.666071
504	0.0288233	48	0.00276593
2509	0.133097	769	0.0421805
51799	0.880763	14233	0.470727
13360	0.509424	2650	0.13749
20920	0.658412	4757	0.22721
19393	0.636142	3641	0.17823
6441	0.2996	1121	0.0607353
10326	0.430842	3975	0.199147
12975	0.495389	1096	0.0586032
4711	0.232326	3253	0.162787
2176	0.117323	992	0.0544543
46520	0.874964	17483	0.534805
27567	0.740706	7173	0.304598
5292	0.256568	1643	0.0860897
12036	0.473409	3521	0.176155
37567	0.82996	16724	0.544485
4036	0.201473	1895	0.0994583
2678	0.140057	255	0.0145211
2921	0.149046	556	0.03031
4940	0.241373	4439	0.204276
16942	0.586847	1353	0.0734701
145	0.00840921	80	0.00455226
1280	0.0698254	358	0.020053
8199	0.356261	2566	0.126714
8261	0.359334	3889	0.178806
18478	0.616192	6070	0.270543
15336	0.546947	5195	0.232684
40283	0.835817	6187	0.283105
14379	0.531926	2535	0.131728
146293	0.984225	16099	0.546848
109	0.00626341	26	0.00144059
2376	0.123586	2350	0.117322
11943	0.473989	1810	0.0968653
66	0.00376965	8	0.000460989
7783	0.347967	624	0.0348047
10191	0.42829	2407	0.126599
1	5.79945e-05	1	5.76236e-05
9347	0.297686	5759	0.13386
1420	0.0769008	277	0.0155007
4765	0.23221	1056	0.057105
9211	0.391985	2732	0.140544
2050	0.109204	117	0.00674196
9820	0.414951	4012	0.188141
42778	0.855594	19115	0.583497
7192	0.328771	1257	0.0674196
130	0.00753929	3356	0.165495
37211	0.820217	29090	0.661922
370260	0.992751	94296	0.912124
18720	0.623673	2564	0.131382
48596	0.799919	47902	0.660655
37	0.00197181	15	0.00080673
22397	0.679696	6507	0.286677
14275	0.519689	4635	0.218163
967	0.0540509	216	0.0122738
11881	0.477295	5042	0.24029
12264	0.479151	8648	0.334793
3111	0.160239	273	0.0152126
13323	0.509192	3363	0.165841
13746	0.517021	7591	0.31912
7007	0.315838	1702	0.0896047
1248	0.0690715	469	0.0264492
36242	0.818129	8496	0.343321
7535	0.34124	1595	0.0852253
2359	0.123992	435	0.02449
987	0.053007	33	0.00190158
4348	0.212724	2613	0.127924
4288	0.215566	493	0.0278898
711	0.0379284	13	0.00063386
319360	0.991881	45206	0.794053
8966	0.392971	1177	0.0644232
10764	0.440701	2378	0.121932
7126	0.327959	2148	0.111732
12408	0.446616	3707	0.163997
14884	0.544859	3091	0.156621
1166	0.0597344	180	0.00950789
5284	0.256684	1161	0.0623487
17295	0.596358	1585	0.0845914
756	0.0385084	130	0.0073182
36151	0.827698	4215	0.209001
7750	0.324943	2149	0.103204
20901	0.65528	3330	0.167512
30757	0.772371	5615	0.262648
152679	0.984863	31485	0.745477
8140	0.35713	3968	0.180362
8481	0.367395	5216	0.240579
19	0.0011019	1	5.76236e-05
25474	0.711593	4977	0.232165
164	0.00933712	54	0.00299643
138	0.00794525	30	0.00172871
1031	0.0549788	78	0.00443702
18	0.000927913	29	0.00149821
54	0.00313171	11	0.00063386
6115	0.290785	599	0.032615
99735	0.965725	26439	0.701855
11394	0.449806	10069	0.374265
1652	0.0903555	892	0.0485767
15	0.000869918	0	0
1433	0.0785826	123	0.00691483
24517	0.706722	3955	0.194422
1975	0.106246	2776	0.133283
52322	0.896828	27921	0.653221
830	0.0452357	246	0.0133687
2349	0.121847	876	0.0438516
13029	0.497303	5683	0.251297
12065	0.473989	2976	0.148266
5769	0.273792	1108	0.0587185
1	5.79945e-05	0	0
1	5.79945e-05	1	5.76236e-05
0	0	1	5.76236e-05
0	0	2	0.000115247
12046	0.476599	2416	0.123603
9908	0.413037	7011	0.307422
6251	0.290437	1391	0.0755445
1093	0.0610683	545	0.030771
21496	0.654352	8434	0.355653
57221	0.896828	19365	0.602397
7223	0.326973	131	0.00737582
1408	0.0751029	206	0.0116976
14512	0.543641	5348	0.245188
20461	0.598214	6820	0.267719
4556	0.215972	2673	0.127463
51990	0.89358	18235	0.55722
16	0.000927913	0	0
3966	0.202343	616	0.0341132
831	0.0459897	221	0.0118705
365	0.0199501	127	0.0073182
33151	0.79238	16607	0.504495
7561	0.338108	2408	0.126657
16643	0.571536	3590	0.17385
16292	0.566027	5641	0.257117
16293	0.566839	2226	0.11519
83	0.00481355	8	0.000460989
7	0.000405962	1328	0.0651147
10525	0.429972	2554	0.126023
35663	0.777243	14092	0.477354
17180	0.536218	2802	0.121816
11654	0.456823	3646	0.177538
18567	0.611495	2713	0.138239
20152	0.637244	3877	0.188256
166118	0.985907	30935	0.729284
7190	0.305921	1105	0.0581422
4068	0.199675	1298	0.0667858
19283	0.626979	4678	0.220814
4243	0.212028	1329	0.0703584
4544	0.224729	1256	0.0678806
971	0.0539349	432	0.0239714
8442	0.360726	1765	0.0930045
9048	0.390071	2815	0.143886
151	0.00864119	105	0.00564711
15554	0.554138	8556	0.363144
43595	0.832454	11144	0.410338
14328	0.531172	1379	0.0744497
13942	0.530592	4395	0.216031
11846	0.472192	5616	0.259306
4301	0.214406	1011	0.0557796
7446	0.292293	5615	0.164688
4259	0.212144	1505	0.0786562
46003	0.827524	6865	0.284776
6104	0.263295	3318	0.13749
13632	0.50664	12137	0.439783
51	0.00295772	1	5.76236e-05
30400	0.710955	8996	0.32396
21	0.00121789	7	0.000403365
2423	0.122774	1327	0.0681687
6208	0.285623	1798	0.093235
422	0.0240677	2228	0.116803
2868	0.147538	1014	0.0543967
40719	0.841153	19778	0.627348
170	0.00916314	99	0.00460989
9233	0.355681	5704	0.224674
3505	0.181117	1375	0.0742768
20428	0.649771	3221	0.162671
24571	0.701154	4716	0.223061
5133	0.249261	955	0.0520917
508	0.0287073	60	0.00339979
201	0.0115989	13	0.000749107
81	0.00458157	0	0
5104	0.244795	2316	0.11784
10884	0.442092	1533	0.083439
18558	0.61248	11605	0.421056
3858	0.179319	6993	0.220756
39288	0.816331	9520	0.366774
1112	0.0608363	103	0.00587761
8	0.000463956	1	5.76236e-05
424	0.0236038	104	0.00587761
553	0.0309691	353	0.0196496
9153	0.398133	943	0.0520341
20018	0.575016	3517	0.154892
1060	0.0584005	973	0.0509393
19312	0.61567	4348	0.201279
3866	0.195268	555	0.0309439
899	0.0500493	34	0.00190158
15734	0.546831	2992	0.14694
41342	0.820565	16388	0.504725
32421	0.781593	4431	0.212631
871	0.0476135	74	0.00420652
5225	0.253958	369	0.0206869
53952	0.877632	6369	0.279359
2081	0.0996926	186	0.0104299
726	0.0400162	220	0.0119281
7013	0.320014	4570	0.216089
28721	0.749522	6810	0.301083
7	0.000405962	0	0
2	0.000115989	0	0
8049	0.335035	2303	0.116457
484	0.0274314	422	0.0234528
257	0.0144986	78	0.00443702
4	0.000231978	2	0.000115247
2	0.000115989	4	0.000172871
4	0.000231978	1	5.76236e-05
101	0.00550948	36	0.00207445
2847	0.1498	842	0.0454074
169	0.0096271	27	0.00149821
3321	0.17033	196	0.011179
37417	0.823871	11004	0.428374
1149	0.063678	669	0.0359571
2656	0.141217	2779	0.139449
5982	0.280404	4100	0.18768
60923	0.916372	13054	0.478795
10196	0.42133	1529	0.0812493
39707	0.832222	9712	0.382044
394	0.0222119	37	0.00213207
146	0.00840921	45	0.00259306
20	0.00115989	58	0.00322692
4109	0.205707	19117	0.483116
39032	0.825668	11744	0.425666
16897	0.573798	5092	0.236257
4326	0.215624	1298	0.0697246
2827	0.147828	1389	0.0757174
478	0.0264455	225	0.0121586
70213	0.93841	18777	0.604875
41220	0.835701	16417	0.51625
3036	0.159543	2230	0.11542
7772	0.346923	1423	0.0772733
2288	0.119759	628	0.0338251
880	0.0479615	215	0.0121586
4460	0.223453	1408	0.0774461
4874	0.232848	2524	0.125908
104541	0.971989	12759	0.455342
1812	0.0978948	1188	0.0636741
7350	0.330685	2518	0.130172
4247	0.212144	14396	0.468941
568	0.031665	451	0.0243172
6857	0.317578	6102	0.2774
8114	0.355681	1833	0.0976144
23652	0.682944	3144	0.155411
2930	0.153744	1546	0.0833814
234	0.0127588	66	0.00374553
248871	0.984921	84611	0.806558
30202	0.764948	7256	0.319869
139246	0.979818	68381	0.897488
15849	0.563533	3070	0.152933
19	0.000985907	3	0.000172871
5	0.000289973	1	5.76236e-05
4	0.000231978	0	0
4	0.000231978	0	0
2	0.000115989	0	0
3	0.000173984	0	0
202	0.0114829	18	0.00103722
8389	0.365192	6480	0.281088
64523	0.91933	24615	0.678576
5940	0.277794	1542	0.0832661
6745	0.311837	2183	0.115132
7273	0.325001	509	0.0285237
100	0.00579945	19	0.00103722
2974	0.154903	619	0.0346894
4196	0.174042	324	0.0166532
18	0.0010439	2	0.000115247
14467	0.534884	1311	0.0718566
21270	0.656208	3996	0.188429
5307	0.25187	2078	0.108909
33	0.00191382	16	0.000921978
1056	0.0595024	410	0.0225885
12710	0.491388	4457	0.211479
1976	0.0976048	163	0.0082978
10996	0.433683	868	0.0475971
6645	0.308009	1941	0.101994
6477	0.289161	2959	0.143022
9822	0.413965	1345	0.0728362
70292	0.934756	9064	0.350985
4371	0.206287	638	0.0344013
965	0.053645	55	0.00311167
4371	0.201183	2330	0.105509
9409	0.40138	2227	0.11784
27	0.00156585	5	0.000288118
22935	0.603201	13820	0.363144
26770	0.731253	5842	0.268526
2033	0.100389	1904	0.0724329
33166	0.763266	43264	0.776363
10550	0.438613	1098	0.0601014
4184	0.207852	1439	0.0769275
5120	0.237488	1506	0.0776766
6774	0.311895	18291	0.584476
23641	0.694137	6391	0.284949
66812	0.923911	16981	0.538781
7	0.000405962	2	0.000115247
1914	0.10207	375	0.0207445
691	0.0386824	338	0.0183243
11373	0.465174	1769	0.0949637
4	0.000231978	0	0
16754	0.584701	6366	0.268699
17319	0.590964	29631	0.707272
12350	0.48524	6314	0.279993
6034	0.287131	4658	0.220583
1828	0.0995766	482	0.0270255
45270	0.854434	4677	0.212689
213	0.0122948	260	0.0142907
1975	0.102882	856	0.0384349
1740	0.095343	463	0.024951
3	0.000173984	0	0
17265	0.582903	9642	0.349372
55	0.0031897	17	0.000979601
39739	0.74001	5	0.000288118
438	0.0238938	17	0.000921978
2	0.000115989	1	5.76236e-05
291	0.0166444	3	0.000172871
25924	0.722206	8924	0.354789
10623	0.429392	2892	0.137029
91	0.0052775	39	0.00213207
6741	0.297744	1082	0.0569897
163	0.00910514	73	0.00374553
3	0.000173984	1	5.76236e-05
4	0.000231978	0	0
88	0.00510352	10	0.000518612
31	0.00179783	1	5.76236e-05
0	0	1	5.76236e-05
0	0	1	5.76236e-05
0	0	1	5.76236e-05
0	0	6	0.000345742
9	0.000521951	1	5.76236e-05
12	0.000695935	0	0
0	0	1	5.76236e-05
1	5.79945e-05	0	0
0	0	1	5.76236e-05
0	0	13	0.000749107
0	0	1	5.76236e-05
2	0.000115989	0	0
1	5.79945e-05	0	0
1	5.79945e-05	0	0
2	0.000115989	0	0
3	0.000173984	0	0
1	5.79945e-05	0	0
1	5.79945e-05	0	0
0	0	1	5.76236e-05
0	0	2	0.000115247
0	0	7	0.000403365
0	0	1	5.76236e-05
0	0	1	5.76236e-05
0	0	6	0.000345742
0	0	1	5.76236e-05
1	5.79945e-05	0	0
0	0	1	5.76236e-05
26546	0.701618	5575	0.236545
1625	0.0890796	376	0.0213784
20003	0.642116	2001	0.105912
643	0.0349127	57	0.0031693
134432	0.974888	25817	0.646422
8896	0.388274	28332	0.663536
7805	0.347213	2844	0.142907
16894	0.589747	5706	0.26334
40452	0.83431	12458	0.444508
36	0.0020878	126	0.00714533
57496	0.908601	24311	0.646249
8432	0.371223	1977	0.104068
1350	0.074697	343	0.0189582
49	0.00284173	26	0.00144059
51824	0.874674	14953	0.459433
1878	0.101664	385	0.0219546
28224	0.746738	4984	0.235104
4904	0.243403	672	0.037052
1420	0.0780027	2558	0.132938
30713	0.759439	11733	0.401003
1734	0.0934292	487	0.027256
42392	0.858029	10231	0.416964
35	0.00202981	4	0.000230494
1562	0.08531	265	0.015155
14029	0.518993	5209	0.229054
23469	0.690657	5316	0.243402
1364	0.0755089	573	0.0314625
14720	0.539523	2988	0.149764
774	0.042916	1	5.76236e-05
46	0.00266775	3617	0.179498
69305	0.908079	2827	0.135876
1515	0.0805544	598	0.0330183
16803	0.589747	2986	0.155296
285	0.0150786	7	0.000403365
9032	0.393435	2859	0.142907
54	0.00313171	165	0.00939265
95909	0.971351	21215	0.640371
16344	0.559415	8590	0.340901
1684	0.0907615	618	0.0348047
85012	0.940614	36526	0.652069
72016	0.916372	19751	0.53832
8944	0.379458	205	0.0115247
28125	0.711477	4623	0.1901
5799	0.21429	1296	0.0515731
19965	0.613582	2846	0.14089
611	0.0333469	44	0.00247781
18010	0.610857	3004	0.152933
2234	0.118599	209	0.0120433
198	0.0114829	23	0.00132534
11495	0.44534	3480	0.162326
12563	0.489706	773	0.042872
41930	0.851302	11916	0.452518
16062	0.566839	2627	0.134263
25284	0.710665	5477	0.250547
12707	0.480079	8902	0.350006
12930	0.496317	6611	0.292613
11	0.00063794	4	0.000230494
52	0.00289973	13	0.000749107
5898	0.283303	606	0.0333641
7164	0.317288	1577	0.0812493
5437	0.263933	5472	0.244266
2635	0.139941	922	0.050824
25840	0.71948	10451	0.412931
18789	0.616018	4788	0.218682
5782	0.260338	1770	0.0808459
416772	0.994549	137088	0.983404
1533	0.0817723	512	0.0247205
16112	0.566723	4443	0.210845
7329	0.331613	2004	0.106431
46	0.00260975	2	0.000115247
55	0.0031897	24	0.00138297
15151	0.549324	6192	0.284257
4218	0.21342	994	0.0550305
2600	0.136519	1476	0.0790596
79170	0.945021	13771	0.488418
6377	0.299658	1371	0.0740463
2	0.000115989	7	0.000403365
46660	0.872876	7799	0.334908
578	0.0326509	218	0.0123891
4369	0.205243	1537	0.0768123
95	0.00545149	14	0.000749107
26270	0.6848	9128	0.324075
16161	0.570318	5177	0.244209
4339	0.21516	5440	0.250893
23381	0.696573	473	0.026795
757	0.042742	168	0.00968077
865	0.0465696	4	0.000230494
5	0.000289973	341	0.0189582
8859	0.384098	11728	0.437939
14	0.000811924	6	0.000345742
2	0.000115989	1	5.76236e-05
6907	0.301862	1841	0.0905843
4529	0.205185	944	0.0507088
5597	0.269559	1357	0.0734701
2858	0.150438	3496	0.170739
7642	0.342052	1490	0.0802697
14822	0.518819	3345	0.160885
16918	0.586267	2094	0.111214
6	0.000347967	0	0
11505	0.436525	1618	0.0841881
1813	0.0995766	482	0.0270255
352	0.0201241	74	0.00426415
19612	0.548338	5708	0.223983
16219	0.558661	7045	0.298606
7744	0.343618	1456	0.0784833
5576	0.266369	3673	0.179094
713	0.0393783	376	0.0206292
1681	0.0888476	591	0.0308286
20250	0.588703	4181	0.17362
17	0.000985907	8	0.000460989
1	5.79945e-05	1	5.76236e-05
2	0.000115989	0	0
1	5.79945e-05	0	0
0	0	1	5.76236e-05
1	5.79945e-05	0	0
0	0	1	5.76236e-05
1	5.79945e-05	0	0
3	0.000173984	0	0
23898	0.6761	231	0.0132534
18	0.0010439	5	0.000288118
9220	0.395001	16645	0.496946
17643	0.602853	6146	0.285871
36298	0.815635	18437	0.536015
2627	0.138607	1260	0.0688602
35574	0.819289	7570	0.317103
353	0.0196602	28	0.00155584
2910	0.153396	1286	0.0702432
12625	0.460593	1700	0.0841305
59	0.00336368	8	0.000460989
3634	0.183205	929	0.0500749
402	0.0223859	254	0.0125043
108959	0.966421	34305	0.695344
622	0.0353767	188	0.0105451
4557	0.222177	733	0.0402789
10676	0.440237	2215	0.116803
5927	0.2811	769	0.0426415
5809	0.274836	1792	0.094157
3758	0.19289	872	0.0487496
10876	0.422316	4123	0.171603
1030	0.0556748	104	0.00599285
37019	0.832512	12106	0.468826
29259	0.74958	5606	0.260113
29293	0.651975	26522	0.477412
1730	0.0902975	88	0.00489801
652	0.0363626	19	0.00103722
2818	0.146378	1086	0.0592947
10069	0.416227	1001	0.0546272
48102	0.87653	21932	0.588164
1930	0.104158	184	0.0103722
313	0.0179783	74	0.00420652
9224	0.373137	3460	0.15714
1712	0.0875718	967	0.0485191
521	0.0294612	131	0.00743344
15757	0.557386	4123	0.19592
1760	0.0949951	254	0.0142907
1	5.79945e-05	2	0.000115247
49617	0.852288	18341	0.544082
1197	0.0661718	69	0.0039184
2446	0.12956	5238	0.244382
14628	0.530012	1344	0.071799
1442	0.0800905	126	0.00714533
20403	0.638926	6104	0.263974
730	0.0411761	200	0.0113518
57	0.00330569	15	0.000864354
485	0.0273734	146	0.0082978
7208	0.329815	5086	0.239368
311	0.0176883	194	0.0108909
9	0.000521951	2	0.000115247
6	0.000347967	2	0.000115247
366	0.020936	122	0.00662671
5963	0.279244	1319	0.070416
11559	0.460013	2565	0.130921
364	0.020878	100	0.00564711
5550	0.261381	1960	0.0989973
2404	0.127704	1365	0.0738158
349	0.0200661	88	0.00507088
24106	0.705388	13778	0.483116
317	0.0182683	32	0.00184396
383	0.0219219	48	0.00270831
16203	0.571536	3534	0.1712
16179	0.562315	9782	0.384292
89668	0.879197	16536	0.366889
13856	0.501015	752	0.0400484
711	0.0399582	1541	0.0835542
7093	0.31868	7399	0.282298
14770	0.541495	2416	0.125274
9797	0.416111	2217	0.11323
423	0.0239517	362	0.0208021
1476	0.0810184	127	0.00720295
19	0.0011019	424	0.0217241
3805	0.193876	1265	0.0680535
2107	0.112625	203	0.0115823
7	0.000405962	3	0.000172871
23	0.00133387	3	0.000172871
15608	0.5564	4252	0.201913
8133	0.35713	869	0.0483462
1783	0.0976048	689	0.0386654
903	0.0505712	744	0.0314625
35323	0.818013	12538	0.485421
11893	0.457809	947	0.0523799
6409	0.300064	2188	0.114613
102	0.00591544	490	0.0273136
8051	0.36148	1278	0.0693212
22265	0.661022	6263	0.290192
8244	0.360262	2266	0.11905
14803	0.544395	1838	0.0973263
23876	0.701676	6439	0.283047
1	5.79945e-05	0	0
37	0.0021458	0	0
467	0.0266775	1	5.76236e-05
1677	0.0909934	1151	0.0622911
5258	0.255176	1088	0.0584303
2300	0.122948	348	0.0195344
2632	0.138955	1699	0.0905843
28064	0.743664	8102	0.340325
157975	0.983182	54417	0.882505
16847	0.587601	3819	0.187507
124786	0.971989	29610	0.653106
124	0.00707533	47	0.00265069
1671	0.0905875	138	0.00789443
47445	0.878559	16578	0.557105
5	0.000289973	1	5.76236e-05
126	0.00730731	12	0.000691483
63166	0.93203	56260	0.864008
582	0.0328829	5981	0.267777
568	0.032245	2489	0.128558
2274	0.121093	232	0.0129077
23572	0.692513	2328	0.119627
49850	0.889114	4096	0.204103
280	0.0160645	3	0.000172871
5403	0.260917	1087	0.0601014
2715	0.144464	4828	0.232108
5520	0.265325	815	0.0448888
58	0.00336368	8	0.000460989
20361	0.652265	9940	0.40083
33	0.00191382	2	0.000115247
2	0.000115989	0	0
1835	0.0988807	2151	0.11179
16	0.000927913	1	5.76236e-05
6	0.000347967	1	5.76236e-05
8	0.000463956	3	0.000172871
12	0.000695935	10	0.000576236
35	0.00202981	6	0.000345742
1	5.79945e-05	1	5.76236e-05
94561	0.927507	13665	0.466002
38	0.00220379	94	0.00541662
8673	0.376501	3526	0.172179
16402	0.571884	3899	0.189755
1933	0.103288	455	0.0257578
33314	0.779389	4891	0.23205
446	0.0227919	101	0.00570474
36098	0.811344	2682	0.140025
5504	0.250478	4999	0.212919
29	0.00168184	9	0.000518612
9644	0.404918	5068	0.228362
1948	0.104796	380	0.0209174
2179	0.116801	177	0.00985364
2574	0.135359	423	0.0238562
169551	0.986429	25181	0.638988
25939	0.72789	8412	0.364239
28717	0.746216	9888	0.399332
12502	0.481297	2782	0.138988
10	0.000579945	60	0.00328455
1066	0.0595604	57	0.00322692
4100	0.206983	1306	0.0685721
9	0.000521951	2	0.000115247
3431	0.17497	416	0.0233376
2556	0.074581	205	0.00743344
6124	0.289857	1038	0.0563559
10702	0.439541	4072	0.202316
13	0.000753929	518	0.0292728
11135	0.452126	1506	0.0803849
13848	0.521661	1896	0.102051
1830	0.0998666	245	0.013772
9966	0.419707	3534	0.174139
576	0.032013	76	0.00432177
1118	0.0597344	106	0.00605048
73	0.0042336	184	0.0104299
27200	0.731427	5912	0.260459
24807	0.709157	3309	0.164861
22397	0.671287	5679	0.262015
32507	0.783738	8630	0.338366
610	0.0340428	221	0.0126196
4	0.000231978	0	0
761	0.0414081	63	0.00345742
175	0.00997506	16	0.000921978
5714	0.273328	2694	0.13772
26793	0.718494	8953	0.338827
98	0.00568347	19	0.00109485
1055	0.0584585	324	0.0180362
141391	0.947341	27951	0.605739
0	0	124	0.00703008
3180	0.162849	741	0.0409128
19154	0.61886	8543	0.340786
47	0.00272574	7	0.000403365
6	0.000347967	2	0.000115247
3095	0.162559	423	0.0238562
22895	0.687235	3920	0.191195
10150	0.427014	1482	0.0787138
7702	0.346111	3125	0.154143
770	0.0413501	124	0.00703008
5037	0.246303	842	0.0456379
13703	0.50693	2262	0.1164
86	0.00498753	0	0
6450	0.291771	5272	0.232684
7120	0.325755	986	0.05359
1282	0.0712173	2024	0.105221
40262	0.841849	8370	0.351216
300	0.0169344	77	0.00432177
64	0.00371165	28	0.00155584
125	0.00724932	47	0.00270831
5	0.000289973	0	0
79070	0.945543	20432	0.545811
1410	0.0718552	911	0.0393569
8000	0.358812	1084	0.0594676
439	0.0244737	196	0.0105451
70	0.00405962	3	0.000172871
3424	0.174564	14020	0.460009
0	0	2	0.000115247
47610	0.874094	10315	0.399965
58312	0.902511	31227	0.680131
7821	0.347851	554	0.031232
2293	0.120687	626	0.0343437
1	5.79945e-05	0	0
373	0.021458	1044	0.0568169
16249	0.57171	4107	0.194768
65939	0.927971	15834	0.509566
23	0.00133387	28	0.00149821
48	0.00278374	31	0.00167108
1008	0.0561967	1243	0.065979
4296	0.214174	697	0.0386654
2418	0.125964	510	0.0284661
25763	0.730151	10666	0.420364
11355	0.45201	8170	0.317794
215	0.0123528	32	0.00178633
22038	0.682306	8214	0.362971
33536	0.795163	7490	0.32154
135	0.00771327	6791	0.272156
1947	0.1012	139	0.00789443
15	0.000869918	8	0.000460989
2624	0.138839	420	0.0238562
12158	0.468422	6720	0.273424
3669	0.184133	820	0.0448888
23782	0.701676	12590	0.486228
[truncated: 21,263 more rows]

## Sheet: 1d-prostatecancer
RRST_count	RRST_det_rate	standard_count	standard_det_rate
289	0.0358335	341	0.0407698
20624	0.770871	4266	0.366295
425	0.0527871	823	0.0976197
656	0.0788595	86	0.0106356
23	0.00295402	10	0.00126614
8507	0.578731	252	0.0308939
2714	0.245441	853	0.0924285
11178	0.662343	1655	0.17802
3	0.000385307	35	0.00430489
2525	0.25366	1229	0.139529
213	0.0265862	27	0.00329197
173	0.0215772	169	0.0206381
426	0.0517596	207	0.0257027
55539	0.948883	3910	0.358572
23492	0.782558	2839	0.271714
326	0.0407141	126	0.0157002
4295	0.362317	2606	0.259939
930	0.108271	1164	0.132565
11608	0.65104	2542	0.258293
3705	0.340868	1497	0.164725
26769	0.865528	8161	0.55571
6761	0.493064	2024	0.206635
0	0	20	0.00253229
19155	0.74955	4667	0.378324
5529	0.433085	1417	0.14434
43219	0.942461	16261	0.668777
37697	0.903802	14294	0.612054
125	0.0157976	295	0.0363383
2	0.000256871	0	0
39769	0.961855	10320	0.58825
437	0.0531724	179	0.0220309
927	0.108528	138	0.0168397
42910	0.935525	8632	0.538617
620	0.0738505	180	0.0225374
23723	0.86373	3429	0.318308
43	0.00552273	352	0.042669
9380	0.614051	210	0.0260826
15801	0.691498	4323	0.336034
12341	0.634729	2593	0.239428
13389	0.670948	4658	0.375411
81004	0.983689	10985	0.551532
213	0.0268431	54	0.00683717
598	0.0702543	209	0.0259559
29	0.00372463	4	0.000506457
80	0.0101464	20	0.00253229
4545	0.397508	3566	0.339959
4307	0.378243	6146	0.469486
16740	0.77254	996	0.115979
10302	0.595042	1009	0.114586
20261	0.743899	9474	0.571031
11364	0.594143	4685	0.370474
2262	0.233753	379	0.0453279
5591	0.446314	607	0.0724234
33	0.00423838	13	0.00164599
3255	0.318392	5697	0.453912
7011	0.539558	919	0.106736
0	0	921	0.103064
0	0	15	0.00164599
146	0.017981	19	0.00240567
8196	0.534035	1370	0.148645
6315	0.504495	1855	0.199291
6593	0.503082	3398	0.324892
7872	0.542255	1351	0.147252
952	0.113023	125	0.0157002
1445	0.161315	1803	0.187769
27712	0.90149	3623	0.329324
2756	0.275494	1197	0.132818
1451	0.157719	471	0.0569764
6397	0.494734	839	0.0943277
480	0.0572823	92	0.0113953
5360	0.450809	532	0.0628007
1387	0.157591	299	0.0362117
99	0.0127151	43	0.0053178
3216	0.315053	630	0.0744492
4578	0.379527	2689	0.26513
1080	0.126509	209	0.0258293
6766	0.533393	1283	0.140289
880	0.103648	170	0.0208914
2173	0.220909	517	0.0629273
647	0.0770614	451	0.0541909
1479	0.170049	120	0.0151937
4306	0.388903	1446	0.156875
10	0.00128436	7	0.000759686
11857	0.680067	3098	0.302861
8853	0.632931	1561	0.170296
4533	0.409324	695	0.0831856
5103	0.422425	1434	0.154723
8670	0.557539	2485	0.254115
3049	0.302209	3569	0.312231
13328	0.760468	2143	0.222208
1825	0.203185	1024	0.116738
2	0.000256871	0	0
43	0.00552273	2	0.000253229
73633	0.970717	30033	0.745125
3619	0.353583	1460	0.158141
158	0.0195222	166	0.0201317
87995	0.970331	9579	0.526969
54310	0.941947	18685	0.738921
0	0	1	0.000126614
3	0.000385307	2	0.000253229
447	0.0507321	601	0.0640669
2737	0.279476	249	0.0307673
7398	0.568071	2154	0.223854
3307	0.327382	479	0.0576095
804	0.0961983	1895	0.188782
3492	0.316337	736	0.0871107
1033	0.119574	141	0.0173462
66746	0.942975	14946	0.674981
25332	0.869766	2637	0.254748
5954	0.483046	2524	0.243479
2855	0.276394	604	0.0716637
1233	0.140894	787	0.0868574
24131	0.815053	2356	0.233477
5244	0.432314	2419	0.237655
26980	0.831364	4537	0.361231
1683	0.179681	725	0.0835655
417	0.0517596	543	0.0631806
13052	0.694965	1465	0.160294
7448	0.555356	1074	0.123196
10553	0.622656	3302	0.303748
0	0	4	0.000506457
69	0.00873362	5	0.000633072
31455	0.796558	6599	0.446062
3442	0.328667	2156	0.220942
18082	0.799127	2241	0.220562
166	0.0163113	57	0.00582426
7614	0.515669	1366	0.147886
1841	0.185846	1525	0.154216
405	0.048934	131	0.0157002
10660	0.644362	1969	0.203216
2944	0.281017	730	0.0845784
2489	0.250321	2330	0.230691
13378	0.676856	12365	0.65219
11	0.00141279	10	0.00126614
263	0.0331364	2857	0.277412
7741	0.541356	2452	0.233983
1	0.000128436	1	0.000126614
1	0.000128436	0	0
10427	0.632032	4778	0.392884
13277	0.717313	2547	0.256647
6350	0.496918	2688	0.263105
42	0.0053943	7	0.0008863
1973	0.203699	271	0.0324133
8857	0.592859	2304	0.23487
33062	0.923324	6204	0.488478
2	0.000256871	1	0.000126614
1	0.000128436	1	0.000126614
105	0.0132289	0	0
1	0.000128436	0	0
1286	0.140252	383	0.0455812
4988	0.441433	1478	0.163332
3589	0.329181	439	0.0526716
1478	0.165297	541	0.0648265
52	0.00655022	10	0.00126614
19812	0.85795	1465	0.160167
33	0.00423838	15	0.00189921
1	0.000128436	0	0
3747	0.343052	1113	0.124082
1880	0.192525	1348	0.143707
913	0.103904	127	0.0157002
12127	0.643848	2699	0.252089
13377	0.722707	3485	0.32274
143	0.0182379	162	0.0201317
2	0.000256871	0	0
10416	0.699204	2315	0.243859
618	0.0732083	119	0.0145606
4970	0.424608	2146	0.221322
8715	0.612381	1500	0.165865
74	0.00873362	31	0.00379843
1056	0.119702	464	0.051532
214	0.0268431	66	0.00835655
2	0.000256871	33	0.00405166
6	0.000770614	6	0.000759686
847	0.100051	120	0.0145606
455	0.0557411	211	0.0262092
2826	0.268687	176	0.0220309
11334	0.635243	1976	0.20119
21810	0.854739	4464	0.375285
10	0.00115592	17	0.00215244
10097	0.618418	1960	0.200684
4823	0.376959	1612	0.162446
3153	0.288466	1740	0.182831
286	0.0353198	404	0.0474804
9180	0.541485	3326	0.300329
2749	0.257642	3510	0.296151
493	0.0571539	60	0.00734363
2	0.000256871	1	0.000126614
23	0.00295402	1	0.000126614
4678	0.377472	2948	0.267409
11772	0.708066	1351	0.149658
5	0.000642178	0	0
21421	0.676085	3249	0.272601
93	0.0118161	25	0.00316536
1	0.000128436	0	0
43747	0.893784	5829	0.412003
2029	0.220396	648	0.0760952
5307	0.423838	417	0.0495062
16781	0.736193	2116	0.216384
4900	0.411893	2210	0.224994
2993	0.28821	318	0.0377311
2275	0.225405	1171	0.132439
62689	0.972772	12891	0.656242
26912	0.80786	37949	0.689542
101180	0.985487	25749	0.869334
9	0.00115592	17	0.00215244
16705	0.777806	3288	0.289187
56	0.0071924	3	0.000379843
5134	0.444901	849	0.097493
1	0.000128436	0	0
21248	0.734267	10982	0.540137
4133	0.384279	838	0.0950874
133	0.0152838	4	0.000506457
52	0.00642178	45	0.00569764
75	0.00963267	17	0.00215244
252	0.0314667	111	0.0130413
44	0.00552273	2	0.000253229
5979	0.474056	2552	0.256394
3649	0.335731	2479	0.245632
21	0.00269715	18	0.00227906
144	0.017981	84	0.0103824
3407	0.318135	5114	0.407825
37219	0.836245	5716	0.432894
18	0.00231184	33	0.00405166
18	0.00231184	3	0.000379843
17588	0.763678	6403	0.465181
7569	0.538788	2058	0.21018
11655	0.651554	6232	0.449734
824	0.0949139	181	0.0213978
11474	0.602235	3992	0.326792
2468	0.245569	2257	0.228919
124	0.015926	48	0.00607749
26339	0.892756	7168	0.465054
1	0.000128436	0	0
1118	0.130234	287	0.0348189
4776	0.418058	796	0.0923018
46	0.00590804	8	0.00101291
936	0.106216	3751	0.302355
8900	0.558567	1254	0.1294
6165	0.466221	2657	0.234363
2270	0.236578	251	0.0302608
127	0.0163113	8	0.00101291
14618	0.670306	4456	0.365409
2721	0.282302	1115	0.126108
36	0.00449525	9	0.00101291
44595	0.938351	5645	0.428336
8630	0.60429	417	0.050899
34819	0.879142	7621	0.479995
12188	0.725533	1615	0.172575
370	0.043925	65	0.0079767
14201	0.702928	2915	0.248924
5099	0.423067	1738	0.178653
9450	0.543925	5313	0.392758
260	0.0323658	5854	0.436946
4778	0.389802	2570	0.246645
8543	0.54842	4144	0.342998
9	0.00115592	0	0
11052	0.658746	4197	0.349202
3347	0.31852	6292	0.428336
21	0.00269715	4	0.000506457
34	0.00436681	7	0.0008863
1625	0.176984	363	0.0435553
452	0.0557411	41	0.00519119
852	0.0999229	476	0.0558369
35617	0.902132	4737	0.388453
66039	0.92037	8774	0.488351
283	0.0358335	90	0.0111421
926	0.105317	5359	0.426564
4060	0.385435	3000	0.283363
252	0.0306961	38	0.00481134
3834	0.358721	3748	0.331096
69696	0.975083	11105	0.527349
315	0.0393013	40	0.00506457
18316	0.763422	6571	0.433021
13958	0.718212	2642	0.252596
12053	0.644362	3081	0.290833
20824	0.777164	2543	0.237782
36560	0.863601	8203	0.546847
21124	0.804007	6017	0.44277
84	0.0107886	17	0.00215244
1517	0.171462	519	0.0622943
1912	0.192011	3240	0.261838
3162	0.302851	858	0.099139
9	0.00115592	11	0.00139276
37	0.00475212	8	0.00101291
49	0.00616491	12	0.00151937
899	0.103904	702	0.0810332
1044	0.113537	73	0.00898962
2	0.000128436	16	0.00202583
8879	0.574107	6086	0.450241
13146	0.709864	1275	0.139402
18	0.00231184	10	0.00126614
1657	0.173131	447	0.053178
5427	0.446699	8464	0.528235
5134	0.43758	1163	0.132312
317	0.0367326	339	0.0383641
41	0.00526586	9	0.00113953
38	0.00488055	10	0.00126614
5005	0.414976	1143	0.127754
11689	0.670819	3595	0.31527
4338	0.360519	1834	0.18663
5660	0.440406	1593	0.170296
4405	0.370152	1089	0.122183
3035	0.298484	873	0.101418
5481	0.452094	7897	0.548367
2	0.000256871	2	0.000253229
6376	0.468919	1481	0.155229
1502	0.168379	281	0.0350722
622	0.0733368	434	0.0488731
2163	0.229771	571	0.0693847
19133	0.801824	1219	0.138516
10077	0.608528	4407	0.385794
26931	0.778834	12485	0.648519
5647	0.455947	1382	0.154343
163	0.0195222	47	0.00569764
274	0.033907	180	0.0224107
103	0.0132289	15	0.0017726
28671	0.898664	5122	0.416435
6482	0.514899	612	0.0726766
1817	0.17159	143	0.017726
9432	0.512844	1771	0.148012
3793	0.347547	1569	0.163079
5702	0.47868	2320	0.231324
894	0.103391	1319	0.143581
2273	0.229643	187	0.0229172
1646	0.178911	1834	0.190428
2317	0.236322	1240	0.134338
1934	0.204341	682	0.0798936
280	0.0344208	57	0.0070904
11881	0.685204	4526	0.377311
89695	0.990753	22025	0.615472
3418	0.339199	303	0.0374778
5205	0.43103	398	0.0489997
8697	0.57719	1237	0.139023
4753	0.376188	1118	0.124968
5076	0.436296	1166	0.131552
2773	0.269586	2257	0.213472
150	0.0183663	6	0.000759686
2610	0.265476	588	0.0691314
6172	0.473285	3912	0.340086
10	0.00128436	19	0.00240567
1854	0.198176	2026	0.20904
1788	0.187516	477	0.0541909
9550	0.580015	3159	0.295011
5448	0.44824	1441	0.157761
4992	0.436553	985	0.114206
0	0	1	0.000126614
6252	0.445929	1613	0.163586
18238	0.860005	1961	0.200051
7018	0.496275	4276	0.362497
1702	0.165554	234	0.0286148
16568	0.766761	2867	0.256647
3959	0.355767	1623	0.173082
40209	0.840997	8064	0.522158
2943	0.277421	922	0.099139
5	0.000642178	0	0
11719	0.704341	3635	0.285642
38	0.00488055	316	0.038744
218	0.0244028	13	0.00151937
72328	0.979193	4381	0.374652
3707	0.344336	858	0.100405
4832	0.421911	1109	0.125348
26159	0.895325	3394	0.310965
708	0.0846391	267	0.03216
457	0.0558695	178	0.0213978
33	0.00423838	2	0.000253229
6274	0.475726	1164	0.130413
30904	0.79476	11871	0.602684
923	0.102749	464	0.0560901
220	0.0274852	140	0.0173462
14830	0.711148	4997	0.378957
68475	0.930388	19655	0.624335
171	0.0215772	3	0.000379843
844	0.0976111	738	0.0872373
19206	0.795659	3753	0.319954
22	0.00282558	22	0.00278552
447	0.053943	515	0.0617878
917	0.107244	1774	0.139149
70162	0.957359	5362	0.400608
6759	0.473671	4198	0.350848
2642	0.263293	1458	0.155862
314	0.0393013	156	0.0194986
62	0.00796301	15	0.0017726
16419	0.698818	6348	0.449228
3541	0.333034	770	0.0891365
2991	0.303879	218	0.0270955
4555	0.378243	732	0.0852114
10669	0.642178	1523	0.165865
67	0.00860519	0	0
4366	0.391215	4588	0.397696
77	0.00976111	20	0.00240567
414	0.0497046	50	0.00633072
1	0.000128436	2	0.000253229
4406	0.404572	1107	0.125348
52	0.00642178	24	0.00303874
15	0.00192653	3	0.000379843
131	0.0164398	17	0.00215244
876	0.100694	337	0.0384908
12	0.00154123	68	0.00860977
3452	0.323401	1357	0.147506
2155	0.227203	1027	0.114966
221	0.0278705	238	0.0293745
79514	0.989211	13302	0.63801
6357	0.499615	1962	0.202963
25111	0.74878	9008	0.517346
21187	0.785641	3016	0.275893
714	0.0852813	20	0.00253229
18249	0.749422	6855	0.45961
1417	0.157334	645	0.0759686
340	0.0410994	51	0.00595087
1968	0.206781	986	0.110408
21099	0.828025	2384	0.238541
5390	0.453506	1318	0.147252
59	0.00744927	18	0.00215244
3729	0.34485	1976	0.202836
668	0.0796301	122	0.0153203
8915	0.549191	4636	0.38668
18684	0.804906	3425	0.32236
28957	0.845877	6791	0.489871
1861	0.20691	457	0.0533046
746	0.0886206	2050	0.216764
15842	0.802723	2164	0.22626
6487	0.495762	3428	0.302608
2006	0.21102	646	0.0768549
705	0.0823273	122	0.0151937
249	0.0310814	13	0.00164599
15876	0.739532	2559	0.233097
49926	0.899178	15383	0.548493
7898	0.558824	841	0.099139
6391	0.495119	1257	0.138389
1600	0.180452	2179	0.214738
352	0.0432828	73	0.00911623
8620	0.554457	1413	0.148519
390	0.0464937	162	0.0201317
4819	0.363088	883	0.0997721
3535	0.328282	1694	0.169537
31340	0.862189	9262	0.553431
775	0.0931158	337	0.041023
2025	0.222451	377	0.0457078
2408	0.240817	1773	0.188276
2544	0.262009	762	0.0896429
2120	0.227203	1477	0.155482
36	0.00462368	3	0.000379843
307	0.038017	1332	0.145733
366	0.0458515	2075	0.203976
1	0.000128436	16	0.00202583
731	0.0874647	53	0.00645733
3443	0.330337	1986	0.205748
19214	0.804778	18704	0.728159
19968	0.834832	5069	0.431122
354	0.0435397	78	0.0097493
38169	0.8383	6619	0.45176
5028	0.411893	657	0.074196
18	0.00231184	0	0
11	0.00141279	2	0.000253229
7984	0.57552	5276	0.414282
679	0.0821988	119	0.014434
367	0.0453378	91	0.0112687
1821	0.193167	1188	0.129147
876	0.104675	263	0.0320334
148	0.0182379	75	0.00924285
2087	0.213974	4942	0.397442
4992	0.400591	4660	0.373259
761	0.0914462	372	0.0453279
4	0.000385307	1	0.000126614
5897	0.463396	3382	0.302355
31009	0.808502	7120	0.429349
8727	0.585281	2757	0.262725
148	0.0187516	48	0.00607749
251	0.0317236	194	0.0235503
1884	0.201901	362	0.0440618
469	0.0580529	184	0.022664
1072	0.127922	195	0.0241833
4241	0.37683	1919	0.200051
518	0.0653737	157	0.0191188
7623	0.568456	590	0.0698911
2797	0.284485	1673	0.176754
1122	0.129977	210	0.0262092
4284	0.395839	3158	0.288048
1513	0.160416	80	0.0100025
479	0.0588235	120	0.0146873
6007	0.48356	522	0.0621676
2	0.000256871	0	0
6965	0.499358	2080	0.210813
2707	0.25777	665	0.0771081
434	0.0529155	299	0.0358319
3150	0.294246	7658	0.472271
2009	0.213075	397	0.0488731
1203	0.135371	3058	0.270828
364	0.0445672	9687	0.561028
3468	0.333162	801	0.0936946
942	0.111482	1372	0.146619
78	0.00976111	64	0.00810332
1699	0.188672	937	0.107496
6464	0.50989	940	0.104583
1586	0.169535	955	0.108129
3932	0.356152	2099	0.2098
17275	0.732854	3590	0.308433
61	0.00770614	63	0.00785009
15714	0.689956	4936	0.407825
4261	0.356409	1399	0.151431
1203	0.137298	186	0.0229172
1	0.000128436	0	0
1144	0.121757	195	0.0234237
14071	0.674672	8085	0.513928
9251	0.610198	2029	0.204229
12050	0.657462	1611	0.175487
12052	0.720524	2910	0.290327
85752	0.932058	16095	0.688529
1632	0.177627	1151	0.127121
996	0.115207	1382	0.155229
2811	0.277549	132	0.0164599
5673	0.444644	2743	0.267409
10335	0.626894	1121	0.127627
53319	0.910223	32238	0.803368
4548	0.394169	3214	0.301215
2219	0.233368	833	0.0977463
693	0.0842538	143	0.0178526
7	0.00089905	1	0.000126614
15572	0.754559	5380	0.42821
11609	0.617647	6932	0.486326
9	0.00115592	2698	0.262345
5267	0.437452	817	0.0949607
1270	0.141921	423	0.0510256
398	0.0481634	106	0.0131679
13	0.00166966	12	0.00151937
2176	0.224377	367	0.044315
140	0.0173388	14	0.0017726
448	0.0538145	29	0.00367182
469	0.0579245	178	0.0221575
4487	0.396096	1883	0.19334
7585	0.52877	768	0.0885034
10206	0.65104	3620	0.315016
2360	0.243257	536	0.0634338
57	0.0071924	5	0.000633072
2423	0.250193	757	0.0888833
1712	0.191498	471	0.0565966
16278	0.640765	5969	0.386047
456	0.0556126	128	0.0158268
4177	0.348574	758	0.084705
18332	0.759825	15057	0.609775
2061	0.218983	5580	0.413776
1030	0.120601	254	0.0305141
19544	0.769715	4472	0.35452
4520	0.365014	2281	0.216004
308	0.0377601	295	0.0359585
10066	0.535705	8659	0.489871
2922	0.281274	2225	0.208407
182119	0.948883	79097	0.809192
90	0.0114308	0	0
23104	0.799384	5703	0.452646
1216	0.137041	87	0.0106356
281	0.0351914	102	0.0122816
12962	0.61662	6797	0.471638
6217	0.475854	947	0.107749
66741	0.963011	12050	0.662066
3	0.000385307	1	0.000126614
5	0.000642178	0	0
9	0.00115592	1	0.000126614
5219	0.454534	1763	0.182451
1358	0.153224	535	0.0638136
9264	0.582199	3997	0.325905
9	0.00115592	1	0.000126614
2993	0.286925	3080	0.287288
741	0.0824557	136	0.01608
4	0.000513743	0	0
1632	0.16748	598	0.0676121
23	0.00295402	22	0.00278552
5	0.000642178	0	0
7036	0.504881	2843	0.247784
737	0.0856666	386	0.0454545
24602	0.80786	10689	0.539757
14	0.0017981	2	0.000253229
892	0.105703	128	0.0155736
772	0.0920884	61	0.00747025
24	0.00308246	4	0.000506457
90	0.0115592	163	0.0200051
226	0.0282558	10	0.00126614
235	0.0296686	104	0.0131679
19	0.00244028	11	0.00139276
3	0.000385307	1	0.000126614
7050	0.511816	1511	0.163586
1636	0.173388	1098	0.116105
2	0.000256871	1	0.000126614
10675	0.685975	2779	0.269942
18140	0.745826	2195	0.216004
4940	0.42448	2759	0.267283
6042	0.484973	2616	0.24943
10218	0.579245	7217	0.478602
44888	0.846391	9656	0.532413
7558	0.517853	3980	0.329197
3516	0.336245	271	0.0327931
2895	0.278705	3870	0.314637
3395	0.313768	723	0.0841985
4983	0.420113	494	0.0590023
219	0.0274852	43	0.00519119
6426	0.502569	2152	0.216384
708	0.0859235	1199	0.136237
209	0.0262009	126	0.0155736
94	0.0116876	16	0.00202583
2223	0.229258	371	0.0444416
1067	0.12561	719	0.084705
21	0.00256871	64	0.00810332
34539	0.903673	6207	0.467207
17928	0.739276	9335	0.536845
2955	0.272027	786	0.0887566
0	0	3	0.000379843
7174	0.51066	2344	0.220815
10344	0.633445	3868	0.339453
327	0.0398151	122	0.0151937
1159	0.131004	163	0.0198785
702	0.0838685	1026	0.11332
8691	0.511045	5713	0.412889
65	0.00834832	21	0.0026589
4087	0.361418	3410	0.280451
2460	0.253404	1087	0.119271
228	0.0287696	121	0.0148139
19319	0.725918	15268	0.638896
375	0.0455947	243	0.0302608
18	0.00231184	0	0
1871	0.198305	171	0.0216511
6662	0.501798	4254	0.345151
1033	0.11662	96	0.0120284
1	0.000128436	2	0.000253229
134	0.0172104	128	0.0154469
3565	0.335859	414	0.0497594
1930	0.203057	313	0.0382375
45	0.0057796	2	0.000253229
91660	0.94413	27638	0.824133
344	0.0426406	434	0.0517853
35	0.00449525	9	0.00113953
6	0.000770614	0	0
3936	0.359491	2172	0.219043
11001	0.684947	3233	0.306153
149	0.01888	801	0.0923018
2145	0.21757	1138	0.123196
1	0.000128436	0	0
566	0.0689699	151	0.0187389
1378	0.152582	1285	0.143327
183616	0.988955	39547	0.685617
461	0.0566401	2545	0.2412
94486	0.976753	14466	0.649405
1321	0.146674	1278	0.141302
3058	0.295402	1831	0.183084
2548	0.241074	2356	0.211699
10	0.00128436	0	0
11244	0.655022	5314	0.449354
2578	0.258669	4235	0.341859
14790	0.709093	2439	0.238921
6	0.000770614	2	0.000253229
146	0.0183663	52	0.00645733
1330	0.154123	1461	0.154976
3686	0.32186	2198	0.215498
0	0	14	0.0017726
389	0.0471359	685	0.0788807
109	0.0132289	34	0.00417827
1320	0.144875	2134	0.20866
1095	0.126894	1648	0.16941
190	0.0237606	244	0.0295011
8038	0.587465	2180	0.221322
2999	0.29887	536	0.063687
2	0.000256871	0	0
753	0.089905	201	0.02431
4344	0.380812	1736	0.174601
6169	0.480092	1862	0.197139
1730	0.182764	2373	0.238288
1948	0.208194	170	0.021018
9791	0.624968	1828	0.1941
204	0.0256871	330	0.0389972
1376	0.152453	853	0.0982527
505	0.0622913	122	0.0150671
13	0.00166966	6	0.000759686
5	0.000513743	15	0.00189921
519	0.0630619	366	0.0430489
3724	0.358079	1090	0.123829
2183	0.223093	924	0.104204
1	0.000128436	0	0
4	0.000513743	3	0.000379843
73887	0.93103	12190	0.602811
7588	0.560878	885	0.100785
3648	0.345235	2130	0.224361
99	0.0125867	188	0.0225374
15926	0.734909	4212	0.361104
103	0.0131004	31	0.00392504
172	0.0208066	1178	0.0817929
199	0.0245312	132	0.0164599
4343	0.391857	705	0.0824259
22156	0.835988	8418	0.569131
1381	0.154893	1136	0.126108
3148	0.297072	1261	0.13611
747	0.0905471	247	0.0302608
802	0.0926021	63	0.00772347
20785	0.830722	5189	0.416308
660	0.0796301	216	0.0253229
109	0.0136142	24	0.00303874
1188	0.136142	537	0.0634338
72	0.00924737	37	0.00468473
11	0.00115592	4	0.000506457
1711	0.193296	508	0.0602684
3247	0.312227	1420	0.15409
0	0	1	0.000126614
64	0.00821988	77	0.0097493
12316	0.642307	2636	0.24082
6878	0.477652	2862	0.251583
12	0.00154123	16	0.0017726
94	0.0118161	20	0.00253229
8133	0.42936	1734	0.16827
1720	0.184562	1922	0.191314
2289	0.229643	656	0.0729299
2956	0.292191	1600	0.171562
2494	0.262009	2852	0.270195
3125	0.303108	1754	0.189035
3536	0.337914	2401	0.203849
6529	0.494734	3508	0.298683
392	0.0484202	305	0.0362117
24	0.00308246	19	0.00240567
152	0.0190085	241	0.0293745
161	0.0196507	55	0.00696379
445	0.0540714	212	0.0255761
235	0.0296686	248	0.0302608
13171	0.66504	3173	0.288048
202	0.0255587	1074	0.120917
4474	0.352042	5120	0.371233
2031	0.204213	520	0.0609015
907	0.104932	183	0.0224107
6765	0.500257	2518	0.234996
4231	0.383766	16998	0.570904
127	0.0157976	979	0.107242
4457	0.379142	2633	0.24272
12686	0.667223	1557	0.158774
193	0.023889	107	0.0134211
10	0.00128436	3	0.000379843
28	0.0035962	20	0.00253229
2291	0.246982	122	0.0153203
2353	0.241074	1536	0.161433
6851	0.521706	563	0.0654596
15608	0.678526	6675	0.44353
50956	0.975212	4474	0.339833
2212	0.229129	1139	0.126994
1	0.000128436	23	0.00278552
2155	0.222579	1702	0.180172
24	0.00308246	3	0.000379843
1	0.000128436	0	0
4	0.000513743	4	0.000506457
6456	0.497431	3786	0.3235
18466	0.791164	6158	0.446822
6666	0.502569	1399	0.149405
5505	0.471616	2188	0.217523
3452	0.33008	2151	0.221955
3500	0.336245	1838	0.18511
888	0.103391	1004	0.113573
2205	0.237478	933	0.10547
300	0.0372463	228	0.0276019
1217	0.133316	576	0.0645733
2	0.000256871	2	0.000253229
341	0.0426406	187	0.022664
134	0.0163113	17	0.00215244
2	0.000256871	1	0.000126614
3894	0.342153	930	0.105596
80	0.0102749	76	0.00962269
3046	0.285898	711	0.079767
4665	0.396481	1983	0.198531
2	0.000256871	1	0.000126614
2040	0.219111	1258	0.139529
33	0.00423838	15	0.00189921
144	0.017981	56	0.00683717
3142	0.321731	528	0.0633072
0	0	1	0.000126614
8	0.00102749	3	0.000379843
439	0.0541998	250	0.0307673
1701	0.186232	383	0.0468473
6038	0.479322	1182	0.132692
367	0.0444387	40	0.00493796
1295	0.148086	1048	0.117625
491	0.0603648	318	0.038744
864	0.101978	939	0.105217
17774	0.771128	2897	0.265384
228	0.0283843	153	0.0189921
3561	0.322117	2121	0.210306
5630	0.44747	4158	0.340972
2484	0.255844	624	0.0735629
3098	0.300411	1807	0.193467
6732	0.503211	949	0.107242
2	0.000256871	10	0.00126614
963	0.111097	937	0.108129
5749	0.454277	1933	0.201823
6200	0.489597	2229	0.21803
919	0.108271	795	0.0928083
7793	0.575006	4055	0.356546
1239	0.138325	1453	0.150924
275	0.0335217	1019	0.11256
3034	0.295274	996	0.108762
1507	0.16504	1705	0.179159
707	0.0854097	190	0.0230438
40	0.00513743	113	0.0139276
12	0.00141279	5	0.000633072
898	0.106216	281	0.0346923
707	0.0846391	21	0.0026589
2687	0.263678	2565	0.242466
2649	0.257128	4249	0.341099
2581	0.254431	1418	0.155862
896	0.105959	475	0.0558369
3631	0.331236	1369	0.1451
47	0.00603648	87	0.0110154
3365	0.303365	2164	0.21803
2437	0.252504	2570	0.24082
1520	0.163884	661	0.0755888
13	0.00166966	5	0.000633072
209	0.0258156	161	0.0192454
7143	0.503468	3769	0.30552
3802	0.346776	1622	0.173588
4462	0.375931	1406	0.150038
1382	0.149628	150	0.0182325
88	0.0104033	17	0.00215244
2052	0.2159	908	0.10585
2256	0.245055	636	0.0731831
969	0.110712	1412	0.150038
1333	0.143591	645	0.0658395
362	0.0446956	98	0.012155
1899	0.200745	720	0.0854647
218	0.0274852	379	0.0445682
733	0.0860519	637	0.0735629
10112	0.62073	3468	0.33021
1305	0.14693	1136	0.126741
1	0.000128436	6	0.000759686
300	0.0369895	386	0.0460876
9917	0.615592	2791	0.261205
555	0.0684562	327	0.0396303
14185	0.732725	2452	0.243606
24	0.00295402	60	0.00747025
47943	0.929874	10158	0.607749
34484	0.895068	8459	0.539124
2958	0.280118	727	0.0831856
1571	0.173003	141	0.0174728
33	0.00423838	3	0.000379843
6814	0.512972	2208	0.221955
10886	0.624968	3210	0.287161
236	0.0295402	121	0.0146873
1455	0.163242	211	0.0254495
1889	0.20036	884	0.102937
4350	0.374647	860	0.0998987
1	0.000128436	0	0
5014	0.410994	3090	0.286275
58	0.00732083	0	0
3385	0.309787	2488	0.249683
4203	0.391986	1777	0.187009
2	0.000256871	1	0.000126614
4957	0.421783	620	0.0716637
8879	0.558824	4222	0.353381
10664	0.635371	1417	0.153836
1	0.000128436	4	0.000506457
16	0.00205497	7	0.0008863
22	0.00269715	4	0.000506457
853	0.100822	178	0.0217777
34	0.00436681	63	0.00785009
206	0.0255587	208	0.0248164
1	0.000128436	0	0
91	0.0110455	25	0.00316536
57	0.0071924	4	0.000506457
869	0.0997945	232	0.0279818
313	0.038916	904	0.0992656
1590	0.171718	2351	0.223474
1309	0.148343	1102	0.121423
5675	0.465965	489	0.0587491
1723	0.145774	212	0.0191188
2	0.000256871	0	0
1249	0.142949	1161	0.127627
1565	0.172746	733	0.0834388
10275	0.598125	2743	0.25057
6457	0.488441	9523	0.502659
246	0.0308246	296	0.0359585
138	0.0177241	26	0.00316536
277	0.0340354	95	0.0120284
1417	0.15682	3302	0.303621
487	0.059851	225	0.0270955
1198	0.136013	834	0.0944543
21686	0.730799	3953	0.334895
1767	0.195864	578	0.0668524
137	0.0174672	142	0.017726
1573	0.171076	1539	0.165865
18550	0.748009	3765	0.340972
1872	0.19869	740	0.0849582
97	0.0123298	28	0.00341859
9672	0.576034	4928	0.360218
7276	0.546237	891	0.103824
2263	0.232854	584	0.066979
560	0.067814	440	0.0521651
5646	0.469689	1003	0.112307
66	0.00821988	29	0.00367182
145	0.0184947	40	0.00506457
3110	0.301053	814	0.0943277
1002	0.114821	152	0.0186123
7184	0.529283	2698	0.259559
4753	0.421911	1721	0.174728
640	0.0770614	82	0.0102558
1663	0.17326	3003	0.286528
78	0.010018	76	0.00924285
8	0.00102749	4	0.000506457
4623	0.411123	1081	0.120663
12136	0.640252	16681	0.707901
1820	0.189956	635	0.0753355
2668	0.262394	209	0.0239301
119	0.0151554	35	0.00417827
3191	0.292833	832	0.0955938
22	0.00282558	57	0.0070904
11	0.00141279	4	0.000379843
1880	0.203571	199	0.0246898
582	0.0697406	23	0.00291213
144915	0.993193	34141	0.744366
597	0.0734652	931	0.104077
4889	0.404059	811	0.0914155
11	0.00141279	111	0.0134211
11326	0.699974	1222	0.136997
16	0.00205497	45	0.00557103
2112	0.226304	441	0.0522917
4033	0.359363	760	0.0866042
4909	0.399178	2706	0.262598
7578	0.552659	673	0.0778678
2023	0.216157	604	0.0693847
3139	0.290136	953	0.106736
24	0.00308246	10	0.00126614
33	0.00423838	10	0.00126614
5242	0.419471	819	0.0940744
4	0.000513743	1	0.000126614
7	0.00089905	0	0
8767	0.533393	1371	0.143327
19418	0.754174	6497	0.462522
998	0.104418	258	0.028235
46	0.0057796	126	0.0135477
14607	0.710506	5381	0.420233
12552	0.67159	4217	0.350342
272	0.0332648	46	0.00582426
292	0.0362189	518	0.0600152
27	0.00346776	9	0.00113953
10	0.00128436	6	0.000759686
5850	0.481377	2177	0.222208
2777	0.273953	1054	0.12155
820	0.0994092	214	0.0260826
6468	0.481248	2744	0.260572
1065	0.120216	336	0.0412763
513	0.0633188	160	0.0201317
10889	0.646288	1817	0.18587
3167	0.307475	7690	0.499873
2871	0.292576	1028	0.117878
804	0.0968405	95	0.0119017
2203	0.232083	1102	0.122309
59109	0.974313	12833	0.681692
4815	0.417287	1332	0.140162
10398	0.563576	2422	0.219549
7089	0.513743	838	0.095847
6862	0.519779	1686	0.173082
594	0.0595941	90	0.0106356
0	0	1	0.000126614
3228	0.312099	1081	0.12079
2438	0.254174	1424	0.153836
290	0.0363473	891	0.0993923
438	0.0527871	126	0.0159534
4964	0.383252	10476	0.487592
7677	0.551631	11	0.00139276
3519	0.331878	1573	0.167891
148	0.01888	58	0.0070904
1563	0.16992	1832	0.188149
124	0.0156691	64	0.00785009
6740	0.519265	1030	0.117625
5616	0.463139	1704	0.177513
5273	0.464937	1552	0.155736
3682	0.367583	444	0.0534312
87	0.010917	111	0.0130413
12834	0.650141	4662	0.376931
104	0.0133573	237	0.0284882
524	0.063961	198	0.0236769
13280	0.756358	1040	0.117118
1531	0.166966	1266	0.141428
7067	0.512201	1220	0.136617
1059	0.124454	699	0.0815396
445	0.0543283	80	0.00987592
52453	0.957359	7068	0.478602
5948	0.474441	2058	0.203849
0	0	2	0.000253229
1067	0.121115	319	0.0381109
1330	0.152325	397	0.0465941
6957	0.525302	928	0.107622
3720	0.332777	1390	0.149405
33842	0.873748	3164	0.289567
8	0.00102749	2	0.000253229
2892	0.289109	549	0.065333
3499	0.335602	747	0.0855913
387	0.0484202	104	0.012788
2847	0.285256	2477	0.20157
31943	0.903031	3552	0.299443
907	0.106088	184	0.0230438
4039	0.367454	1113	0.124715
1689	0.184947	355	0.0435553
236	0.0294118	44	0.00544442
3371	0.323016	1466	0.159407
2962	0.28243	340	0.0411497
14214	0.68803	1973	0.20233
2091	0.217442	1340	0.144467
21465	0.822887	5461	0.432641
12781	0.733368	479	0.0571031
18295	0.781017	5329	0.424031
9314	0.632289	951	0.106356
16398	0.788081	3618	0.326412
34669	0.879784	13610	0.630539
8789	0.552659	3905	0.33882
11067	0.610198	1115	0.123196
6801	0.510403	1078	0.117245
7009	0.521449	1352	0.148898
15	0.00192653	7	0.0008863
13	0.00166966	7	0.0008863
3170	0.315181	1591	0.167004
207	0.025944	350	0.04039
133	0.0168251	188	0.0231704
6392	0.465194	2337	0.232084
894	0.106216	51	0.00633072
2	0.000256871	0	0
23	0.00282558	1183	0.128007
11807	0.696892	7952	0.497848
18784	0.772027	31701	0.781717
16	0.00205497	5	0.000633072
0	0	1	0.000126614
20	0.00256871	2	0.000253229
1	0.000128436	0	0
6	0.000770614	1	0.000126614
5	0.000513743	3	0.000379843
2	0.000256871	0	0
1	0.000128436	0	0
10350	0.409324	431	0.0415295
44	0.00565117	4	0.000506457
1059	0.0954277	118	0.0129147
1	0.000128436	0	0
20800	0.808631	6030	0.383641
1732	0.185846	1476	0.14586
38	0.00488055	25	0.00316536
472	0.049833	145	0.0174728
1807	0.193039	671	0.0777412
520	0.0611354	80	0.00987592
4653	0.40149	2777	0.277159
39	0.00488055	12	0.00151937
15703	0.718597	4110	0.347683
1405	0.153095	2831	0.255761
8584	0.557796	9533	0.508357
244	0.0303108	97	0.0119017
14299	0.689186	3714	0.331603
2522	0.256743	542	0.0640669
5205	0.430388	934	0.109521
7625	0.533393	1461	0.1608
8472	0.580015	729	0.0843251
49410	0.970074	3391	0.304128
56190	0.934113	27100	0.679539
22579	0.80709	18022	0.705495
45863	0.920241	7621	0.498354
1	0.000128436	2	0.000253229
20	0.00256871	18	0.00227906
33772	0.845235	7553	0.449734
11217	0.643206	3070	0.280704
2258	0.23401	4770	0.384781
8	0.00102749	6	0.000759686
6645	0.511816	932	0.109268
6911	0.544182	551	0.0650798
1354	0.15515	45	0.00569764
46	0.00590804	17	0.00215244
23726	0.857822	2091	0.207141
28	0.0035962	1	0.000126614
10525	0.606216	4568	0.386047
911	0.105317	162	0.0191188
12394	0.684177	5402	0.425804
16261	0.823144	3251	0.309066
21613	0.824814	3071	0.290453
15413	0.741331	3205	0.303241
6109	0.482147	2671	0.257407
130	0.0165682	1	0.000126614
28303	0.802723	3968	0.341352
529	0.0630619	352	0.0421626
71	0.0089905	7	0.000759686
14850	0.739918	6170	0.482654
713	0.0823273	1653	0.170676
638	0.0777036	110	0.0135477
18957	0.788723	8590	0.515194
9238	0.572181	3625	0.312484
22333	0.792063	9687	0.583692
10869	0.602235	12716	0.620157
23	0.00295402	35	0.00430489
1637	0.158746	1088	0.104583
5266	0.425507	1656	0.17726
5550	0.435911	4321	0.365536
9777	0.615592	3800	0.353507
3824	0.329309	1381	0.15219
2573	0.24467	7560	0.484553
6627	0.517724	3816	0.329577
1434	0.160801	259	0.031527
13	0.00166966	5	0.000633072
4665	0.40804	5410	0.416055
14558	0.660801	3713	0.324259
11855	0.679938	2608	0.266397
13757	0.707038	2376	0.236389
4674	0.418186	2870	0.277159
377	0.0462368	3313	0.296911
1883	0.199974	1805	0.190301
1587	0.180452	191	0.023297
3867	0.365656	805	0.0921752
4895	0.398279	2067	0.203343
2327	0.24878	607	0.0722968
48832	0.864757	30338	0.746265
7194	0.522219	2799	0.271588
7882	0.514256	10195	0.55761
12147	0.651811	3595	0.311851
2457	0.255073	141	0.0174728
32336	0.939892	6290	0.484047
15038	0.679296	2020	0.203469
5375	0.447855	1146	0.129653
12844	0.702928	3649	0.322613
4087	0.371179	1202	0.134844
5885	0.436938	1490	0.157002
1417	0.150141	3511	0.327931
4461	0.378115	3062	0.284123
14433	0.680324	9163	0.580273
60	0.00744927	0	0
48986	0.920498	11979	0.592555
95	0.012073	130	0.0158268
70	0.00873362	28	0.00341859
27	0.00346776	155	0.0192454
879	0.0992808	51	0.00645733
0	0	1	0.000126614
20168	0.733239	10098	0.567612
10091	0.617519	1997	0.204482
472	0.0580529	246	0.0291213
16	0.00205497	19	0.00215244
4342	0.383124	681	0.0762218
4103	0.373491	372	0.0460876
15287	0.743386	1770	0.187136
6367	0.477138	2277	0.2255
48734	0.964038	4662	0.388073
24503	0.880555	3774	0.332742
215	0.0264577	58	0.00734363
249	0.0301824	31	0.00392504
53	0.00655022	24	0.00291213
626	0.0750064	301	0.0355786
40	0.00500899	8	0.00101291
8232	0.575649	230	0.0284882
1	0.000128436	0	0
5320	0.461084	475	0.0569764
32	0.00398151	22	0.0026589
10	0.00128436	2	0.000253229
0	0	3	0.000379843
62	0.00796301	1	0.000126614
2	0.000256871	0	0
763	0.0919599	44	0.00557103
328	0.0390444	19	0.00227906
5	0.000642178	0	0
30	0.00372463	17	0.00215244
3	0.000385307	0	0
27	0.00346776	13	0.00164599
1	0.000128436	0	0
186	0.0232469	76	0.00911623
0	0	4	0.000506457
898	0.10673	449	0.0533046
19	0.00244028	7	0.0008863
91	0.0114308	13	0.00164599
3049	0.232597	418	0.0425424
160	0.020036	52	0.00645733
1	0.000128436	0	0
59	0.00706396	2	0.000253229
5423	0.415489	1657	0.176374
46	0.00590804	6	0.000759686
431	0.0522733	72	0.008863
6	0.000770614	13	0.00164599
239	0.0297971	31	0.00392504
24751	0.880683	4758	0.389466
7929	0.540586	1143	0.124209
104	0.0132289	63	0.00759686
10	0.00128436	1	0.000126614
19262	0.725533	2356	0.230311
6	0.000770614	1	0.000126614
19780	0.759954	2535	0.247025
1138	0.125482	332	0.0377311
145	0.0182379	89	0.0110154
289	0.0362189	109	0.0130413
35306	0.884279	8432	0.515827
33321	0.890188	5926	0.443403
7213	0.512972	2596	0.248037
20758	0.770485	5719	0.412889
14004	0.664783	4046	0.349709
118	0.015027	24	0.00303874
985	0.109941	114	0.0140542
82	0.0102749	21	0.0026589
527	0.0634472	131	0.0157002
147	0.0182379	20	0.00253229
22	0.00282558	79	0.00987592
84	0.0106602	39	0.00455812
82	0.0102749	6	0.000759686
18	0.00231184	11	0.00139276
4	0.000513743	3	0.000379843
56	0.0071924	20	0.00253229
10476	0.637298	1958	0.206508
45090	0.868225	24951	0.663966
4730	0.414333	144	0.0182325
689	0.0820704	101	0.012788
7414	0.50244	1115	0.123955
11566	0.627408	2936	0.261965
8380	0.579116	7057	0.44391
12158	0.696763	2137	0.211826
7228	0.516311	1632	0.173208
16369	0.763935	9119	0.512408
12304	0.66504	620	0.0740694
2363	0.240945	1897	0.200304
15117	0.695222	5072	0.395796
1092	0.107758	62	0.0070904
15650	0.697149	6080	0.435553
4088	0.371307	918	0.100279
2737	0.280247	530	0.0628007
394	0.0471359	10	0.00126614
1988	0.217442	89	0.0108888
46	0.00590804	18	0.00227906
1799	0.188544	354	0.042669
199	0.0244028	40	0.00481134
1606	0.176984	196	0.0235503
74	0.00950424	3	0.000379843
225	0.0276137	71	0.00848316
13	0.00166966	3	0.000379843
217	0.0272284	10	0.00126614
712	0.085795	1067	0.118005
6400	0.50244	1475	0.161307
775	0.0932443	112	0.0136743
5666	0.434883	23	0.00291213
5598	0.421654	936	0.104963
8	0.00102749	0	0
4031	0.352171	2062	0.208787
2459	0.236065	7305	0.434287
870	0.103262	836	0.0940744
13	0.00166966	2	0.000126614
380	0.0476496	88	0.0110154
9018	0.570768	1829	0.18473
159	0.0196507	75	0.00936946
17705	0.815952	1685	0.180172
2	0.000256871	0	0
22	0.00282558	9	0.00101291
14527	0.692011	13811	0.590023
14078	0.711534	3675	0.313117
16327	0.763422	6239	0.42745
6646	0.479065	2735	0.248037
75	0.00963267	38	0.00481134
3972	0.360776	1115	0.123322
1602	0.175058	724	0.0819195
400	0.0462368	293	0.0344391
150	0.0190085	111	0.0136743
2	0.000256871	2	0.000253229
2	0.000256871	3	0.000379843
1707	0.191754	718	0.0840719
341	0.0398151	65	0.00785009
4435	0.380298	2184	0.2255
1267	0.144233	115	0.0141808
452	0.0553558	26	0.00316536
270158	0.966607	57134	0.695113
9806	0.534421	8152	0.451127
1543	0.17159	336	0.0398835
6085	0.476625	1988	0.198531
12206	0.692782	1239	0.136743
340	0.0428975	97	0.0120284
0	0	23	0.00291213
584	0.0683278	355	0.0402634
5540	0.456846	1616	0.169916
1616	0.176599	638	0.0752089
4043	0.373748	641	0.0767283
41	0.00526586	29	0.0035452
7421	0.520678	825	0.0924285
235	0.0291549	110	0.0135477
458	0.0530439	130	0.0159534
275	0.0344208	215	0.0263358
313	0.0384023	21	0.0026589
589	0.067814	34	0.00430489
683	0.0820704	612	0.0717903
895	0.102492	904	0.103824
2930	0.290778	1368	0.146619
677	0.0823273	369	0.0441884
3513	0.326227	881	0.0955938
1	0.000128436	0	0
59	0.0075777	13	0.00164599
23	0.00282558	50	0.00582426
30	0.00385307	6	0.000759686
56	0.0071924	58	0.00734363
38086	0.949139	3913	0.36984
1	0.000128436	2	0.000253229
16	0.00205497	11	0.00139276
859	0.100822	770	0.0907825
7774	0.528256	1433	0.156495
405	0.0499615	78	0.0097493
5359	0.443103	1815	0.181818
1	0.000128436	0	0
2122	0.217955	2030	0.205748
65	0.00834832	1	0.000126614
11	0.00128436	1	0.000126614
14	0.0017981	135	0.0164599
37247	0.893527	19415	0.710053
3	0.000385307	0	0
164	0.0202928	12	0.00151937
2923	0.300539	417	0.0501393
234	0.0290265	85	0.0106356
1285	0.139353	693	0.0804001
9903	0.615464	1525	0.157255
18	0.00231184	5	0.000633072
3824	0.367069	1440	0.157255
2971	0.297971	791	0.0911623
165	0.0206781	3	0.000379843
15	0.00192653	1	0.000126614
619	0.0741074	596	0.0711573
7	0.00089905	7	0.0008863
53	0.00655022	12	0.00151937
7	0.00089905	1	0.000126614
2874	0.281146	912	0.100912
2226	0.230028	1209	0.128767
4	0.000513743	1	0.000126614
28	0.0035962	4	0.000506457
3988	0.355125	1321	0.14472
116	0.0146417	123	0.0145606
7735	0.525687	1360	0.146619
6329	0.48767	1834	0.189668
512	0.0616491	936	0.108888
11071	0.596584	5529	0.413143
22	0.00269715	20	0.00253229
3	0.000256871	1	0.000126614
38	0.00488055	339	0.0408964
6	0.000770614	0	0
458	0.0553558	2661	0.256647
11165	0.705497	1586	0.171562
1806	0.194708	1224	0.138896
6596	0.499615	1752	0.181565
2	0.000256871	1	0.000126614
5298	0.441176	2459	0.237782
2780	0.283586	792	0.0911623
326	0.0410994	79	0.00987592
5507	0.463653	1050	0.119144
758	0.0891343	215	0.0267156
5539	0.462754	597	0.0697645
4	0.000513743	0	0
34	0.00436681	1	0.000126614
31840	0.869381	8774	0.549886
430	0.0530439	173	0.0207648
723	0.0861803	49	0.00607749
191	0.0236322	75	0.00936946
11835	0.622784	6046	0.417574
5	0.000642178	0	0
15713	0.771898	1531	0.165612
481	0.0570254	127	0.0146873
28	0.0035962	1	0.000126614
2550	0.251734	2734	0.260572
246	0.0299255	49	0.00607749
7416	0.57141	3918	0.352874
778	0.0931158	476	0.0558369
5	0.000642178	1	0.000126614
1236	0.138582	492	0.0590023
3750	0.347932	1530	0.161813
10448	0.57963	9487	0.513674
7172	0.513357	3849	0.31451
20236	0.748651	5628	0.421626
912	0.104932	1189	0.130666
1258	0.145389	614	0.0722968
559	0.0673003	685	0.0783743
3424	0.328924	3250	0.288554
269	0.0333933	137	0.0164599
2	0.000256871	8	0.00101291
2995	0.297714	3442	0.327551
26	0.00333933	1617	0.173462
220	0.0269715	0	0
1	0.000128436	2	0.000253229
577	0.0696121	653	0.0743226
64	0.00821988	74	0.00924285
5478	0.4056	697	0.0788807
55	0.00706396	27	0.00316536
1713	0.185718	935	0.0987592
27	0.00333933	13	0.00164599
15530	0.669792	16129	0.580907
4526	0.368867	2484	0.233857
1975	0.204084	1234	0.137123
11231	0.61662	5742	0.37921
2215	0.23478	2183	0.224614
106	0.0136142	89	0.0108888
6	0.000770614	20	0.00253229
403	0.0499615	290	0.0350722
3	0.000385307	1	0.000126614
96	0.0122014	93	0.0116485
573	0.0685846	975	0.108888
3	0.000385307	1	0.000126614
947	0.111611	642	0.0748291
190	0.0237606	351	0.042036
1	0.000128436	0	0
1853	0.203571	1408	0.153203
6	0.000770614	4	0.000506457
224	0.0276137	227	0.0274753
340	0.04187	59	0.00747025
794	0.0965836	817	0.0947075
89	0.0114308	50	0.00633072
906	0.105959	577	0.0677387
720	0.0851528	1962	0.202203
8	0.00102749	0	0
857	0.0964552	125	0.0151937
390	0.0479065	47	0.00582426
5	0.000642178	8	0.00101291
22	0.00282558	1	0.000126614
26911	0.854097	9404	0.54824
125	0.015926	105	0.0117751
29498	0.80375	5064	0.39567
197	0.0249165	33	0.00405166
8908	0.531724	1809	0.186756
3	0.000385307	0	0
3016	0.311456	2041	0.211066
1409	0.161315	1136	0.126361
5352	0.407398	2976	0.27412
3446	0.329694	975	0.109142
10776	0.576419	3096	0.23487
5632	0.432443	3688	0.309445
19932	0.794246	3523	0.314004
10947	0.689571	1916	0.189162
39	0.00500899	14	0.0017726
12357	0.690855	2573	0.253482
140	0.0172104	73	0.00911623
39	0.00500899	33	0.00405166
598	0.0717955	522	0.060395
8492	0.593373	3192	0.283996
11	0.00141279	6	0.000759686
13071	0.697149	2042	0.207394
2024	0.217442	1291	0.140162
4166	0.353712	2201	0.218536
7589	0.520421	4919	0.360724
6770	0.508091	2651	0.265763
1872	0.20036	2929	0.270322
1	0.000128436	3	0.000253229
121	0.0151554	11	0.00139276
5	0.000642178	0	0
1988	0.13139	52	0.00405166
51	0.00552273	21	0.00240567
51964	0.971487	8386	0.506204
6981	0.50822	2321	0.228159
5504	0.4327	2738	0.218916
17	0.00218341	5	0.000633072
909	0.10429	1712	0.155862
61	0.00783457	5	0.000633072
488	0.0597226	7482	0.460116
14062	0.741844	1308	0.145606
360	0.044824	289	0.0351988
11	0.00141279	6	0.000759686
116	0.0146417	18	0.00227906
1593	0.174929	491	0.0584958
2662	0.26188	878	0.0992656
6896	0.53365	1612	0.171942
3391	0.327511	461	0.0558369
12755	0.687259	2856	0.271335
47	0.0057796	25	0.00316536
1471	0.159774	517	0.059762
4	0.000513743	3	0.000379843
574	0.0693553	121	0.0150671
4236	0.383124	934	0.107369
2428	0.254431	551	0.0641935
131	0.0164398	29	0.00367182
1271	0.139481	463	0.0539377
33	0.00423838	4	0.000506457
5	0.000642178	0	0
23	0.00269715	0	0
3480	0.313511	565	0.0654596
104	0.0133573	47	0.00595087
9285	0.610455	4138	0.356673
684466	0.994477	83253	0.851228
42571	0.931158	10805	0.620537
1526	0.166067	1745	0.187009
13175	0.663627	1212	0.129273
7	0.00089905	3	0.000379843
28	0.00346776	3	0.000379843
365	0.0454662	67	0.00810332
16	0.00205497	3	0.000253229
61	0.00783457	29	0.0035452
8	0.00102749	23	0.00291213
933	0.108785	514	0.0624209
475	0.0579245	142	0.0179792
617	0.0739789	372	0.0452013
8602	0.566401	2500	0.239554
302	0.0378885	240	0.0295011
14234	0.749807	2235	0.232337
36	0.00462368	15	0.00189921
0	0	2	0.000253229
5	0.000642178	2	0.000253229
36	0.00462368	1	0.000126614
920	0.105831	95	0.0119017
7487	0.346905	801	0.0605217
3	0.000385307	1	0.000126614
69909	0.893527	9590	0.546088
7524	0.532366	1122	0.12079
801	0.0935012	580	0.0695113
6	0.000770614	1	0.000126614
12	0.00154123	2	0.000253229
1028	0.12317	228	0.0281084
3	0.000385307	1	0.000126614
22	0.00282558	24	0.00278552
14	0.0017981	1	0.000126614
14610	0.674416	11993	0.607749
1822	0.194323	481	0.0555837
3559	0.325456	480	0.0576095
155	0.0197791	20	0.00253229
1259	0.128307	301	0.0340593
9265	0.633702	521	0.0600152
154	0.0191369	46	0.00582426
232	0.028898	61	0.00772347
416	0.050989	400	0.0474804
9416	0.558438	4337	0.350848
1582	0.172618	879	0.098506
4	0.000513743	11	0.00139276
30	0.00385307	42	0.00519119
1401	0.159902	202	0.0248164
72	0.00911893	9	0.00113953
7010	0.532109	3182	0.291973
1261	0.149756	500	0.0593821
7	0.00089905	1	0.000126614
5150	0.452864	849	0.0976197
3850	0.364757	1438	0.156369
1511	0.16748	765	0.0882502
120	0.0151554	53	0.00671056
1600	0.178654	1652	0.174854
4399	0.374005	935	0.103697
8466	0.549833	6518	0.492656
16930	0.73645	3065	0.250317
25	0.00321089	5	0.000633072
119	0.0151554	78	0.00936946
506	0.0604932	1476	0.155989
2715	0.274339	851	0.0963535
30	0.00385307	4	0.000506457
6288	0.476625	780	0.0914155
413	0.0506036	183	0.0221575
1933	0.201259	1674	0.172702
24	0.00308246	20	0.00253229
4054	0.357565	1669	0.173715
1461	0.161315	1079	0.124335
778	0.0913177	250	0.0300076
8	0.00102749	6	0.000759686
9694	0.590033	4609	0.354647
3	0.000385307	1	0.000126614
350	0.0436681	269	0.0332996
9590	0.610583	1411	0.152823
948	0.111611	291	0.0351988
3842	0.351657	1101	0.122943
5851	0.436681	425	0.0500127
4868	0.411508	3947	0.314257
28	0.0035962	10	0.00126614
8398	0.535191	3674	0.310205
2703	0.26766	512	0.0596354
4402	0.366684	5178	0.3863
3967	0.359491	1517	0.165738
1081	0.122142	565	0.0674854
75233	0.965066	5113	0.377311
6631	0.478937	1972	0.195746
54003	0.887105	10178	0.471385
1634	0.181993	359	0.0433021
1083	0.127023	316	0.0374778
48	0.00616491	38	0.00481134
919	0.108143	247	0.0303874
14950	0.669535	6418	0.463788
2200	0.228359	3780	0.322233
3731	0.337272	2516	0.238795
59	0.00744927	10	0.00126614
329	0.0414847	206	0.0255761
296	0.0367326	331	0.0383641
726	0.0863088	194	0.0235503
3	0.000385307	0	0
7	0.00089905	55	0.00683717
11299	0.617005	6291	0.42821
2309	0.241331	1245	0.136617
4935	0.428718	1480	0.158648
21388	0.745184	10098	0.525449
5393	0.428847	1017	0.113573
583	0.0697406	3093	0.277665
4177	0.367968	3223	0.292479
60	0.00770614	122	0.0150671
1152	0.128693	521	0.0610281
9559	0.582327	2871	0.270828
7259	0.548806	3389	0.315016
2151	0.222194	7792	0.482147
18405	0.753404	3190	0.307293
20965	0.8785	2582	0.257534
26881	0.90226	2413	0.239048
4201	0.382096	655	0.0764751
2536	0.260339	39073	0.761965
4730	0.397508	2423	0.235756
2	0.000256871	0	0
168	0.0206781	79	0.0100025
109	0.0134857	773	0.0833122
7377	0.564475	2137	0.22626
4803	0.400591	1294	0.140795
30783	0.760853	12553	0.558622
3633	0.3374	4512	0.381109
1490	0.16581	568	0.0678653
8690	0.603648	1685	0.177893
16676	0.764321	2671	0.257787
1	0.000128436	0	0
274	0.0342923	25	0.00316536
91	0.0113023	31	0.00379843
126951	0.963011	23387	0.705875
8044	0.571153	3295	0.287541
26514	0.839712	14924	0.667764
468	0.0574107	56	0.0070904
5504	0.448883	449	0.0543175
5720	0.487413	1310	0.141935
13194	0.704983	1910	0.197392
30	0.00385307	6	0.000759686
12046	0.559594	7626	0.442011
4985	0.400205	124	0.0154469
71025	0.956332	8240	0.54862
128624	0.957231	25035	0.6118
13977	0.66748	7206	0.474297
586	0.0712818	354	0.0431755
1835	0.197149	1593	0.167511
4061	0.357565	349	0.0411497
20287	0.841254	2109	0.214865
162	0.0202928	280	0.0332996
7252	0.536476	2038	0.211446
594	0.0676856	116	0.0141808
2494	0.25289	278	0.0339326
9662	0.622528	2268	0.224487
782	0.0920884	1022	0.11294
1957	0.207167	1681	0.168397
1798	0.197149	199	0.0245632
0	0	4	0.000506457
911	0.106088	813	0.0924285
3155	0.296429	2838	0.267916
1448	0.166709	595	0.0706508
5480	0.461212	485	0.0574829
2290	0.238762	1883	0.191694
2196	0.228615	2926	0.276526
4469	0.383124	536	0.0624209
98	0.0124583	60	0.00734363
11305	0.644747	3397	0.302988
2763	0.276008	875	0.0987592
1362	0.15271	336	0.0411497
14461	0.649242	1796	0.17726
3243	0.298741	335	0.0400101
1786	0.191369	2855	0.252849
4320	0.369124	4381	0.331476
4021	0.345235	16798	0.621803
40	0.00500899	107	0.0132945
3476	0.328153	3473	0.327171
3132	0.292705	3602	0.305014
1560	0.170691	19	0.00240567
2436	0.246596	328	0.0397569
543	0.0671718	1322	0.145353
151	0.0190085	596	0.0676121
922	0.106602	578	0.0679919
8090	0.57719	747	0.0849582
775	0.0915746	401	0.0486199
2718	0.268559	2466	0.229552
1470	0.165425	129	0.0162066
3653	0.350116	1727	0.188149
6570	0.490239	805	0.0916688
234	0.0295402	92	0.0107622
3367	0.319291	1253	0.139656
1766	0.177113	0	0
799	0.0917031	1085	0.119271
0	0	1	0.000126614
96	0.0115592	52	0.00633072
3	0.000385307	22	0.00278552
1837	0.188415	154	0.0186123
9	0.00115592	1	0.000126614
2796	0.272669	1849	0.197265
3	0.000385307	14	0.0017726
193	0.0240175	294	0.0351988
600	0.0711534	379	0.0460876
1	0.000128436	0	0
26	0.00333933	27	0.00341859
2	0.000256871	0	0
18	0.00231184	13	0.00164599
1374	0.156691	621	0.0720436
4015	0.361418	2445	0.239048
11036	0.588877	4412	0.355533
9643	0.567172	2491	0.22474
2334	0.238248	1570	0.169283
30	0.00385307	81	0.0102558
5103	0.429232	517	0.0617878
23306	0.780632	14990	0.675994
1040	0.12073	324	0.0389972
603	0.0742358	31	0.00392504
1469	0.160673	1639	0.168397
2847	0.281531	630	0.0738162
3832	0.354868	1132	0.125981
6519	0.456846	6070	0.408584
124	0.0154123	1629	0.172829
394	0.0493193	29	0.00367182
260	0.0323658	176	0.0213978
167	0.0206781	51	0.00633072
1453	0.166966	165	0.0202583
9926	0.64282	1070	0.121297
1102	0.122399	29	0.00367182
700	0.0792448	110	0.0130413
2	0.000256871	1	0.000126614
11	0.00141279	0	0
2	0.000256871	0	0
141	0.0175957	0	0
1008	0.116748	101	0.0124082
141	0.0177241	0	0
16	0.00205497	0	0
5	0.000642178	0	0
0	0	1	0.000126614
2	0.000256871	0	0
1	0.000128436	0	0
1	0.000128436	0	0
2	0.000256871	0	0
1	0.000128436	0	0
37	0.00475212	1	0.000126614
6	0.000770614	3	0.000379843
10384	0.638582	909	0.104837
3378	0.318777	2031	0.211319
19772	0.722964	7697	0.501646
2055	0.221423	448	0.053178
770	0.082841	37	0.00455812
4821	0.408297	1862	0.191694
19413	0.766247	5233	0.37959
28	0.0035962	25	0.00316536
17205	0.702415	4052	0.326285
1779	0.194066	137	0.0169663
1	0.000128436	1	0.000126614
9906	0.626638	2299	0.229552
0	0	3	0.000379843
7074	0.510789	1545	0.16042
13523	0.694452	3965	0.345657
47150	0.898793	14913	0.640542
8422	0.60095	661	0.0771081
321	0.0395582	78	0.00962269
1	0.000128436	0	0
173	0.0217056	17	0.00215244
6	0.000770614	3	0.000379843
728	0.088749	47	0.00595087
390	0.0470074	66	0.00835655
10097	0.576548	1843	0.182198
10538	0.669535	1272	0.134464
2664	0.269715	2782	0.268929
19480	0.716414	11936	0.533933
5146	0.419342	1089	0.12003
786	0.0917031	2252	0.222208
2316	0.240303	1464	0.157508
7464	0.53943	2716	0.249304
1703	0.191626	660	0.077488
57612	0.932828	21049	0.646873
1087	0.122913	550	0.065333
3159	0.314282	1002	0.111547
1288	0.145903	169	0.021018
23	0.00282558	147	0.0178526
1346	0.141536	469	0.053178
12322	0.632802	1788	0.188402
69576	0.867454	24237	0.65371
1754	0.185975	1333	0.143201
278	0.0340354	340	0.0388706
77092	0.966864	16800	0.63725
10	0.00128436	10	0.00126614
79	0.010018	9	0.00113953
3817	0.356024	715	0.0836921
2512	0.259568	2204	0.230438
1	0.000128436	692	0.0792606
55780	0.939892	12586	0.560395
1904	0.212433	884	0.101925
35420	0.868225	4658	0.325652
52379	0.858207	11372	0.507977
3005	0.290136	2167	0.222335
7389	0.514642	3195	0.28982
24	0.00308246	0	0
2068	0.218341	856	0.0934414
12	0.00154123	7	0.0008863
131	0.0166966	52	0.00658395
2090	0.220652	1306	0.144087
342	0.0427691	391	0.0471005
2	0.000256871	0	0
4546	0.406242	693	0.0819195
13908	0.721295	1545	0.164472
908	0.109299	377	0.0439352
561	0.0679425	796	0.0910357
1501	0.164398	1061	0.116992
173	0.0211919	56	0.0070904
3668	0.335474	9604	0.569005
7945	0.53776	3192	0.303495
3343	0.305934	4935	0.388453
81165	0.995119	7523	0.493289
27688	0.877986	2154	0.218916
1131	0.126381	188	0.022664
1585	0.177498	851	0.0981261
22	0.00282558	4	0.000506457
1544	0.174801	173	0.0215244
2066	0.219625	843	0.0967334
907	0.103391	783	0.0909091
51	0.00655022	4	0.000506457
410	0.0506036	260	0.0312737
851	0.10262	636	0.0735629
6143	0.459671	8040	0.473538
1286	0.147316	984	0.111547
1061	0.121629	536	0.0635604
260	0.0321089	112	0.0140542
65	0.00821988	11	0.00139276
1921	0.210763	2288	0.240567
7104	0.517853	2884	0.273614
10305	0.566273	7610	0.456698
947	0.108014	149	0.0184857
3314	0.324557	522	0.0625475
456	0.0566401	357	0.0433021
247	0.0312099	41	0.00506457
71	0.00886206	89	0.0112687
7141	0.519137	1318	0.14624
10975	0.589905	4014	0.352874
6151	0.470331	873	0.101165
1221	0.135628	298	0.035452
6702	0.49589	4259	0.351861
604	0.0708965	267	0.0327931
19026	0.772155	9626	0.577488
10459	0.607629	7058	0.436946
102	0.0127151	10	0.00113953
1182	0.133445	1333	0.141048
35	0.00449525	3	0.000379843
11	0.00141279	1	0.000126614
13	0.00166966	7	0.0008863
4	0.000513743	5	0.000633072
1858	0.192782	702	0.0821727
12250	0.64449	2099	0.217397
598	0.0680709	88	0.0106356
23	0.00295402	15	0.00189921
7525	0.56486	1304	0.144847
35768	0.917031	5160	0.430615
5722	0.457231	2363	0.235756
14532	0.701772	21642	0.698785
22142	0.833676	2142	0.196632
357	0.0445672	87	0.0110154
16627	0.690727	2489	0.231324
1092	0.121115	622	0.0728032
21343	0.76933	7471	0.482021
4	0.000513743	1	0.000126614
3889	0.35795	1438	0.157382
11012	0.628821	4094	0.354014
7917	0.54598	2195	0.219802
7	0.00089905	7	0.0008863
7	0.00089905	1	0.000126614
714	0.08374	188	0.0227906
1363	0.147573	1143	0.125095
404	0.0495762	3992	0.31451
8846	0.572309	1790	0.185237
6747	0.480221	4139	0.365029
40582	0.917673	6975	0.493036
1634	0.177883	1596	0.170423
32050	0.877986	4673	0.379463
5866	0.447213	2843	0.265257
3254	0.312869	948	0.109775
3391	0.320832	816	0.0923018
101	0.0127151	59	0.00747025
0	0	10	0.00126614
4103	0.376959	1570	0.167764
652	0.0777036	239	0.0297544
891	0.101721	969	0.109395
3275	0.308631	1740	0.180046
5635	0.440021	1537	0.162193
579	0.070768	210	0.0251963
5041	0.414205	1991	0.203722
6141	0.486001	2484	0.255508
9	0.00115592	68	0.00860977
25355	0.825071	18260	0.705748
215	0.0265862	95	0.0116485
4343	0.391087	1010	0.109395
14631	0.704983	1450	0.155482
3	0.000385307	32	0.00405166
1173	0.139096	720	0.0841985
21	0.00269715	5	0.000633072
4126	0.366298	8342	0.476703
191993	0.993321	22565	0.566726
11643	0.611611	2174	0.209927
348	0.0419985	68	0.00860977
418	0.0499615	72	0.00898962
17	0.00218341	19	0.00240567
4719	0.385821	675	0.0776146
1176	0.134729	188	0.0229172
1417	0.155664	601	0.0662193
15410	0.729001	4179	0.326412
5578	0.446185	684	0.0787541
2378	0.236835	1450	0.151811
13	0.00166966	7	0.0008863
7929	0.562805	2970	0.292099
2141	0.221295	3111	0.281464
1851	0.201002	701	0.0824259
2085	0.2299	1412	0.147126
88	0.0113023	35	0.0044315
3789	0.345877	1584	0.169283
20384	0.838556	2243	0.227019
4613	0.413948	1114	0.125601
160	0.020036	82	0.0101291
1126	0.124968	1016	0.111674
3660	0.33663	1979	0.197645
680	0.0811713	332	0.0411497
3305	0.320447	2348	0.237022
5219	0.433599	2115	0.210939
4012	0.367711	1591	0.174728
1831	0.200745	827	0.0942011
859	0.100694	644	0.0748291
467	0.0563833	71	0.008863
223	0.0283843	297	0.0360851
12614	0.603262	7256	0.497721
10255	0.63139	1737	0.182325
25190	0.91382	1846	0.191441
1919	0.210378	641	0.0768549
28395	0.816337	12970	0.54153
2522	0.252761	1558	0.161687
1750	0.187131	796	0.0915422
2493	0.255459	1952	0.191061
86	0.0110455	64	0.0079767
2620	0.26766	1995	0.20866
25	0.00321089	3	0.000379843
57	0.00732083	1891	0.191694
3653	0.270614	948	0.0796404
815	0.0954277	1207	0.135351
1424	0.158233	409	0.0481134
1407	0.15926	480	0.0579894
3433	0.323144	1291	0.141555
13428	0.611867	8552	0.485819
227	0.0286412	26	0.00329197
4681	0.386078	3356	0.292606
354	0.0437966	62	0.00772347
1418	0.157205	177	0.0216511
44727	0.913691	4248	0.365029
1572	0.174416	1474	0.165991
78	0.010018	113	0.013801
30	0.00385307	4	0.000379843
867	0.100565	1367	0.149025
0	0	1	0.000126614
3069	0.280503	3550	0.310585
5003	0.43681	3536	0.316916
123	0.0151554	82	0.0102558
4703	0.39327	4113	0.339326
3411	0.319291	382	0.0439352
9	0.00115592	0	0
318	0.0385307	25	0.00303874
1609	0.169407	931	0.102051
3964	0.358721	320	0.0378577
2546	0.253018	2306	0.236262
3	0.000385307	0	0
487	0.0580529	734	0.0845784
695	0.0852813	2951	0.28311
1011	0.115849	2122	0.204482
770	0.0896481	2513	0.240187
1162	0.133188	786	0.0933148
29521	0.891986	6304	0.423652
1553	0.176342	368	0.0449481
69	0.00886206	0	0
15728	0.714488	8847	0.487085
4640	0.38916	1603	0.158268
139	0.0177241	35	0.0044315
6087	0.47701	1349	0.148772
1300	0.148857	2243	0.22626
2509	0.261752	332	0.04039
3268	0.317878	1539	0.163586
163	0.0205497	100	0.012155
2060	0.223093	829	0.0954672
122	0.0152838	165	0.0203849
5316	0.439122	6359	0.429729
1391	0.154637	2	0.000253229
1549	0.171205	2287	0.225627
5721	0.455176	1131	0.127754
17	0.00218341	0	0
8	0.00102749	7	0.0008863
8287	0.592987	4342	0.381109
62	0.00796301	43	0.00519119
119077	0.996532	9262	0.564067
143	0.017981	700	0.0792606
2421	0.245441	1461	0.157255
636	0.0791164	696	0.0804001
4871	0.405728	3719	0.30666
659	0.0796301	2728	0.264877
657	0.0761623	660	0.0754621
491	0.0603648	38	0.00481134
881	0.103776	460	0.0534312
2686	0.273568	1601	0.160927
729	0.0824557	80	0.00987592
1330	0.153994	579	0.0677387
1268	0.146674	169	0.0206381
585	0.0711534	412	0.0495062
2511	0.25944	935	0.105596
377	0.046879	335	0.0401367
3706	0.33252	2129	0.205622
6024	0.486129	3438	0.325779
4232	0.363601	3871	0.338693
383	0.0476496	275	0.0334262
8544	0.542769	10018	0.558243
6777	0.49756	3367	0.290073
1531	0.172746	430	0.0519119
26	0.00333933	797	0.0893897
3384	0.318777	1724	0.1765
5035	0.376316	920	0.0973664
627	0.0765476	242	0.0296278
4485	0.386463	6396	0.423652
5579	0.447598	3110	0.286781
8729	0.54187	4573	0.340339
502	0.0610069	702	0.0805267
10231	0.622142	2042	0.203343
8408	0.559723	2968	0.281464
3597	0.331236	996	0.11218
12990	0.640252	3421	0.300329
4687	0.428333	604	0.0724234
20129	0.802851	7682	0.480248
2106	0.22746	303	0.0378577
2866	0.286026	607	0.0688782
2200	0.232597	667	0.078121
477	0.0575392	2410	0.234237
1846	0.197791	577	0.0671056
11052	0.679938	1377	0.146999
[truncated: 23,250 more rows]

## Sheet: 2b
unique_genes	UMIs	protocol
1700	2611	RRST
1912	2972	RRST
1763	2692	RRST
2052	3562	RRST
3896	9696	RRST
2146	3542	RRST
3232	7582	RRST
2693	5020	RRST
3234	6563	RRST
2502	4474	RRST
3068	6152	RRST
1931	3141	RRST
1852	3057	RRST
719	895	RRST
1018	1307	RRST
607	725	RRST
1147	1570	RRST
705	859	RRST
1097	1455	RRST
1168	1590	RRST
1102	1520	RRST
1811	2838	RRST
2781	5260	RRST
1826	2830	RRST
2659	4935	RRST
1354	1913	RRST
2292	3993	RRST
1668	2594	RRST
2112	3511	RRST
1642	2507	RRST
2376	4172	RRST
1222	1760	RRST
2048	3338	RRST
540	665	RRST
2637	4678	RRST
212	236	RRST
1253	1738	RRST
109	114	RRST
189	212	RRST
2002	3127	RRST
2548	4557	RRST
1968	3216	RRST
1739	2648	RRST
1931	3112	RRST
1879	2943	RRST
2064	3453	RRST
1649	2520	RRST
1647	2539	RRST
2353	4225	RRST
2211	3933	RRST
2699	5142	RRST
3242	6566	RRST
3534	8088	RRST
3169	6419	RRST
3710	8648	RRST
4118	9886	RRST
3945	9178	RRST
4322	10439	RRST
3458	7255	RRST
4764	12893	RRST
2327	4070	RRST
3836	9035	RRST
1728	2605	RRST
3361	6961	RRST
2694	4855	RRST
2243	3694	RRST
1764	2785	RRST
2947	5680	RRST
2229	3741	RRST
2913	5612	RRST
2460	4340	RRST
3043	6048	RRST
3145	6219	RRST
2766	5236	RRST
2081	3516	RRST
2949	5812	RRST
2481	4542	RRST
1638	2451	RRST
1850	2882	RRST
3071	6175	RRST
2420	4217	RRST
2280	3962	RRST
2584	4678	RRST
2773	5096	RRST
1864	2956	RRST
2372	4140	RRST
2025	3238	RRST
1729	2592	RRST
1694	2628	RRST
1947	3185	RRST
1718	2641	RRST
1917	3081	RRST
1923	3117	RRST
2001	3128	RRST
1788	2740	RRST
2055	3336	RRST
1787	2682	RRST
2214	3663	RRST
2099	3480	RRST
2928	5610	RRST
2833	5185	RRST
3351	7062	RRST
2340	4026	RRST
3091	6001	RRST
2990	5892	RRST
4212	10098	RRST
3984	9222	RRST
4887	12833	RRST
3890	8525	RRST
5007	13721	RRST
4721	13183	RRST
3189	6871	RRST
3490	7653	RRST
2893	5579	RRST
2618	4794	RRST
2845	5216	RRST
2866	5649	RRST
3673	8028	RRST
3474	7325	RRST
4358	11231	RRST
3883	9200	RRST
3774	8821	RRST
3031	6112	RRST
4025	9551	RRST
3461	7441	RRST
4673	12203	RRST
3746	8361	RRST
2910	5623	RRST
3448	7304	RRST
3156	6502	RRST
3261	6491	RRST
3976	9275	RRST
3431	7290	RRST
3194	6561	RRST
1768	2666	RRST
2150	3387	RRST
2123	3297	RRST
2341	3687	RRST
2093	3412	RRST
1842	2876	RRST
1717	2581	RRST
1967	3174	RRST
2051	3327	RRST
1588	2384	RRST
1559	2294	RRST
1692	2534	RRST
2146	3485	RRST
2028	3189	RRST
2215	3561	RRST
1968	3090	RRST
2364	4062	RRST
2392	4001	RRST
2540	4531	RRST
1935	3056	RRST
2797	5361	RRST
2258	3852	RRST
2876	5365	RRST
2027	3303	RRST
3237	6616	RRST
2780	5241	RRST
3014	6054	RRST
3673	8142	RRST
3373	7364	RRST
3900	9100	RRST
4000	9138	RRST
3837	8651	RRST
5172	15167	RRST
4677	12235	RRST
5234	15616	RRST
5712	19271	RRST
4541	11712	RRST
3534	7582	RRST
5002	14202	RRST
4484	11673	RRST
4225	10311	RRST
4153	9907	RRST
4237	10703	RRST
3759	8621	RRST
4842	13841	RRST
4071	9693	RRST
4360	11401	RRST
4003	9556	RRST
3918	9063	RRST
3644	8177	RRST
4642	12592	RRST
2887	5049	RRST
1948	2951	RRST
2698	4549	RRST
1595	2355	RRST
1686	2423	RRST
1557	2295	RRST
1670	2512	RRST
1707	2530	RRST
1975	3126	RRST
1994	3139	RRST
1970	3131	RRST
2034	3317	RRST
1770	2758	RRST
1787	2668	RRST
2069	3361	RRST
1795	2768	RRST
1719	2595	RRST
1821	2816	RRST
1451	2047	RRST
1635	2443	RRST
1864	2906	RRST
1986	3040	RRST
2382	3898	RRST
2365	3924	RRST
2619	4662	RRST
2603	4737	RRST
1735	2595	RRST
1823	2831	RRST
1903	2933	RRST
1925	2948	RRST
2277	3766	RRST
1921	3001	RRST
2351	4170	RRST
2290	3852	RRST
2840	5642	RRST
3056	6238	RRST
3948	9415	RRST
3366	6968	RRST
4505	11933	RRST
4815	13276	RRST
4629	11823	RRST
5598	18124	RRST
4791	12863	RRST
5237	16720	RRST
4632	12425	RRST
4383	11007	RRST
5082	14764	RRST
5087	15016	RRST
5147	15617	RRST
4870	13733	RRST
5002	14301	RRST
5488	17571	RRST
4130	10129	RRST
5117	14757	RRST
4706	13308	RRST
4283	10777	RRST
4866	13848	RRST
4707	12691	RRST
5048	14718	RRST
4130	10403	RRST
2465	4039	RRST
1946	2939	RRST
3288	6397	RRST
1698	2534	RRST
2518	4009	RRST
1674	2433	RRST
1808	2724	RRST
1955	2884	RRST
2523	4166	RRST
3594	7165	RRST
4406	10244	RRST
2406	3959	RRST
2098	3151	RRST
1979	3153	RRST
1709	2509	RRST
2100	3447	RRST
1722	2543	RRST
2020	3154	RRST
1634	2526	RRST
1816	2683	RRST
1686	2595	RRST
1547	2276	RRST
1630	2374	RRST
1671	2438	RRST
1761	2672	RRST
1892	2958	RRST
1370	1959	RRST
1968	2998	RRST
1731	2625	RRST
1933	3042	RRST
1803	2786	RRST
1775	2705	RRST
1543	2250	RRST
1763	2709	RRST
1810	2802	RRST
1614	2440	RRST
1783	2679	RRST
1686	2532	RRST
2217	3767	RRST
2651	4892	RRST
2625	4674	RRST
2233	3751	RRST
1895	2939	RRST
2077	3413	RRST
2257	3865	RRST
1341	1897	RRST
1870	2785	RRST
1385	1932	RRST
2108	3398	RRST
1921	2864	RRST
2694	5014	RRST
1534	2243	RRST
3207	6698	RRST
1556	2378	RRST
3091	6363	RRST
2564	4731	RRST
3300	6809	RRST
3604	7780	RRST
4683	12607	RRST
3925	9453	RRST
4978	14610	RRST
4945	14054	RRST
4949	14068	RRST
4615	12179	RRST
4822	13299	RRST
5033	14517	RRST
5114	15216	RRST
5055	15576	RRST
5174	15304	RRST
4461	11624	RRST
3857	8755	RRST
6121	17532	RRST
4173	8489	RRST
3956	8251	RRST
2198	3494	RRST
5239	15170	RRST
1872	2780	RRST
1180	1550	RRST
1386	1969	RRST
1385	2000	RRST
2799	5132	RRST
2448	4087	RRST
4079	9473	RRST
1872	2837	RRST
3758	8094	RRST
2260	3547	RRST
1790	2775	RRST
2609	4281	RRST
1526	2212	RRST
2228	3622	RRST
2183	3620	RRST
2030	3148	RRST
2041	3379	RRST
1578	2300	RRST
1827	2773	RRST
1856	2828	RRST
1711	2564	RRST
1420	2029	RRST
1778	2768	RRST
1993	3122	RRST
1911	3048	RRST
1842	2882	RRST
1611	2318	RRST
1533	2204	RRST
1825	2801	RRST
2848	5627	RRST
1871	2908	RRST
2882	5697	RRST
2560	4966	RRST
2143	3801	RRST
1345	1905	RRST
2502	4552	RRST
1206	1624	RRST
1648	2475	RRST
1183	1597	RRST
1558	2388	RRST
1131	1502	RRST
1323	1826	RRST
1134	1480	RRST
1841	2948	RRST
1552	2224	RRST
1741	2697	RRST
3322	7375	RRST
1555	2252	RRST
1666	2535	RRST
1963	3067	RRST
2340	3932	RRST
2378	4189	RRST
2947	5545	RRST
4706	12705	RRST
3248	7023	RRST
3062	6124	RRST
4964	14149	RRST
4964	14343	RRST
5187	15869	RRST
5559	17338	RRST
4632	12457	RRST
4180	10387	RRST
4345	11202	RRST
3795	8629	RRST
6209	21324	RRST
8193	42105	RRST
2730	4440	RRST
4070	8235	RRST
3259	6478	RRST
3282	6289	RRST
1641	2458	RRST
2628	4331	RRST
1438	2052	RRST
1571	2319	RRST
1754	2699	RRST
1604	2431	RRST
1933	3161	RRST
2630	4727	RRST
2942	5808	RRST
4632	12097	RRST
3451	7377	RRST
3102	6134	RRST
3037	5867	RRST
2810	5037	RRST
3747	8257	RRST
2666	4854	RRST
3057	5974	RRST
1932	3019	RRST
2623	4995	RRST
3479	7367	RRST
2606	4607	RRST
2352	3987	RRST
2008	3098	RRST
1566	2322	RRST
1978	3188	RRST
2042	3274	RRST
1255	1656	RRST
1035	1341	RRST
1074	1444	RRST
2083	3596	RRST
1834	2750	RRST
1881	3035	RRST
1433	1989	RRST
1457	2070	RRST
1690	2573	RRST
1733	2635	RRST
1979	3192	RRST
2433	4369	RRST
2621	4733	RRST
2811	5285	RRST
2496	4391	RRST
3790	8447	RRST
4209	10194	RRST
4049	9684	RRST
5071	15024	RRST
4701	12554	RRST
5137	14464	RRST
4367	10707	RRST
4241	10267	RRST
3682	8224	RRST
5394	17165	RRST
4475	11475	RRST
4348	10080	RRST
1429	2150	RRST
1740	2546	RRST
2925	4986	RRST
2651	4825	RRST
3530	6557	RRST
2985	5658	RRST
6593	25377	RRST
3458	6677	RRST
5415	15250	RRST
3004	5278	RRST
5128	13251	RRST
6921	28085	RRST
6227	22444	RRST
5744	17549	RRST
6042	19721	RRST
6254	23586	RRST
5769	18735	RRST
5279	13903	RRST
6762	27130	RRST
7556	36617	RRST
6574	24538	RRST
5832	16029	RRST
6713	24874	RRST
7730	37851	RRST
7255	29884	RRST
7933	38867	RRST
7113	28316	RRST
5026	11863	RRST
3221	5993	RRST
3418	7280	RRST
2509	4489	RRST
3185	6117	RRST
2351	4079	RRST
1176	1650	RRST
1802	2788	RRST
1626	2418	RRST
1361	1914	RRST
2172	3664	RRST
1154	1614	RRST
2378	4391	RRST
2339	4013	RRST
2320	4101	RRST
3306	6646	RRST
2371	4087	RRST
2745	5592	RRST
2038	3317	RRST
2847	5651	RRST
1675	2546	RRST
2448	4267	RRST
2230	3720	RRST
3344	6829	RRST
1920	2980	RRST
2263	3777	RRST
2707	4781	RRST
2347	4022	RRST
2585	4604	RRST
2656	4694	RRST
1929	2962	RRST
1255	1727	RRST
1938	3028	RRST
1427	1989	RRST
2912	5530	RRST
3163	6561	RRST
3364	6986	RRST
1865	2890	RRST
2798	5113	RRST
2441	4195	RRST
3905	8689	RRST
2979	5534	RRST
4626	11828	RRST
3064	6108	RRST
3911	9436	RRST
3138	6152	RRST
4077	9106	RRST
4376	11237	RRST
1557	2617	RRST
3445	7606	RRST
1972	3687	RRST
2572	5127	RRST
3040	8660	RRST
2207	4145	RRST
3019	7989	RRST
2089	3662	RRST
2417	4455	RRST
2506	4301	RRST
2098	3450	RRST
2781	5005	RRST
2921	5698	RRST
3083	5904	RRST
2908	5243	RRST
3440	6731	RRST
6890	25572	RRST
6077	20410	RRST
6721	24928	RRST
4514	9846	RRST
4143	9432	RRST
7010	29638	RRST
4075	8614	RRST
4707	11003	RRST
3345	6291	RRST
5999	20686	RRST
2716	4812	RRST
6743	26114	RRST
3343	6496	RRST
4874	12390	RRST
3953	8486	RRST
7439	32122	RRST
2911	5032	RRST
5464	14602	RRST
3281	5922	RRST
4380	9742	RRST
7759	34570	RRST
2844	5045	RRST
6334	23092	RRST
2451	4273	RRST
2682	4726	RRST
2437	4354	RRST
2606	4789	RRST
2034	3436	RRST
2238	4190	RRST
2262	4070	RRST
2530	5242	RRST
1972	3556	RRST
2995	7667	RRST
2229	4026	RRST
3046	6723	RRST
2056	3411	RRST
2691	5106	RRST
2287	3821	RRST
2715	4901	RRST
2530	4374	RRST
2229	3576	RRST
2510	4372	RRST
2396	4016	RRST
2083	3328	RRST
2019	3253	RRST
2034	3480	RRST
1550	2248	RRST
2163	3473	RRST
2864	5248	RRST
2043	3332	RRST
2186	3943	RRST
3205	6801	RRST
3302	8301	RRST
1577	2554	RRST
3296	12917	RRST
1786	3278	RRST
2890	10471	RRST
1588	2503	RRST
2759	7129	RRST
1592	2493	RRST
2764	4872	RRST
1143	1630	RRST
2841	4879	RRST
2524	4309	RRST
4547	10792	RRST
2527	4270	RRST
4392	10156	RRST
2800	5075	RRST
3828	8543	RRST
3388	6490	RRST
3174	5832	RRST
3179	5752	RRST
3289	6037	RRST
3253	5973	RRST
4250	9003	RRST
3343	6204	RRST
2878	5181	RRST
2326	3732	RRST
2262	3773	RRST
2960	6115	RRST
3731	7347	RRST
2768	4769	RRST
3654	7027	RRST
2167	3328	RRST
5629	16332	RRST
2768	4889	RRST
6210	20772	RRST
2928	5043	RRST
7293	30289	RRST
3885	7723	RRST
4699	10770	RRST
7280	30637	RRST
4286	9551	RRST
5099	13112	RRST
4749	12902	RRST
4194	11957	RRST
4365	12445	RRST
5033	21941	RRST
4553	13457	RRST
3960	11795	RRST
2885	5792	RRST
4274	11947	RRST
2904	5755	RRST
2923	5879	RRST
2751	5082	RRST
2713	4808	RRST
2645	4605	RRST
2365	3938	RRST
3070	5619	RRST
3103	5522	RRST
2580	4597	RRST
2106	3528	RRST
2163	3800	RRST
1460	2165	RRST
1524	2333	RRST
1328	1905	RRST
1536	2271	RRST
1571	2367	RRST
1615	2410	RRST
1747	2652	RRST
1695	2561	RRST
1549	2298	RRST
1751	2726	RRST
1160	1535	RRST
1651	2451	RRST
1030	1334	RRST
1556	2224	RRST
974	1222	RRST
2138	3332	RRST
1053	1433	RRST
2085	3242	RRST
1029	1402	RRST
1839	2803	RRST
1653	2425	RRST
1237	1668	RRST
1671	2494	RRST
1785	2670	RRST
1563	2236	RRST
1965	2973	RRST
1740	2478	RRST
1906	2850	RRST
1842	2724	RRST
1511	2138	RRST
1824	2745	RRST
1696	2430	RRST
2487	4027	RRST
1446	2016	RRST
2761	4683	RRST
1864	2799	RRST
4011	8639	RRST
2393	3925	RRST
3541	7089	RRST
2476	4274	RRST
4116	9525	RRST
4691	12434	RRST
4521	13829	RRST
4851	17290	RRST
4473	14077	RRST
4456	12684	RRST
3671	11699	RRST
3130	7236	RRST
2438	4634	RRST
3370	6720	RRST
2801	5074	RRST
2349	3933	RRST
2848	5128	RRST
2487	4138	RRST
2572	4555	RRST
2406	4136	RRST
2313	3876	RRST
3038	5776	RRST
3175	5878	RRST
2199	4049	RRST
2182	3638	RRST
1595	2383	RRST
2780	4937	RRST
1506	2152	RRST
2085	3386	RRST
1152	1570	RRST
1782	2750	RRST
1174	1597	RRST
1716	2539	RRST
1430	2060	RRST
1538	2188	RRST
1613	2341	RRST
1577	2281	RRST
1728	2589	RRST
1801	2801	RRST
1844	2803	RRST
1745	2580	RRST
1762	2598	RRST
1778	2708	RRST
1792	2650	RRST
1750	2617	RRST
2230	3576	RRST
1797	2624	RRST
1929	2860	RRST
1699	2513	RRST
1548	2140	RRST
1630	2349	RRST
1649	2327	RRST
1558	2239	RRST
1456	2066	RRST
1447	2018	RRST
1442	2041	RRST
1489	2069	RRST
1664	2464	RRST
1692	2532	RRST
2173	3499	RRST
2177	3470	RRST
2353	4001	RRST
2846	5360	RRST
4479	12060	RRST
5032	14769	RRST
4065	12545	RRST
4869	14911	RRST
4141	15688	RRST
4166	12782	RRST
4169	11005	RRST
4682	12397	RRST
3927	9373	RRST
3183	6421	RRST
3856	8632	RRST
3550	7110	RRST
2547	4389	RRST
2892	5270	RRST
2091	3406	RRST
2859	5144	RRST
2418	4090	RRST
2835	5225	RRST
2312	3830	RRST
2400	4195	RRST
2476	4116	RRST
4042	8351	RRST
5588	15271	RRST
3804	7400	RRST
3673	9093	RRST
5350	17197	RRST
2323	3833	RRST
2498	4286	RRST
2252	3700	RRST
2644	4706	RRST
2127	3413	RRST
2722	4830	RRST
1835	2785	RRST
2645	4614	RRST
1847	2857	RRST
2839	5094	RRST
1683	2537	RRST
2365	3914	RRST
1743	2558	RRST
2128	3412	RRST
1652	2387	RRST
2341	3863	RRST
1850	2802	RRST
2527	4242	RRST
2031	3152	RRST
2535	4337	RRST
1891	2774	RRST
2400	3997	RRST
1706	2416	RRST
2093	3321	RRST
2091	3399	RRST
2434	4072	RRST
2118	3401	RRST
1988	3117	RRST
3367	6992	RRST
2747	4974	RRST
3222	7108	RRST
3144	6410	RRST
4110	10584	RRST
2742	5186	RRST
4891	14731	RRST
2209	4050	RRST
3410	6725	RRST
2944	5528	RRST
3188	6426	RRST
2833	4985	RRST
4018	8644	RRST
2867	5234	RRST
2997	5722	RRST
3375	6997	RRST
3651	8108	RRST
3445	6871	RRST
2424	4189	RRST
2667	4721	RRST
2538	4396	RRST
3102	5879	RRST
2550	4425	RRST
7697	35066	RRST
4317	10808	RRST
4176	9839	RRST
4313	11101	RRST
4121	11108	RRST
3121	5769	RRST
2976	5582	RRST
2703	4728	RRST
2459	4237	RRST
2184	3507	RRST
2523	4028	RRST
2387	3970	RRST
2378	3909	RRST
2740	4743	RRST
2593	4453	RRST
2570	4545	RRST
2963	5507	RRST
3087	5827	RRST
3075	5716	RRST
3026	5610	RRST
2574	4375	RRST
3039	5391	RRST
2656	4401	RRST
4019	8468	RRST
3382	6475	RRST
3889	8067	RRST
3781	7859	RRST
5590	15226	RRST
3100	5687	RRST
4098	9360	RRST
2785	5169	RRST
4717	12579	RRST
2752	5067	RRST
4416	10768	RRST
3724	7886	RRST
4688	12014	RRST
3091	6015	RRST
3799	8936	RRST
2365	4258	RRST
4344	10649	RRST
2585	4712	RRST
3002	5926	RRST
4322	10175	RRST
2790	5132	RRST
4493	11611	RRST
3991	9516	RRST
4602	11908	RRST
5249	15515	RRST
5161	15425	RRST
5437	17366	RRST
4837	12474	RRST
4434	11109	RRST
4531	11468	RRST
4685	12326	RRST
5332	16031	RRST
3883	8859	RRST
4944	14141	RRST
4318	10379	RRST
4024	9360	RRST
4198	10271	RRST
2475	4300	RRST
3397	7092	RRST
4235	9605	RRST
3361	6938	RRST
5197	15124	RRST
4296	11087	RRST
4840	12483	RRST
3730	7860	RRST
4827	12678	RRST
4887	12845	RRST
5876	18277	RRST
6119	19466	RRST
5565	16253	RRST
6693	22056	RRST
5229	14552	RRST
4730	12851	RRST
5094	14075	RRST
5304	15487	RRST
4539	11514	RRST
3718	8155	RRST
4615	11801	RRST
3963	9102	RRST
4154	9593	RRST
3518	7187	RRST
3636	7640	RRST
3774	8103	RRST
3929	8605	RRST
4226	9733	RRST
3585	7519	RRST
3806	8060	RRST
3920	8924	RRST
5499	16194	RRST
4329	10696	RRST
4641	11924	RRST
4352	10673	RRST
3601	7756	RRST
5054	13861	RRST
3424	7038	RRST
3520	7788	RRST
2142	3650	RRST
5312	15110	RRST
4562	11552	RRST
4445	10942	RRST
2733	4832	RRST
3896	9112	RRST
3771	8315	RRST
4670	11462	RRST
4586	11438	RRST
4493	10976	RRST
4236	10293	RRST
5274	15130	RRST
4279	9851	RRST
4380	10762	RRST
4686	12148	RRST
4765	12548	RRST
5302	15969	RRST
4324	10160	RRST
4870	12735	RRST
4685	12059	RRST
5297	14844	RRST
5250	15261	RRST
4448	10933	RRST
5082	14439	RRST
4200	10197	RRST
3778	8351	RRST
4048	9394	RRST
3337	6888	RRST
4020	9200	RRST
3621	7951	RRST
4308	10111	RRST
4614	11728	RRST
3936	8922	RRST
4994	13778	RRST
4054	9095	RRST
4843	12216	RRST
4622	11492	RRST
4962	13444	RRST
4366	10480	RRST
4727	11504	RRST
4705	11551	RRST
5361	15583	RRST
5212	14891	RRST
4638	11744	RRST
4576	10936	RRST
4897	12994	RRST
5255	14531	RRST
5223	15045	RRST
5284	15355	RRST
4531	11174	RRST
4984	13315	RRST
5392	16110	RRST
4906	13590	RRST
4208	9816	RRST
4912	13534	RRST
4594	11596	RRST
4567	11101	RRST
4245	9783	RRST
4549	11371	RRST
3885	8890	RRST
4282	11165	RRST
4091	9796	RRST
4071	9354	RRST
4387	10948	RRST
4508	11368	RRST
4666	12049	RRST
4476	11710	RRST
4608	11371	RRST
4696	12300	RRST
4132	9739	RRST
3798	8524	RRST
3707	8199	RRST
4352	10891	RRST
2855	5450	RRST
3236	7167	RRST
2195	3571	RRST
1884	2869	RRST
2103	3353	RRST
3444	6890	RRST
2816	5088	RRST
3322	6834	RRST
3701	8016	RRST
2920	5227	RRST
4569	10918	RRST
4632	11866	RRST
4050	9769	RRST
4675	11772	RRST
4098	9868	RRST
4020	8880	RRST
4456	10669	RRST
4020	8849	RRST
4663	11545	RRST
3453	7123	RRST
5057	13089	RRST
3902	8489	RRST
4074	9267	RRST
4050	9097	RRST
4813	12372	RRST
4611	11922	RRST
5220	14830	RRST
5313	15107	RRST
4581	11585	RRST
4651	11582	RRST
4399	10482	RRST
5152	14724	RRST
4981	13915	RRST
4845	12793	RRST
4792	12740	RRST
4784	12674	RRST
4877	13167	RRST
4894	13619	RRST
4846	12831	RRST
4365	10502	RRST
4575	11332	RRST
4377	10577	RRST
4148	9358	RRST
4948	14296	RRST
4036	9126	RRST
4570	11223	RRST
4003	9306	RRST
4636	11981	RRST
4185	9667	RRST
4208	10019	RRST
4158	9496	RRST
4124	9648	RRST
4048	8541	RRST
4033	9381	RRST
2892	5210	RRST
4147	9741	RRST
3383	6846	RRST
3624	7604	RRST
4130	9835	RRST
4278	10726	RRST
3083	6038	RRST
1964	3013	RRST
1725	2620	RRST
2171	3500	RRST
2001	3116	RRST
2691	4816	RRST
2894	5678	RRST
5838	17954	RRST
4552	11532	RRST
5889	19199	RRST
5244	14851	RRST
3322	6532	RRST
3791	8195	RRST
2516	4642	RRST
4566	11545	RRST
4096	9330	RRST
4767	12466	RRST
3581	7800	RRST
4154	9707	RRST
3953	9468	RRST
4311	10743	RRST
4683	12348	RRST
2054	3417	RRST
2344	3876	RRST
1929	2913	RRST
3492	7032	RRST
3851	8893	RRST
3934	8812	RRST
3528	7485	RRST
3695	7988	RRST
3761	8142	RRST
3266	6440	RRST
3423	6823	RRST
3521	7316	RRST
4111	9462	RRST
4669	11603	RRST
5006	13816	RRST
4195	9885	RRST
3874	8903	RRST
4709	11921	RRST
3660	7603	RRST
4818	12365	RRST
4934	13195	RRST
5171	14585	RRST
4129	9522	RRST
4027	8861	RRST
4085	9471	RRST
4293	10222	RRST
4481	11157	RRST
3972	8528	RRST
3845	8934	RRST
4018	9182	RRST
3740	7769	RRST
3881	8641	RRST
4479	11110	RRST
3897	8356	RRST
4139	9676	RRST
3572	7462	RRST
2519	4290	RRST
3001	5592	RRST
2490	4298	RRST
3040	5822	RRST
2814	5249	RRST
3239	6639	RRST
2406	3981	RRST
1657	2490	RRST
2467	4257	RRST
2438	4052	RRST
2392	3925	RRST
1541	2181	RRST
1990	3095	RRST
2312	3883	RRST
2152	3592	RRST
2116	3347	RRST
1980	3140	RRST
2100	3446	RRST
2116	3582	RRST
5731	17939	RRST
6000	19596	RRST
5650	17660	RRST
5953	20104	RRST
4653	11899	RRST
5853	18937	RRST
4768	12303	RRST
4124	9621	RRST
4046	9326	RRST
5148	14313	RRST
5107	14394	RRST
3671	7872	RRST
4812	12804	RRST
4305	10571	RRST
4148	9408	RRST
3879	8648	RRST
5259	14984	RRST
4736	12371	RRST
4472	11290	RRST
4935	13588	RRST
4342	10528	RRST
3793	8445	RRST
3916	8973	RRST
3482	7358	RRST
4578	11483	RRST
4269	10495	RRST
4120	9500	RRST
3866	8397	RRST
4685	12298	RRST
4404	10553	RRST
3308	6564	RRST
3804	8578	RRST
4331	10373	RRST
4808	12524	RRST
3926	8921	RRST
4051	9571	RRST
3933	8730	RRST
3788	8314	RRST
2468	4183	RRST
4644	11729	RRST
3751	8012	RRST
4399	11084	RRST
2895	5206	RRST
4037	9382	RRST
2830	5256	RRST
2480	4294	RRST
3050	5807	RRST
1979	3176	RRST
4154	9447	RRST
2514	4368	RRST
4648	11922	RRST
3586	7502	RRST
5320	14316	RRST
5138	13753	RRST
5016	12923	RRST
4948	13103	RRST
4704	12007	RRST
4582	11248	RRST
5049	13239	RRST
5112	14613	RRST
4758	12858	RRST
4514	10981	RRST
5141	14007	RRST
4526	11144	RRST
4589	11260	RRST
4857	12460	RRST
4497	10809	RRST
4840	12320	RRST
4517	10995	RRST
5081	13847	RRST
3995	8877	RRST
4489	10658	RRST
3220	6299	RRST
4216	9732	RRST
3615	7575	RRST
4210	9600	RRST
3948	8845	RRST
3928	8716	RRST
3916	8788	RRST
4298	10016	RRST
2063	3239	RRST
4145	9826	RRST
3657	7477	RRST
3937	8577	RRST
3397	6745	RRST
3644	7444	RRST
2984	5569	RRST
4111	9357	RRST
3063	5760	RRST
4027	9143	RRST
3318	6625	RRST
3053	5758	RRST
2321	4013	RRST
2446	4125	RRST
3975	9235	RRST
3010	5723	RRST
2947	5577	RRST
2597	4830	RRST
2504	4630	RRST
1962	3264	RRST
2410	4168	RRST
5897	19716	RRST
5878	18898	RRST
5581	16898	RRST
4815	13536	RRST
5207	14632	RRST
5751	18524	RRST
5081	13985	RRST
5077	14045	RRST
5234	14943	RRST
4337	10680	RRST
4065	9482	RRST
4437	10520	RRST
5171	14831	RRST
3016	5697	RRST
4036	9407	RRST
4054	9286	RRST
4467	11410	RRST
4355	10900	RRST
3217	6238	RRST
4442	11039	RRST
4685	12218	RRST
4752	12374	RRST
4958	14092	RRST
4540	11716	RRST
3623	7783	RRST
3421	7182	RRST
3597	7846	RRST
4700	12239	RRST
3270	6367	RRST
3521	7442	RRST
2472	4172	RRST
3954	9111	RRST
1783	2817	RRST
2497	4252	RRST
2721	5286	RRST
2223	4083	RRST
2553	4617	RRST
1723	2754	RRST
1920	3224	RRST
2349	3849	RRST
2836	5240	RRST
1944	3079	RRST
2292	3814	RRST
2072	3689	RRST
1705	2561	RRST
4014	9412	RRST
2802	5354	RRST
2155	3659	RRST
5228	14900	RRST
5404	15996	RRST
4663	11452	RRST
5112	14191	RRST
4961	13570	RRST
5481	16055	RRST
3633	7566	RRST
5330	15244	RRST
4495	11480	RRST
4565	11611	RRST
4424	10900	RRST
4078	9358	RRST
3858	8569	RRST
4132	9446	RRST
4441	10895	RRST
3639	7880	RRST
3108	5980	RRST
3612	7876	RRST
2678	4865	RRST
4075	9549	RRST
4546	11511	RRST
4163	9778	RRST
4272	10109	RRST
4139	9469	RRST
4655	11902	RRST
3778	8275	RRST
4217	10276	RRST
3926	8942	RRST
4288	10087	RRST
3865	8536	RRST
3589	7424	RRST
3804	8412	RRST
3914	8734	RRST
4031	9264	RRST
3681	7801	RRST
3908	8705	RRST
3652	7754	RRST
4274	10479	RRST
3339	6973	RRST
4758	12272	RRST
3245	6369	RRST
4707	12227	RRST
4727	12617	RRST
4467	10963	RRST
5128	14571	RRST
5187	14140	RRST
4326	10316	RRST
4361	10292	RRST
3610	8050	RRST
3607	7443	RRST
2773	5026	RRST
3048	5720	RRST
3287	6813	RRST
3863	8543	RRST
5627	17618	RRST
5051	13961	RRST
6087	21191	RRST
5329	15895	RRST
4851	13090	RRST
4914	13908	RRST
4413	11211	RRST
4185	10137	RRST
3930	8766	RRST
4102	9707	RRST
3979	9180	RRST
5521	16768	RRST
4640	12014	RRST
3810	8907	RRST
3880	8547	RRST
5067	14206	RRST
3827	8539	RRST
4984	13690	RRST
4480	11485	RRST
4750	13299	RRST
3359	6978	RRST
5661	17390	RRST
3627	7565	RRST
3721	7827	RRST
4545	11534	RRST
4379	10273	RRST
2177	3785	RRST
2171	3633	RRST
1815	2865	RRST
1757	2600	RRST
2123	3348	RRST
1328	1906	RRST
2140	3833	RRST
2556	4945	RRST
3600	7491	RRST
3642	7616	RRST
3451	7215	RRST
1880	3292	RRST
3666	7414	RRST
3584	7112	RRST
5443	15882	RRST
3092	5699	RRST
5793	18182	RRST
3578	7233	RRST
5100	14587	RRST
3539	7556	RRST
4784	12883	RRST
2984	5650	RRST
4016	9176	RRST
3159	6083	RRST
3787	8215	RRST
4059	9476	RRST
4182	9974	RRST
3887	8834	RRST
4525	11607	RRST
3750	8582	RRST
4546	12012	RRST
4583	11609	RRST
4038	9414	RRST
4210	9755	RRST
4037	9624	RRST
4411	11077	RRST
4540	11426	RRST
4821	14214	RRST
4342	11017	RRST
4458	11548	RRST
4258	10453	RRST
3697	8091	RRST
3731	8059	RRST
4948	13592	RRST
4928	12726	RRST
4709	12665	RRST
4051	9549	RRST
3911	9073	RRST
4468	10996	RRST
3482	7103	RRST
5531	17736	RRST
4641	12348	RRST
3977	9031	RRST
4888	13539	RRST
4924	13311	RRST
5553	16704	RRST
5154	13818	RRST
5185	15020	RRST
5655	17381	RRST
5420	16321	RRST
5021	13634	RRST
4937	13063	RRST
4149	9518	RRST
4649	11973	RRST
3275	6347	RRST
4071	9195	RRST
4239	10052	RRST
3866	8671	RRST
6236	23402	RRST
5694	17682	RRST
6203	22539	RRST
5982	19750	RRST
5079	14340	RRST
5125	14848	RRST
5133	14886	RRST
5363	16311	RRST
5065	14570	RRST
5471	17353	RRST
5419	16445	RRST
5033	14023	RRST
5489	16654	RRST
4648	11933	RRST
4448	10869	RRST
4469	11302	RRST
4475	11243	RRST
4466	10842	RRST
4442	10750	RRST
4862	12937	RRST
5230	15290	RRST
1180	1703	RRST
4018	9454	RRST
4589	11765	RRST
4006	8942	RRST
4384	10936	RRST
3665	7965	RRST
4383	11010	RRST
4485	11267	RRST
4639	12141	RRST
4045	9101	RRST
3626	7580	RRST
1706	2580	RRST
3824	8533	RRST
3566	7158	RRST
3423	6782	RRST
2266	3658	RRST
2633	4587	RRST
1581	2344	RRST
2119	3558	RRST
2502	4851	RRST
3232	6551	RRST
2766	5734	RRST
2562	4821	RRST
4051	8877	RRST
2440	4382	RRST
3918	8848	RRST
3464	7665	RRST
4270	10680	RRST
3933	9250	RRST
3359	7272	RRST
2659	5246	RRST
2794	5173	RRST
2624	4626	RRST
2089	3482	RRST
3034	5999	RRST
3140	6251	RRST
3812	8867	RRST
3522	7441	RRST
3907	8695	RRST
3923	8874	RRST
3701	8108	RRST
4038	9304	RRST
3613	7786	RRST
3842	8517	RRST
3666	8013	RRST
4731	12949	RRST
3641	7694	RRST
4660	12326	RRST
3553	7266	RRST
4269	10442	RRST
4048	9548	RRST
4340	10998	RRST
5034	14223	RRST
4476	11165	RRST
4420	10822	RRST
4761	12553	RRST
4066	9272	RRST
4575	11449	RRST
4117	9886	RRST
4923	13462	RRST
4463	11579	RRST
5609	18071	RRST
4736	12383	RRST
5261	15808	RRST
4618	11827	RRST
5114	14267	RRST
5235	14662	RRST
5280	14958	RRST
5666	18001	RRST
4430	11221	RRST
4883	12959	RRST
4953	13946	RRST
4155	9925	RRST
5426	15976	RRST
6830	28500	RRST
6128	21303	RRST
5515	16840	RRST
5167	15154	RRST
4990	13480	RRST
4312	10382	RRST
3388	6524	RRST
4417	10976	RRST
2347	3926	RRST
2964	5726	RRST
5262	15379	RRST
4163	9673	RRST
5776	18952	RRST
4871	13657	RRST
5458	17151	RRST
5021	14356	RRST
4469	11474	RRST
4323	10483	RRST
5015	13957	RRST
4430	11257	RRST
5790	19045	RRST
4425	11070	RRST
4752	12672	RRST
5005	14599	RRST
4032	9380	RRST
4162	10277	RRST
4348	10774	RRST
3971	8981	RRST
3975	9121	RRST
3546	7456	RRST
4013	9163	RRST
4022	9333	RRST
3991	9181	RRST
3928	8946	RRST
5004	13903	RRST
4029	9365	RRST
4167	9954	RRST
4541	11137	RRST
3794	8789	RRST
4302	10357	RRST
3131	5646	RRST
4062	9004	RRST
2260	3970	RRST
1603	2545	RRST
3970	8380	RRST
4529	11020	RRST
3873	8247	RRST
4851	12329	RRST
3740	8099	RRST
3876	8461	RRST
3668	7547	RRST
2135	3705	RRST
2321	4198	RRST
4725	12292	RRST
3729	8005	RRST
3259	6559	RRST
2218	3543	RRST
3372	6618	RRST
2629	4990	RRST
3991	9024	RRST
3442	6956	RRST
3906	8656	RRST
3812	8325	RRST
3346	6864	RRST
3435	7245	RRST
3830	8511	RRST
3997	9161	RRST
3960	8793	RRST
3718	8172	RRST
3546	7543	RRST
3758	8177	RRST
3586	7461	RRST
3787	8462	RRST
3956	8969	RRST
4502	11169	RRST
4683	12156	RRST
4666	12575	RRST
4856	13604	RRST
5415	16071	RRST
3497	7122	RRST
3733	8322	RRST
4026	10019	RRST
3930	8847	RRST
4067	9305	RRST
4428	10996	RRST
4740	12447	RRST
5210	15685	RRST
5402	16586	RRST
5446	17013	RRST
5104	14960	RRST
5395	16608	RRST
5127	14773	RRST
4937	13290	RRST
4503	11520	RRST
5178	15655	RRST
5314	15878	RRST
5097	15163	RRST
5323	16092	RRST
4956	14236	RRST
4493	11059	RRST
6141	21379	RRST
5384	16069	RRST
4434	11170	RRST
5017	14854	RRST
5499	16753	RRST
5064	14624	RRST
5519	17322	RRST
5329	15885	RRST
4329	10781	RRST
3729	8359	RRST
2618	4521	RRST
5277	16521	RRST
5287	15812	RRST
4651	12391	RRST
3290	8053	RRST
5044	14113	RRST
4454	11033	RRST
4394	10843	RRST
5352	16055	RRST
4658	12643	RRST
4665	12127	RRST
4397	11328	RRST
3838	8675	RRST
4334	10586	RRST
4412	11387	RRST
4076	9834	RRST
3648	7750	RRST
4677	12007	RRST
4498	11537	RRST
3409	7027	RRST
2667	4731	RRST
3569	7263	RRST
4861	13139	RRST
4411	11166	RRST
4952	13098	RRST
4717	12118	RRST
3581	7368	RRST
4608	11431	RRST
4211	10039	RRST
3514	6988	RRST
1936	3017	RRST
5381	15054	RRST
3518	7399	RRST
5399	15647	RRST
3666	7597	RRST
5554	15264	RRST
4327	10023	RRST
4291	9921	RRST
3090	5691	RRST
5260	15006	RRST
4999	12943	RRST
5060	13357	RRST
5166	13719	RRST
5031	12731	RRST
5116	14404	RRST
5132	13568	RRST
4688	11591	RRST
4253	9584	RRST
4483	10794	RRST
3931	8372	RRST
4505	11303	RRST
4254	9541	RRST
3299	6526	RRST
3710	7640	RRST
3939	9206	RRST
4071	9135	RRST
4521	11368	RRST
3718	8339	RRST
3780	8143	RRST
3276	6509	RRST
3666	7952	RRST
3502	7260	RRST
3686	8114	RRST
4129	9411	RRST
3852	8732	RRST
3256	6559	RRST
3829	8577	RRST
3871	8738	RRST
3633	7835	RRST
3517	7360	RRST
4334	10923	RRST
3974	9026	RRST
4326	10779	RRST
4571	12016	RRST
4683	12673	RRST
4404	11272	RRST
3040	5964	RRST
4866	13571	RRST
4272	10539	RRST
4846	13911	RRST
4574	12035	RRST
4637	11919	RRST
5087	14359	RRST
4828	13174	RRST
5279	16069	RRST
4365	10742	RRST
4940	13162	RRST
4628	12127	RRST
4852	13500	RRST
4774	13008	RRST
4691	12498	RRST
4632	12002	RRST
4911	13689	RRST
4116	10321	RRST
4240	10444	RRST
4715	12409	RRST
5090	14613	RRST
5327	16369	RRST
5155	15560	RRST
5039	14132	RRST
5753	19090	RRST
4635	11699	RRST
5310	15957	RRST
4786	13137	RRST
5697	18449	RRST
5079	14358	RRST
3985	9538	RRST
4548	12029	RRST
4951	13897	RRST
4010	9124	RRST
4540	12110	RRST
4579	12383	RRST
4605	11980	RRST
4588	12015	RRST
5615	17726	RRST
4659	12236	RRST
5508	17812	RRST
5132	14570	RRST
4514	11223	RRST
4728	12496	RRST
4061	9759	RRST
4137	10389	RRST
4607	12811	RRST
4037	9383	RRST
4120	9518	RRST
4508	11998	RRST
4643	11851	RRST
5158	15235	RRST
5497	17209	RRST
4909	13582	RRST
5204	15245	RRST
4576	11769	RRST
3924	9110	RRST
4036	9867	RRST
3781	8582	RRST
3515	7291	RRST
3606	7574	RRST
4828	12300	RRST
4582	11624	RRST
3675	7437	RRST
3990	9116	RRST
4298	9771	RRST
3829	8223	RRST
4372	10315	RRST
4406	10414	RRST
4381	10261	RRST
4354	10414	RRST
4098	9482	RRST
5390	14629	RRST
6172	20350	RRST
5882	18518	RRST
5822	18133	RRST
5360	15081	RRST
6286	20777	RRST
5533	16465	RRST
5593	16386	RRST
5484	16203	RRST
4460	10810	RRST
5935	18433	RRST
5570	16524	RRST
4948	12682	RRST
5370	14556	RRST
5526	16093	RRST
4323	9785	RRST
4651	11303	RRST
4558	10725	RRST
4761	11163	RRST
4702	11282	RRST
2906	5278	RRST
4440	10045	RRST
1719	2590	RRST
2606	4314	RRST
3472	6995	RRST
3356	6559	RRST
4397	10909	RRST
4385	10882	RRST
3170	6403	RRST
3772	8188	RRST
4013	8884	RRST
4204	9981	RRST
4016	9265	RRST
3354	6765	RRST
4670	12323	RRST
4406	10440	RRST
3499	7123	RRST
4940	13448	RRST
4116	9459	RRST
4125	9874	RRST
4852	12751	RRST
5454	17016	RRST
4612	11657	RRST
4995	13582	RRST
5301	15559	RRST
4603	11753	RRST
4578	11937	RRST
4777	12753	RRST
5260	15641	RRST
4473	11512	RRST
4499	11828	RRST
4553	11564	RRST
4584	11898	RRST
4447	11030	RRST
4373	11127	RRST
4711	12652	RRST
5352	16251	RRST
5134	14910	RRST
4378	11269	RRST
5070	14527	RRST
5431	17259	RRST
4885	14193	RRST
4584	12279	RRST
5265	16089	RRST
4373	11113	RRST
4377	10858	RRST
3925	9087	RRST
3828	9121	RRST
3659	8050	RRST
4109	9259	RRST
3993	8585	RRST
4621	12359	RRST
4281	10494	RRST
4879	13356	RRST
3567	7887	RRST
4547	11532	RRST
4235	10709	RRST
4605	12416	RRST
4810	13328	RRST
3724	8498	RRST
3964	9247	RRST
3878	9023	RRST
5345	15943	RRST
5159	14821	RRST
4266	10856	RRST
4549	11543	RRST
4538	11383	RRST
4407	11018	RRST
4644	12163	RRST
4688	12236	RRST
4566	11343	RRST
4098	9458	RRST
4157	9617	RRST
4528	11126	RRST
3780	8201	RRST
4866	13008	RRST
2464	4177	RRST
2867	5373	RRST
3146	5806	RRST
1957	2989	RRST
4065	8648	RRST
2593	4455	RRST
5170	14601	RRST
4597	11135	RRST
5512	16048	RRST
4950	13070	RRST
5260	14826	RRST
5626	16562	RRST
6019	19127	RRST
5513	16305	RRST
5202	13939	RRST
5356	15612	RRST
5474	15802	RRST
4323	9790	RRST
4482	10541	RRST
5677	16130	RRST
5974	18675	RRST
5083	12363	RRST
5316	14974	RRST
4204	8986	RRST
5351	13738	RRST
3474	6453	RRST
4960	12820	RRST
1965	3314	RRST
5442	14443	RRST
2873	4748	RRST
2365	3700	RRST
2191	3612	RRST
4269	9722	RRST
5056	12810	RRST
5203	14785	RRST
4501	11631	RRST
3493	7390	RRST
3791	9005	RRST
4118	9997	RRST
3737	8413	RRST
5388	16806	RRST
4904	13949	RRST
5063	15071	RRST
5634	18475	RRST
4795	13089	RRST
4545	11721	RRST
5091	14826	RRST
3740	8097	RRST
3631	7670	RRST
4207	10034	RRST
3833	8862	RRST
3824	8582	RRST
3627	7869	RRST
4424	11061	RRST
5021	14572	RRST
4346	10921	RRST
4499	11415	RRST
4710	12589	RRST
2746	5147	RRST
3097	6347	RRST
2879	5285	RRST
2663	4987	RRST
4177	9469	RRST
2784	5380	RRST
2900	5699	RRST
4912	13712	RRST
4895	13564	RRST
4947	14045	RRST
4762	12581	RRST
4848	13449	RRST
4858	13676	RRST
4527	11881	RRST
4678	12575	RRST
4661	12656	RRST
3891	8953	RRST
4717	12881	RRST
4701	13132	RRST
4154	9962	RRST
4672	12571	RRST
4639	12469	RRST
4893	13904	RRST
5009	14687	RRST
4392	10964	RRST
4741	12782	RRST
4898	13797	RRST
4114	9538	RRST
4697	12099	RRST
4695	12329	RRST
5505	16671	RRST
3923	8984	RRST
4633	12112	RRST
4600	11497	RRST
4395	10814	RRST
3512	7289	RRST
2611	4434	RRST
2359	3913	RRST
1698	2423	RRST
1723	2492	RRST
2443	3946	RRST
2287	3686	RRST
3501	6745	RRST
801	1022	RRST
5724	18050	RRST
2874	5335	RRST
5330	15199	RRST
5335	14829	RRST
4513	10833	RRST
4188	9449	RRST
5098	13470	RRST
4143	9173	RRST
5065	12980	RRST
6082	18216	RRST
6982	23816	RRST
3328	6152	RRST
3658	7086	RRST
3763	7441	RRST
4900	11126	RRST
4578	10140	RRST
2158	3653	RRST
2842	4956	RRST
[truncated: 2,799 more rows]

## Sheet: 2c
unique_genes	warped_x	warped_y
1700	1180.56	208.195
1912	1192.65	229.222
1763	1204.75	208.195
2052	1277.18	208.195
3896	1289.27	229.181
2146	1301.36	208.195
3232	1313.41	229.181
2693	1325.51	208.153
3234	1337.6	229.181
2502	1349.65	208.153
3068	1361.74	229.181
1931	1373.79	208.153
1852	1385.89	229.181
719	1397.98	208.153
1018	1410.03	229.181
607	1422.12	208.153
1147	1434.22	229.139
705	1446.27	208.153
1097	1470.41	208.153
1168	1494.6	208.112
1102	1506.65	229.139
1811	1518.74	208.112
2781	1530.83	229.139
1826	1542.89	208.112
2659	1554.98	229.139
1354	1567.03	208.112
2292	1579.12	229.097
1668	1591.22	208.112
2112	1603.27	229.097
1642	1615.36	208.112
2376	1627.45	229.097
1222	1639.5	208.07
2048	1651.6	229.097
540	1663.65	208.07
2637	1675.74	229.097
212	1687.83	208.07
1253	1699.88	229.097
109	1711.98	208.07
189	1724.07	229.097
2002	1120.22	271.277
2548	1144.36	271.277
1968	1156.42	250.249
1739	1168.51	271.277
1931	1180.6	250.249
1879	1192.65	271.235
2064	1204.75	250.249
1649	1216.84	271.235
1647	1228.89	250.208
2353	1240.98	271.235
2211	1253.03	250.208
2699	1265.13	271.235
3242	1289.27	271.235
3534	1301.36	250.208
3169	1313.46	271.235
3710	1325.51	250.208
4118	1337.6	271.193
3945	1349.65	250.208
4322	1361.74	271.193
3458	1373.84	250.208
4764	1385.89	271.193
2327	1397.98	250.166
3836	1410.07	271.193
1728	1422.12	250.166
3361	1434.22	271.193
2694	1446.27	250.166
2243	1458.36	271.193
1764	1470.45	250.166
2947	1482.5	271.152
2229	1494.6	250.166
2913	1506.69	271.152
2460	1518.74	250.166
3043	1530.83	271.152
3145	1542.89	250.125
2766	1554.98	271.152
2081	1567.07	250.125
2949	1579.12	271.152
2481	1591.22	250.125
1638	1603.31	271.152
1850	1615.36	250.125
3071	1639.5	250.125
2420	1663.69	250.125
2280	1675.74	271.11
2584	1687.83	250.083
2773	1699.93	271.11
1864	1711.98	250.083
2372	1724.07	271.11
2025	1071.89	313.331
1729	1096.08	313.29
1694	1120.22	313.29
1947	1132.27	292.262
1718	1144.36	313.29
1917	1156.46	292.262
1923	1168.51	313.29
2001	1180.6	292.262
1788	1204.75	292.262
2055	1228.89	292.262
1787	1240.98	313.248
2214	1253.08	292.262
2099	1265.13	313.248
2928	1277.22	292.262
2833	1289.31	313.248
3351	1301.36	292.221
2340	1313.46	313.248
3091	1325.51	292.221
2990	1337.6	313.248
4212	1349.69	292.221
3984	1361.74	313.248
4887	1373.84	292.221
3890	1385.93	313.206
5007	1397.98	292.221
4721	1410.07	313.206
3189	1422.12	292.221
3490	1434.22	313.206
2893	1446.31	292.179
2618	1458.36	313.206
2845	1470.45	292.179
2866	1494.6	292.179
3673	1506.69	313.206
3474	1518.74	292.179
4358	1530.83	313.206
3883	1542.93	292.179
3774	1555.02	313.165
3031	1567.07	292.179
4025	1579.16	313.165
3461	1591.22	292.138
4673	1603.31	313.165
3746	1615.36	292.138
2910	1627.45	313.165
3448	1651.64	313.165
3156	1675.78	313.165
3261	1687.83	292.138
3976	1699.93	313.123
3431	1712.02	292.138
3194	1724.07	313.123
1768	1047.75	355.344
2150	1059.84	334.317
2123	1071.93	355.344
2341	1083.98	334.317
2093	1096.08	355.344
1842	1108.13	334.317
1717	1120.22	355.344
1967	1132.31	334.317
2051	1144.36	355.303
1588	1156.46	334.317
1559	1168.55	355.303
1692	1241.02	355.303
2146	1253.08	334.275
2028	1265.17	355.303
2215	1277.22	334.275
1968	1289.31	355.261
2364	1301.36	334.275
2392	1313.46	355.261
2540	1325.55	334.275
1935	1337.64	355.261
2797	1349.69	334.234
2258	1361.79	355.261
2876	1373.84	334.234
2027	1385.93	355.261
3237	1398.02	334.234
2780	1410.07	355.261
3014	1422.17	334.234
3673	1434.26	355.261
3373	1446.31	334.234
3900	1458.4	355.219
4000	1470.45	334.234
3837	1482.55	355.219
5172	1506.69	355.219
4677	1518.78	334.192
5234	1530.88	355.219
5712	1542.93	334.192
4541	1555.02	355.219
3534	1567.07	334.192
5002	1579.16	355.219
4484	1591.26	334.192
4225	1603.31	355.178
4153	1615.4	334.192
4237	1627.49	355.178
3759	1639.54	334.192
4842	1651.64	355.178
4071	1663.69	334.151
4360	1675.78	355.178
4003	1687.87	334.151
3918	1699.93	355.178
3644	1712.02	334.151
4642	1724.11	355.178
2887	999.46	397.399
1948	1011.55	376.371
2698	1023.65	397.399
1595	1035.7	376.371
1686	1047.79	397.357
1557	1059.84	376.371
1670	1071.93	397.357
1707	1083.98	376.371
1975	1108.17	376.33
1994	1120.26	397.357
1970	1132.31	376.33
2034	1144.41	397.357
1770	1156.46	376.33
1787	1168.55	397.357
2069	1180.64	376.33
1795	1192.69	397.315
1719	1204.79	376.33
1821	1216.88	397.315
1451	1228.93	376.33
1635	1241.02	397.315
1864	1253.08	376.288
1986	1265.17	397.315
2382	1277.26	376.288
2365	1289.31	397.315
2619	1301.4	376.288
2603	1313.5	397.315
1735	1325.55	376.288
1823	1337.64	397.315
1903	1349.69	376.288
1925	1361.79	397.274
2277	1373.88	376.288
1921	1385.93	397.274
2351	1398.02	376.247
2290	1410.11	397.274
2840	1422.17	376.247
3056	1434.26	397.274
3948	1446.31	376.247
3366	1458.4	397.274
4505	1470.5	376.247
4815	1482.55	397.274
4629	1494.64	376.247
5598	1506.73	397.232
4791	1518.78	376.247
5237	1530.88	397.232
4632	1542.93	376.247
4383	1555.02	397.232
5082	1567.11	376.205
5087	1579.16	397.232
5147	1591.26	376.205
4870	1603.35	397.232
5002	1615.4	376.205
5488	1627.49	397.232
4130	1639.54	376.205
5117	1651.64	397.232
4706	1663.73	376.205
4283	1675.78	397.191
4866	1687.87	376.205
4707	1699.97	397.191
5048	1712.02	376.164
4130	1724.11	397.191
2465	854.554	439.453
1946	878.698	439.453
3288	890.791	418.426
1698	902.884	439.453
2518	914.935	418.426
1674	927.028	439.453
1808	939.079	418.426
1955	951.172	439.412
2523	963.265	418.426
3594	975.316	439.412
4406	987.409	418.426
2406	999.501	439.412
2098	1011.55	418.384
1979	1023.65	439.412
1709	1035.7	418.384
2100	1047.79	439.412
1722	1059.88	418.384
2020	1071.93	439.412
1634	1084.03	418.384
1816	1096.12	439.412
1686	1108.17	418.384
1547	1120.26	439.37
1630	1132.31	418.384
1671	1144.41	439.37
1761	1156.5	418.343
1892	1168.55	439.37
1370	1180.64	418.343
1968	1192.74	439.37
1731	1204.79	418.343
1933	1216.88	439.37
1803	1228.93	418.343
1775	1241.02	439.37
1543	1253.12	418.343
1763	1265.17	439.328
1810	1277.26	418.343
1614	1289.35	439.328
1783	1301.4	418.301
1686	1313.5	439.328
2217	1325.55	418.301
2651	1337.64	439.328
2625	1349.73	418.301
2233	1361.79	439.328
1895	1373.88	418.301
2077	1385.97	439.328
2257	1398.02	418.301
1341	1410.11	439.287
1870	1422.17	418.301
1385	1434.26	439.287
2108	1446.35	418.301
1921	1458.4	439.287
2694	1470.5	418.26
1534	1482.59	439.287
3207	1494.64	418.26
1556	1506.73	439.287
3091	1518.78	418.26
2564	1530.88	439.287
3300	1542.97	418.26
3604	1555.02	439.287
4683	1567.11	418.26
3925	1579.21	439.245
4978	1591.26	418.26
4945	1603.35	439.245
4949	1615.4	418.218
4615	1627.49	439.245
4822	1639.59	418.218
5033	1663.73	418.218
5114	1675.82	439.245
5055	1687.87	418.218
5174	1699.97	439.245
4461	1712.02	418.218
3857	1724.11	439.204
6121	782.123	481.508
4173	806.267	481.508
3956	818.318	460.48
2198	830.411	481.508
5239	842.503	460.48
1872	854.554	481.466
1180	866.647	460.48
1386	878.74	481.466
1385	890.791	460.48
2799	902.884	481.466
2448	914.935	460.439
4079	927.028	481.466
1872	939.121	460.439
3758	951.172	481.466
2260	963.265	460.439
1790	975.357	481.466
2609	987.409	460.439
1526	999.501	481.466
2228	1011.55	460.439
2183	1023.65	481.425
2030	1035.74	460.439
2041	1047.79	481.425
1578	1059.88	460.397
1827	1071.97	481.425
1856	1084.03	460.397
1711	1096.12	481.425
1420	1108.17	460.397
1778	1120.26	481.425
1993	1132.36	460.397
1911	1156.5	460.397
1842	1180.64	460.397
1611	1204.79	460.356
1533	1228.97	460.356
1825	1241.02	481.383
2848	1253.12	460.356
1871	1265.21	481.383
2882	1277.26	460.356
2560	1301.4	460.356
2143	1325.59	460.356
1345	1337.64	481.341
2502	1349.73	460.356
1206	1361.83	481.341
1648	1373.88	460.314
1183	1385.97	481.341
1558	1398.02	460.314
1131	1410.11	481.341
1323	1422.21	460.314
1134	1434.26	481.341
1841	1446.35	460.314
1552	1458.44	481.341
1741	1470.5	460.314
3322	1482.59	481.3
1555	1494.64	460.314
1666	1506.73	481.3
1963	1518.82	460.273
2340	1530.88	481.3
2378	1542.97	460.273
2947	1555.06	481.3
4706	1567.11	460.273
3248	1579.21	481.3
3062	1591.26	460.273
4964	1603.35	481.3
4964	1615.44	460.273
5187	1627.49	481.258
5559	1675.82	481.258
4632	1687.87	460.231
4180	1699.97	481.258
4345	1712.06	460.231
3795	1724.11	481.258
6209	540.558	523.604
8193	733.793	523.562
2730	757.979	523.521
4070	770.03	502.535
3259	782.123	523.521
3282	794.174	502.535
1641	806.267	523.521
2628	818.359	502.493
1438	830.411	523.521
1571	842.503	502.493
1754	854.596	523.521
1604	866.647	502.493
1933	878.74	523.521
2630	890.791	502.493
2942	902.884	523.521
4632	914.977	502.493
3451	927.028	523.479
3102	939.121	502.493
3037	951.213	523.479
2810	963.265	502.452
3747	975.357	523.479
2666	987.409	502.452
3057	999.501	523.479
1932	1011.59	502.452
2623	1023.65	523.479
3479	1035.74	502.452
2606	1047.83	523.479
2352	1059.88	502.452
2008	1071.97	523.437
1566	1084.03	502.452
1978	1096.12	523.437
2042	1398.06	502.369
1255	1422.21	502.327
1035	1434.3	523.354
1074	1446.35	502.327
2083	1458.44	523.354
1834	1470.5	502.327
1881	1482.59	523.354
1433	1494.68	502.327
1457	1506.73	523.354
1690	1518.82	502.327
1733	1530.92	523.313
1979	1542.97	502.327
2433	1555.06	523.313
2621	1567.11	502.327
2811	1579.21	523.313
2496	1591.3	502.286
3790	1603.35	523.313
4209	1615.44	502.286
4049	1627.53	523.313
5071	1639.59	502.286
4701	1651.68	523.313
5137	1663.73	502.286
4367	1675.82	523.313
4241	1687.92	502.286
3682	1699.97	523.271
5394	1712.06	502.286
4475	1724.15	523.271
4348	347.365	565.658
1429	395.653	565.658
1740	419.797	565.658
2925	431.89	544.631
2651	443.983	565.658
3530	456.034	544.631
2985	468.127	565.658
6593	480.178	544.631
3458	492.271	565.658
5415	504.363	544.631
3004	516.415	565.617
5128	528.507	544.631
6921	540.6	565.617
6227	552.651	544.589
5744	564.744	565.617
6042	576.795	544.589
6254	588.888	565.617
5769	600.981	544.589
5279	613.032	565.617
6762	625.125	544.589
7556	637.217	565.617
6574	649.269	544.589
5832	661.361	565.575
6713	673.413	544.589
7730	685.505	565.575
7255	697.598	544.589
7933	709.649	565.575
7113	721.742	544.548
5026	733.835	565.575
3221	745.886	544.548
3418	757.979	565.575
2509	770.03	544.548
3185	782.123	565.575
2351	794.215	544.548
1176	806.267	565.575
1802	818.359	544.548
1626	830.452	565.534
1361	842.503	544.548
2172	854.596	565.534
1154	866.647	544.506
2378	878.74	565.534
2339	890.833	544.506
2320	902.884	565.534
3306	914.977	544.506
2371	927.069	565.534
2745	939.121	544.506
2038	951.213	565.534
2847	963.265	544.506
1675	975.357	565.492
2448	987.45	544.506
2230	999.501	565.492
3344	1011.59	544.465
1920	1023.69	565.492
2263	1035.74	544.465
2707	1047.83	565.492
2347	1059.88	544.465
2585	1071.97	565.492
2656	1084.07	544.465
1929	1096.12	565.492
1255	1470.54	544.382
1938	1567.15	544.34
1427	1579.21	565.367
2912	1591.3	544.34
3163	1603.39	565.326
3364	1615.44	544.34
1865	1627.53	565.326
2798	1639.59	544.299
2441	1651.68	565.326
3905	1663.77	544.299
2979	1675.82	565.326
4626	1687.92	544.299
3064	1700.01	565.326
3911	1712.06	544.299
3138	1724.15	565.326
4077	299.036	607.713
4376	311.129	586.685
1557	323.221	607.713
3445	335.273	586.685
1972	347.365	607.713
2572	359.417	586.685
3040	371.509	607.713
2207	383.602	586.685
3019	395.653	607.713
2089	407.746	586.685
2417	419.839	607.671
2506	431.89	586.685
2098	443.983	607.671
2781	456.034	586.644
2921	468.127	607.671
3083	480.219	586.644
2908	492.271	607.671
3440	504.363	586.644
6890	516.456	607.671
6077	528.507	586.644
6721	540.6	607.671
4514	552.651	586.644
4143	564.744	607.63
7010	576.837	586.644
4075	588.888	607.63
4707	600.981	586.644
3345	613.073	607.63
5999	625.125	586.602
2716	637.217	607.63
6743	649.269	586.602
3343	661.361	607.63
4874	673.454	586.602
3953	685.505	607.63
7439	697.598	586.602
2911	709.691	607.63
5464	721.742	586.602
3281	733.835	607.588
4380	745.886	586.602
7759	757.979	607.588
2844	770.071	586.561
6334	782.123	607.588
2451	794.215	586.561
2682	806.308	607.588
2437	818.359	586.561
2606	830.452	607.588
2034	842.503	586.561
2238	854.596	607.588
2262	866.689	586.561
2530	878.74	607.547
1972	890.833	586.561
2995	902.926	607.547
2229	914.977	586.519
3046	927.069	607.547
2056	939.121	586.519
2691	951.213	607.547
2287	963.306	586.519
2715	975.357	607.547
2530	987.45	586.519
2229	999.543	607.547
2510	1011.59	586.519
2396	1035.74	586.519
2083	1059.92	586.519
2019	1615.44	586.353
2034	1639.63	586.353
1550	1663.77	586.353
2163	1712.06	586.311
2864	311.129	628.74
2043	323.221	649.726
2186	335.273	628.74
3205	347.365	649.726
3302	359.458	628.698
1577	371.509	649.726
3296	383.602	628.698
1786	395.695	649.726
2890	407.746	628.698
1588	419.839	649.726
2759	431.89	628.698
1592	443.983	649.726
2764	456.075	628.698
1143	468.127	649.684
2841	480.219	628.698
2524	492.312	649.684
4547	504.363	628.698
2527	516.456	649.684
4392	528.507	628.657
2800	540.6	649.684
3828	552.693	628.657
3388	564.744	649.684
3174	576.837	628.657
3179	588.93	649.684
3289	600.981	628.657
3253	613.073	649.684
4250	625.125	628.657
3343	637.217	649.643
2878	649.31	628.657
2326	661.361	649.643
2262	673.454	628.615
2960	685.547	649.643
3731	697.598	628.615
2768	709.691	649.643
3654	721.742	628.615
2167	733.835	649.643
5629	745.928	628.615
2768	757.979	649.643
6210	770.071	628.615
2928	782.164	649.601
7293	794.215	628.615
3885	806.308	649.601
4699	818.359	628.615
7280	830.452	649.601
4286	842.545	628.574
5099	854.596	649.601
4749	866.689	628.574
4194	878.782	649.601
4365	890.833	628.574
5033	902.926	649.601
4553	914.977	628.574
3960	927.069	649.559
2885	939.162	628.574
4274	951.213	649.559
2904	963.306	628.574
2923	975.399	649.559
2751	987.45	628.532
2713	999.543	649.559
2645	1011.59	628.532
2365	1023.69	649.559
3070	190.367	670.795
3103	202.46	691.822
2580	335.314	670.753
2106	359.458	670.753
2163	371.551	691.739
1460	383.602	670.753
1524	395.695	691.739
1328	407.746	670.753
1536	419.839	691.739
1571	431.932	670.711
1615	443.983	691.739
1747	456.075	670.711
1695	468.168	691.739
1549	480.219	670.711
1751	492.312	691.739
1160	504.363	670.711
1651	516.456	691.739
1030	528.549	670.711
1556	540.6	691.697
974	552.693	670.711
2138	564.786	691.697
1053	576.837	670.67
2085	588.93	691.697
1029	600.981	670.67
1839	613.073	691.697
1653	625.166	670.67
1237	637.217	691.697
1671	649.31	670.67
1785	661.403	691.697
1563	673.454	670.67
1965	685.547	691.656
1740	697.598	670.67
1906	709.691	691.656
1842	721.784	670.67
1511	733.835	691.656
1824	745.928	670.628
1696	758.02	691.656
2487	770.071	670.628
1446	782.164	691.656
2761	794.215	670.628
1864	806.308	691.656
4011	818.401	670.628
2393	830.452	691.614
3541	842.545	670.628
2476	854.638	691.614
4116	866.689	670.628
4691	878.782	691.614
4521	890.833	670.587
4851	902.926	691.614
4473	915.018	670.587
4456	927.069	691.614
3671	939.162	670.587
3130	951.255	691.614
2438	963.306	670.587
3370	975.399	691.614
2801	987.45	670.587
2349	999.543	691.572
2848	1011.64	670.587
2487	1023.69	691.572
2572	1047.87	691.572
2406	1072.02	691.572
2313	1096.16	691.572
3038	190.367	712.807
3175	202.46	733.835
2199	383.602	712.766
2182	407.788	712.766
1595	431.932	712.766
2780	444.024	733.752
1506	456.075	712.766
2085	468.168	733.752
1152	480.219	712.724
1782	492.312	733.752
1174	504.405	712.724
1716	516.456	733.752
1430	528.549	712.724
1538	540.642	733.752
1613	552.693	712.724
1577	564.786	733.752
1728	576.837	712.724
1801	588.93	733.71
1844	601.022	712.724
1745	613.073	733.71
1762	625.166	712.724
1778	637.259	733.71
1792	649.31	712.683
1750	661.403	733.71
2230	673.454	712.683
1797	685.547	733.71
1929	697.64	712.683
1699	709.691	733.71
1548	721.784	712.683
1630	733.876	733.669
1649	745.928	712.683
1558	758.02	733.669
1456	770.071	712.683
1447	782.164	733.669
1442	794.257	712.641
1489	806.308	733.669
1664	818.401	712.641
1692	830.494	733.669
2173	842.545	712.641
2177	854.638	733.669
2353	866.689	712.641
2846	878.782	733.669
4479	890.874	712.641
5032	902.926	733.627
4065	915.018	712.641
4869	927.111	733.627
4141	939.162	712.6
4166	951.255	733.627
4169	963.306	712.6
4682	975.399	733.627
3927	987.492	712.6
3183	999.543	733.627
3856	1011.64	712.6
3550	1023.73	733.627
2547	1035.78	712.6
2892	1047.87	733.585
2091	1059.92	712.6
2859	1072.02	733.585
2418	1084.11	712.6
2835	1096.16	733.585
2312	1108.25	712.558
2400	1120.35	733.585
2476	1132.4	712.558
4042	190.409	754.862
5588	202.46	775.848
3804	214.553	754.862
3673	383.644	754.779
5350	395.695	775.806
2323	504.405	754.779
2498	528.549	754.779
2252	552.693	754.737
2644	564.786	775.765
2127	576.878	754.737
2722	588.93	775.765
1835	601.022	754.737
2645	613.115	775.765
1847	625.166	754.737
2839	637.259	775.723
1683	649.31	754.737
2365	661.403	775.723
1743	673.496	754.737
2128	685.547	775.723
1652	697.64	754.696
2341	709.732	775.723
1850	721.784	754.696
2527	733.876	775.723
2031	745.928	754.696
2535	758.02	775.723
1891	770.113	754.696
2400	782.164	775.723
1706	794.257	754.696
2093	806.35	775.681
2091	818.401	754.696
2434	830.494	775.681
2118	842.545	754.654
1988	854.638	775.681
3367	866.73	754.654
2747	878.782	775.681
3222	890.874	754.654
3144	902.967	775.681
4110	915.018	754.654
2742	927.111	775.681
4891	939.162	754.654
2209	951.255	775.64
3410	963.348	754.654
2944	975.399	775.64
3188	987.492	754.654
2833	999.584	775.64
4018	1011.64	754.613
2867	1023.73	775.64
2997	1035.78	754.613
3375	1047.87	775.64
3651	1059.97	754.613
3445	1072.02	775.64
2424	1084.11	754.613
2667	1096.2	775.64
2538	1108.25	754.613
3102	1120.35	775.598
2550	1168.63	775.598
7697	190.409	796.875
4317	407.788	796.833
4176	419.88	817.819
4313	431.932	796.833
4121	444.024	817.819
3121	673.496	796.75
2976	745.969	796.709
2703	770.113	796.709
2459	794.257	796.709
2184	818.401	796.709
2523	842.586	796.709
2387	854.638	817.694
2378	866.73	796.709
2740	878.823	817.694
2593	890.874	796.709
2570	902.967	817.694
2963	915.018	796.667
3087	927.111	817.694
3075	939.204	796.667
3026	951.255	817.694
2574	963.348	796.667
3039	975.44	817.694
2656	987.492	796.667
4019	999.584	817.694
3382	1011.64	796.667
3889	1023.73	817.653
3781	1035.82	796.667
5590	1047.87	817.653
3100	1059.97	796.626
4098	1072.06	817.653
2785	1084.11	796.626
4717	1096.2	817.653
2752	1108.25	796.626
4416	1120.35	817.653
3724	1132.44	796.626
4688	1144.49	817.653
3091	1156.58	796.626
3799	1168.68	817.611
2365	1180.73	796.626
4344	1192.82	817.611
2585	1204.87	796.626
3002	1216.96	817.611
4322	250.79	859.915
2790	262.882	838.888
4493	431.973	838.846
3991	456.117	838.846
4602	468.21	859.832
5249	480.261	838.846
5161	492.354	859.832
5437	504.405	838.805
4837	516.498	859.832
4434	528.59	838.805
4531	540.642	859.832
4685	552.734	838.805
5332	564.827	859.832
3883	576.878	838.805
4944	588.971	859.832
4318	613.115	859.791
4024	637.259	859.791
4198	685.588	859.791
2475	830.494	859.749
3397	854.679	859.749
4235	878.823	859.749
3361	902.967	859.749
5197	927.111	859.707
4296	939.204	838.722
4840	951.297	859.707
3730	963.348	838.68
4827	975.44	859.707
4887	987.492	838.68
5876	999.584	859.707
6119	1011.68	838.68
5565	1023.73	859.707
6693	1035.82	838.68
5229	1047.91	859.707
4730	1059.97	838.68
5094	1072.06	859.666
5304	1084.11	838.68
4539	1096.2	859.666
3718	1108.29	838.68
4615	1120.39	859.666
3963	1132.44	838.639
4154	1144.53	859.666
3518	1156.58	838.639
3636	1168.68	859.666
3774	1180.73	838.639
3929	1192.82	859.666
4226	1204.91	838.639
3585	1217	859.666
3806	1229.06	838.639
3920	1241.15	859.624
5499	1253.2	838.639
4329	1265.29	859.624
4641	1277.39	838.597
4352	1289.44	859.624
3601	1301.53	838.597
5054	1313.62	859.624
3424	1325.67	838.597
3520	1337.77	859.624
2142	1361.91	859.624
5312	226.646	901.928
4562	238.738	880.942
4445	250.831	901.928
2733	262.882	880.901
3896	480.261	880.859
3771	492.354	901.887
4670	504.446	880.859
4586	516.498	901.845
4493	528.59	880.859
4236	540.683	901.845
5274	552.734	880.818
4279	564.827	901.845
4380	576.878	880.818
4686	625.208	880.818
4765	637.301	901.845
5302	649.352	880.818
4324	673.496	880.818
4870	685.588	901.804
4685	697.681	880.818
5297	709.732	901.804
5250	721.825	880.776
4448	733.918	901.804
5082	745.969	880.776
4200	758.062	901.804
3778	770.113	880.776
4048	782.206	901.804
3337	794.299	880.776
4020	806.35	901.804
3621	818.442	880.776
4308	830.535	901.762
4614	842.586	880.776
3936	854.679	901.762
4994	866.73	880.735
4054	878.823	901.762
4843	890.916	880.735
4622	903.009	901.762
4962	915.06	880.735
4366	927.153	901.762
4727	939.204	880.735
4705	951.297	901.762
5361	963.348	880.735
5212	975.44	901.72
4638	987.533	880.735
4576	999.626	901.72
4897	1011.68	880.735
5255	1023.77	901.72
5223	1035.82	880.693
5284	1047.91	901.72
4531	1060.01	880.693
4984	1072.06	901.72
5392	1084.15	880.693
4906	1096.24	901.72
4208	1108.29	880.693
4912	1120.39	901.72
4594	1132.44	880.693
4567	1144.53	901.679
4245	1156.62	880.693
4549	1168.68	901.679
3885	1180.77	880.652
4282	1192.86	901.679
4091	1204.91	880.652
4071	1217	901.679
4387	1229.06	880.652
4508	1241.15	901.679
4666	1265.29	901.679
4476	1277.39	880.652
4608	1289.48	901.637
4696	1301.53	880.652
4132	1313.62	901.637
3798	1325.67	880.61
3707	1337.77	901.637
4352	1349.86	880.61
2855	1361.91	901.637
3236	1374	880.61
2195	1386.1	901.637
1884	1398.15	880.61
2103	1410.24	901.637
3444	214.594	922.955
2816	504.446	922.872
3322	528.59	922.872
3701	552.734	922.872
2920	564.827	943.858
4569	576.92	922.872
4632	589.013	943.858
4050	601.064	922.872
4675	613.157	943.858
4098	625.208	922.831
4020	649.352	922.831
4456	673.537	922.831
4020	685.63	943.858
4663	697.681	922.831
3453	709.774	943.858
5057	721.825	922.831
3902	733.918	943.816
4074	818.442	922.789
4050	842.628	922.789
4813	915.06	922.789
4611	939.245	922.748
5220	963.389	922.748
5313	987.533	922.748
4581	999.626	943.775
4651	1011.68	922.748
4399	1023.77	943.775
5152	1035.86	922.748
4981	1047.91	943.733
4845	1060.01	922.748
4792	1072.1	943.733
4784	1084.15	922.706
4877	1096.24	943.733
4894	1108.29	922.706
4846	1120.39	943.733
4365	1132.48	922.706
4575	1144.53	943.733
4377	1156.62	922.706
4148	1168.72	943.733
4948	1180.77	922.706
4036	1192.86	943.692
4570	1204.91	922.706
4003	1217	943.692
4636	1229.1	922.665
4185	1241.15	943.692
4208	1253.24	922.665
4158	1265.33	943.692
4124	1277.39	922.665
4048	1289.48	943.692
4033	1301.53	922.665
2892	1313.62	943.692
4147	1325.71	922.665
3383	1337.77	943.65
3624	1349.86	922.665
4130	1361.95	943.65
4278	1374	922.665
3083	1386.1	943.65
1964	1398.15	922.623
1725	1410.24	943.65
2171	1422.33	922.623
2001	1446.48	922.623
2691	1482.71	943.65
2894	1506.86	943.609
5838	190.45	965.01
4552	202.543	985.996
5889	226.687	985.996
5244	250.831	985.996
3322	359.541	964.927
3791	383.685	964.927
2516	407.829	964.927
4566	432.015	964.927
4096	444.066	985.954
4767	456.159	964.927
3581	468.251	985.913
4154	480.303	964.927
3953	492.395	985.913
4311	504.446	964.927
4683	516.539	985.913
2054	528.632	964.885
2344	540.683	985.913
1929	564.869	985.913
3492	589.013	985.913
3851	601.064	964.885
3934	625.249	964.885
3528	649.393	964.885
3695	661.486	985.871
3761	709.774	985.871
3266	721.867	964.844
3423	782.247	985.829
3521	806.391	985.829
4111	830.535	985.829
4669	854.721	985.829
5006	1035.86	964.761
4195	1060.01	964.761
3874	1072.1	985.788
4709	1084.15	964.761
3660	1096.24	985.746
4818	1108.34	964.761
4934	1120.39	985.746
5171	1132.48	964.719
4129	1144.57	985.746
4027	1156.62	964.719
4085	1168.72	985.746
4293	1180.77	964.719
4481	1192.86	985.746
3972	1204.95	964.719
3845	1217	985.746
4018	1229.1	964.719
3740	1241.19	985.705
3881	1253.24	964.719
4479	1265.33	985.705
3897	1277.39	964.719
4139	1289.48	985.705
3572	1301.57	964.678
2519	1313.62	985.705
3001	1325.71	964.678
2490	1337.81	985.705
3040	1349.86	964.678
2814	1361.95	985.705
3239	1374	964.678
2406	1386.1	985.705
1657	1398.19	964.678
2467	1410.24	985.663
2438	1422.33	964.678
2392	1434.42	985.663
1541	1446.48	964.636
1990	1458.57	985.663
2312	1470.62	964.636
2152	1494.81	964.636
2116	1506.86	985.663
1980	1531.04	985.663
2100	1700.09	985.622
2116	1724.28	985.58
5731	190.45	1007.02
6000	202.543	1028.05
5650	214.636	1007.02
5953	226.687	1028.01
4653	238.78	1007.02
5853	250.873	1028.01
4768	275.017	1028.01
4124	299.161	1028.01
4046	323.305	1028.01
5148	371.634	1027.97
5107	383.685	1006.98
3671	395.778	1027.97
4812	407.871	1006.98
4305	419.922	1027.97
4148	432.015	1006.94
3879	444.107	1027.97
5259	456.159	1006.94
4736	468.251	1027.97
4472	480.303	1006.94
4935	492.395	1027.97
4342	504.488	1006.94
3793	516.539	1027.97
3916	528.632	1006.94
3482	540.725	1027.93
4578	552.776	1006.94
4269	564.869	1027.93
4120	576.92	1006.9
3866	589.013	1027.93
4685	601.105	1006.9
4404	613.157	1027.93
3308	625.249	1006.9
3804	637.342	1027.93
4331	649.393	1006.9
4808	661.486	1027.93
3926	673.537	1006.9
4051	685.63	1027.88
3933	697.723	1006.9
3788	709.774	1027.88
2468	721.867	1006.9
4644	733.959	1027.88
3751	746.011	1006.86
4399	758.103	1027.88
2895	770.155	1006.86
4037	782.247	1027.88
2830	794.34	1006.86
2480	806.391	1027.88
3050	818.484	1006.86
1979	830.577	1027.88
4154	842.628	1006.86
2514	854.721	1027.84
4648	866.772	1006.86
3586	878.865	1027.84
5320	890.957	1006.82
5138	903.009	1027.84
5016	915.101	1006.82
4948	927.194	1027.84
4704	939.245	1006.82
4582	951.338	1027.84
5049	963.389	1006.82
5112	975.482	1027.84
4758	999.626	1027.8
4514	1011.72	1006.82
5141	1023.81	1027.8
4526	1047.96	1027.8
4589	1060.01	1006.77
4857	1072.1	1027.8
4497	1084.19	1006.77
4840	1096.24	1027.8
4517	1108.34	1006.77
5081	1120.43	1027.8
3995	1132.48	1006.77
4489	1144.57	1027.76
3220	1156.62	1006.77
4216	1168.72	1027.76
3615	1180.81	1006.77
4210	1192.86	1027.76
3948	1204.95	1006.73
3928	1217.05	1027.76
3916	1229.1	1006.73
4298	1241.19	1027.76
2063	1253.24	1006.73
4145	1265.33	1027.76
3657	1277.43	1006.73
3937	1289.48	1027.76
3397	1301.57	1006.73
3644	1313.66	1027.72
2984	1325.71	1006.73
4111	1337.81	1027.72
3063	1349.86	1006.69
4027	1361.95	1027.72
3318	1386.1	1027.72
3053	1482.71	1027.68
2321	1494.81	1006.69
2446	1518.95	1006.65
3975	1651.8	1027.63
3010	1663.9	1006.61
2947	1675.95	1027.63
2597	1688.04	1006.61
2504	1700.13	1027.63
1962	1712.18	1006.61
2410	1724.28	1027.63
5897	202.543	1070.06
5878	214.636	1049.04
5581	238.78	1049.04
4815	262.924	1049.04
5207	275.017	1070.02
5751	287.109	1049.04
5081	299.161	1070.02
5077	311.253	1049.04
5234	323.346	1070.02
4337	347.49	1070.02
4065	407.871	1048.99
4437	432.015	1048.99
5171	444.107	1069.98
3016	456.159	1048.99
4036	468.251	1069.98
4054	480.344	1048.95
4467	492.395	1069.98
4355	504.488	1048.95
3217	516.581	1069.98
4442	625.249	1048.95
4685	637.342	1069.94
4752	649.393	1048.91
4958	673.579	1048.91
4540	697.723	1048.91
3623	709.815	1069.94
3421	721.867	1048.91
3597	733.959	1069.94
4700	746.011	1048.91
3270	770.196	1048.91
3521	782.247	1069.9
2472	794.34	1048.87
3954	806.433	1069.9
1783	818.484	1048.87
2497	830.577	1069.9
2721	842.628	1048.87
2223	854.721	1069.9
2553	866.813	1048.87
1723	878.865	1069.9
1920	890.957	1048.87
2349	903.05	1069.86
2836	915.101	1048.87
1944	927.194	1069.86
2292	939.245	1048.87
2072	951.338	1069.86
1705	963.431	1048.83
4014	975.482	1069.86
2802	987.575	1048.83
2155	999.668	1069.86
5228	1011.72	1048.83
5404	1023.81	1069.86
4663	1035.86	1048.83
5112	1047.96	1069.81
4961	1060.05	1048.83
5481	1072.1	1069.81
3633	1084.19	1048.83
5330	1096.28	1069.81
4495	1108.34	1048.79
4565	1120.43	1069.81
4424	1132.48	1048.79
4078	1144.57	1069.81
3858	1156.67	1048.79
4132	1168.72	1069.81
4441	1180.81	1048.79
3639	1192.9	1069.81
3108	1204.95	1048.79
3612	1217.05	1069.77
2678	1229.1	1048.79
4075	1253.28	1048.74
4546	1277.43	1048.74
4163	1289.52	1069.77
4272	1301.57	1048.74
4139	1313.66	1069.77
4655	1325.71	1048.74
3778	1337.81	1069.77
4217	1349.9	1048.74
3926	1361.95	1069.73
4288	1374.04	1048.74
3865	1386.14	1069.73
3589	1398.19	1048.74
3804	1410.28	1069.73
3914	1422.33	1048.7
4031	1434.42	1069.73
3681	1446.52	1048.7
3908	1458.57	1069.73
3652	1470.66	1048.7
4274	1482.75	1069.73
3339	1494.81	1048.7
4758	1506.9	1069.73
3245	1518.95	1048.7
4707	1531.04	1069.69
4727	1555.19	1069.69
4467	1579.37	1069.69
5128	1603.52	1069.69
5187	1627.66	1069.69
4326	1639.75	1048.66
4361	1651.8	1069.69
3610	1663.9	1048.66
3607	1675.99	1069.65
2773	1688.04	1048.66
3048	1700.13	1069.65
3287	1712.18	1048.66
3863	1724.28	1069.65
5627	226.729	1112.08
5051	250.873	1112.08
6087	275.017	1112.08
5329	287.109	1091.05
4851	311.253	1091.05
4914	335.397	1091.05
4413	432.015	1091.01
4185	444.107	1112.03
3930	456.2	1091.01
4102	468.251	1112.03
3979	528.632	1091.01
5521	540.725	1111.99
4640	552.817	1090.97
3810	564.869	1111.99
3880	589.054	1111.99
5067	601.105	1090.97
3827	613.198	1111.99
4984	625.249	1090.97
4480	637.342	1111.99
4750	649.435	1090.97
3359	661.486	1111.95
5661	673.579	1090.97
3627	685.672	1111.95
3721	697.723	1090.92
4545	709.815	1111.95
4379	842.67	1090.92
2177	854.721	1111.91
2171	866.813	1090.88
1815	878.906	1111.91
1757	890.957	1090.88
2123	903.05	1111.91
1328	915.101	1090.88
2140	927.194	1111.91
2556	939.287	1090.88
3600	951.338	1111.87
3642	963.431	1090.88
3451	987.575	1090.88
1880	999.668	1111.87
3666	1011.72	1090.84
3584	1023.81	1111.87
5443	1035.9	1090.84
3092	1047.96	1111.87
5793	1060.05	1090.84
3578	1072.14	1111.87
5100	1084.19	1090.84
3539	1096.28	1111.87
4784	1108.34	1090.84
2984	1120.43	1111.83
4016	1132.52	1090.84
3159	1144.57	1111.83
3787	1156.67	1090.8
4059	1168.76	1111.83
4182	1180.81	1090.8
3887	1192.9	1111.83
4525	1204.95	1090.8
3750	1217.05	1111.83
4546	1229.14	1090.8
4583	1241.19	1111.83
4038	1265.38	1111.79
4210	1289.52	1111.79
4037	1313.66	1111.79
4411	1337.81	1111.79
4540	1349.9	1090.76
4821	1361.99	1111.79
4342	1374.04	1090.76
4458	1386.14	1111.79
4258	1398.19	1090.76
3697	1410.28	1111.79
3731	1422.37	1090.76
4948	1434.42	1111.74
4928	1446.52	1090.76
4709	1458.61	1111.74
4051	1470.66	1090.72
3911	1482.75	1111.74
4468	1494.81	1090.72
3482	1506.9	1111.74
5531	1518.99	1090.72
4641	1531.04	1111.74
3977	1543.13	1090.72
4888	1555.23	1111.74
4924	1567.28	1090.72
5553	1579.37	1111.7
5154	1591.42	1090.72
5185	1603.52	1111.7
5655	1615.61	1090.72
5420	1627.66	1111.7
5021	1639.75	1090.67
4937	1651.85	1111.7
4149	1663.9	1090.67
4649	1675.99	1111.7
3275	1688.04	1090.67
4071	1700.13	1111.7
4239	1712.23	1090.67
3866	1724.28	1111.66
6236	202.585	1154.13
5694	214.636	1133.1
6203	226.729	1154.13
5982	238.821	1133.1
5079	250.873	1154.09
5125	262.965	1133.1
5133	275.058	1154.09
5363	287.109	1133.06
5065	299.202	1154.09
5471	311.253	1133.06
5419	323.346	1154.09
5033	335.439	1133.06
5489	347.49	1154.09
4648	371.676	1154.09
4448	480.344	1133.02
4469	504.488	1133.02
4475	528.674	1133.02
4466	552.817	1133.02
4442	564.91	1154.01
4862	576.961	1133.02
5230	589.054	1154.01
1180	601.105	1132.98
4018	613.198	1154.01
4589	625.291	1132.98
4006	637.342	1154.01
4384	649.435	1132.98
3665	661.528	1154.01
4383	673.579	1132.98
4485	685.672	1154.01
4639	709.815	1153.96
4045	806.433	1153.96
3626	830.577	1153.96
1706	842.67	1132.94
3824	854.762	1153.92
3566	866.813	1132.94
3423	878.906	1153.92
2266	890.957	1132.94
2633	903.05	1153.92
1581	915.143	1132.9
2119	927.194	1153.92
2502	939.287	1132.9
3232	951.38	1153.92
2766	1011.76	1132.9
2562	1035.9	1132.9
4051	1060.05	1132.85
2440	1072.14	1153.88
3918	1084.19	1132.85
3464	1096.28	1153.88
4270	1108.38	1132.85
3933	1120.43	1153.88
3359	1132.52	1132.85
2659	1144.61	1153.88
2794	1156.67	1132.85
2624	1168.76	1153.84
2089	1180.81	1132.85
3034	1192.9	1153.84
3140	1204.99	1132.85
3812	1217.05	1153.84
3522	1229.14	1132.81
3907	1241.23	1153.84
3923	1253.28	1132.81
3701	1265.38	1153.84
4038	1277.43	1132.81
3613	1289.52	1153.84
3842	1301.61	1132.81
3666	1313.66	1153.84
4731	1325.76	1132.81
3641	1337.85	1153.8
4660	1349.9	1132.81
3553	1361.99	1153.8
4269	1374.04	1132.77
4048	1386.14	1153.8
4340	1398.23	1132.77
5034	1410.28	1153.8
4476	1422.37	1132.77
4420	1434.47	1153.8
4761	1446.52	1132.77
4066	1458.61	1153.8
4575	1470.66	1132.77
4117	1543.13	1132.73
4923	1555.23	1153.76
4463	1567.28	1132.73
5609	1579.37	1153.76
4736	1591.46	1132.73
5261	1603.52	1153.76
4618	1615.61	1132.73
5114	1627.7	1153.72
5235	1639.75	1132.73
5280	1651.85	1153.72
5666	1663.9	1132.73
4430	1675.99	1153.72
4883	1688.08	1132.69
4953	1700.13	1153.72
4155	1712.23	1132.69
5426	1724.32	1153.72
6830	190.492	1175.12
6128	202.585	1196.14
5515	214.678	1175.12
5167	226.729	1196.14
4990	238.821	1175.12
4312	262.965	1175.12
3388	287.109	1175.12
4417	299.202	1196.1
2347	311.295	1175.12
2964	323.346	1196.1
5262	335.439	1175.12
4163	347.532	1196.1
5776	359.583	1175.07
4871	371.676	1196.1
5458	383.727	1175.07
5021	395.819	1196.1
4469	407.912	1175.07
4323	576.961	1175.03
5015	601.147	1175.03
4430	613.198	1196.02
5790	625.291	1175.03
4425	637.384	1196.02
4752	649.435	1175.03
5005	661.528	1196.02
4032	673.579	1174.99
4162	685.672	1196.02
4348	697.764	1174.99
3971	709.815	1196.02
3975	721.908	1174.99
3546	746.052	1174.99
4013	770.196	1174.99
4022	782.289	1195.98
3991	794.382	1174.99
3928	818.526	1174.95
5004	830.618	1195.98
4029	842.67	1174.95
4167	854.762	1195.98
4541	878.906	1195.98
3794	890.999	1174.95
4302	903.05	1195.98
3131	915.143	1174.95
4062	927.236	1195.94
2260	939.287	1174.95
1603	951.38	1195.94
3970	1011.76	1174.91
4529	1023.85	1195.94
3873	1035.9	1174.91
4851	1048	1195.94
3740	1060.05	1174.91
3876	1072.14	1195.89
3668	1084.23	1174.91
2135	1120.47	1195.89
2321	1132.52	1174.87
4725	1144.61	1195.89
3729	1156.67	1174.87
3259	1168.76	1195.89
2218	1180.85	1174.87
3372	1192.9	1195.89
2629	1204.99	1174.87
3991	1217.09	1195.89
3442	1229.14	1174.87
3906	1241.23	1195.85
3812	1253.28	1174.87
3346	1265.38	1195.85
3435	1277.47	1174.83
3830	1289.52	1195.85
3997	1301.61	1174.83
3960	1313.71	1195.85
3718	1325.76	1174.83
3546	1337.85	1195.85
3758	1349.9	1174.83
3586	1361.99	1195.85
3787	1386.14	1195.81
3956	1398.23	1174.83
4502	1410.32	1195.81
4683	1422.37	1174.83
4666	1434.47	1195.81
4856	1446.52	1174.78
5415	1458.61	1195.81
3497	1470.7	1174.78
3733	1482.75	1195.81
4026	1494.85	1174.78
3930	1506.94	1195.81
4067	1518.99	1174.78
4428	1543.13	1174.78
4740	1555.23	1195.77
5210	1567.32	1174.78
5402	1579.37	1195.77
5446	1591.46	1174.74
5104	1603.56	1195.77
5395	1615.61	1174.74
5127	1627.7	1195.77
4937	1639.75	1174.74
4503	1651.85	1195.77
5178	1663.94	1174.74
5314	1675.99	1195.77
5097	1688.08	1174.74
5323	1700.17	1195.73
4956	1712.23	1174.74
4493	1724.32	1195.73
6141	190.534	1217.17
5384	202.585	1238.16
4434	214.678	1217.17
5017	226.77	1238.16
5499	238.821	1217.17
5064	250.914	1238.16
5519	262.965	1217.13
5329	275.058	1238.16
4329	299.202	1238.16
3729	335.439	1217.13
2618	359.583	1217.13
5277	371.676	1238.11
5287	383.768	1217.13
4651	395.819	1238.11
3290	407.912	1217.09
5044	420.005	1238.11
4454	432.056	1217.09
4394	444.149	1238.11
5352	456.2	1217.09
4658	480.386	1217.09
4665	492.437	1238.11
4397	504.53	1217.09
3838	516.622	1238.07
4334	528.674	1217.09
4412	540.766	1238.07
4076	564.91	1238.07
3648	589.054	1238.07
4677	673.62	1217.05
4498	685.672	1238.03
3409	697.764	1217.05
2667	709.857	1238.03
3569	842.67	1217
4861	854.762	1237.99
4411	866.855	1216.96
4952	878.906	1237.99
4717	890.999	1216.96
3581	903.092	1237.99
4608	915.143	1216.96
4211	939.287	1216.96
3514	951.38	1237.99
1936	963.472	1216.96
5381	975.524	1237.95
3518	987.616	1216.96
5399	999.709	1237.95
3666	1011.76	1216.96
5554	1023.85	1237.95
4327	1035.9	1216.92
4291	1048	1237.95
3090	1060.09	1216.92
5260	1072.14	1237.95
4999	1084.23	1216.92
5060	1096.33	1237.95
5166	1108.38	1216.92
5031	1120.47	1237.95
5116	1132.52	1216.92
5132	1144.61	1237.91
4688	1156.71	1216.92
4253	1168.76	1237.91
4483	1180.85	1216.88
3931	1192.94	1237.91
4505	1204.99	1216.88
4254	1217.09	1237.91
3299	1229.14	1216.88
3710	1241.23	1237.91
3939	1253.32	1216.88
4071	1265.38	1237.91
4521	1277.47	1216.88
3718	1289.56	1237.87
3780	1301.61	1216.88
3276	1313.71	1237.87
3666	1325.76	1216.88
3502	1337.85	1237.87
3686	1349.94	1216.84
4129	1361.99	1237.87
3852	1374.09	1216.84
3256	1386.18	1237.87
3829	1398.23	1216.84
3871	1410.32	1237.87
3633	1422.37	1216.84
3517	1434.47	1237.87
4334	1446.56	1216.84
3974	1458.61	1237.82
4326	1470.7	1216.84
4571	1482.8	1237.82
4683	1494.85	1216.8
4404	1506.94	1237.82
3040	1518.99	1216.8
4866	1531.08	1237.82
4272	1543.18	1216.8
4846	1555.23	1237.82
4574	1567.32	1216.8
4637	1579.41	1237.82
5087	1591.46	1216.8
4828	1603.56	1237.78
5279	1615.61	1216.8
4365	1627.7	1237.78
4940	1639.79	1216.76
4628	1651.85	1237.78
4852	1663.94	1216.76
4774	1676.03	1237.78
4691	1688.08	1216.76
4632	1700.17	1237.78
4911	1712.23	1216.76
4116	1724.32	1237.78
4240	190.534	1259.18
4715	202.626	1280.21
5090	214.678	1259.18
5327	226.77	1280.21
5155	238.821	1259.18
5039	250.914	1280.21
5753	263.007	1259.18
4635	275.058	1280.17
5310	287.151	1259.18
4786	299.244	1280.17
5697	311.295	1259.14
5079	323.388	1280.17
3985	335.439	1259.14
4548	347.532	1280.17
4951	359.624	1259.14
4010	371.676	1280.17
4540	383.768	1259.14
4579	395.861	1280.17
4605	407.912	1259.14
4588	420.005	1280.13
5615	432.056	1259.14
4659	444.149	1280.13
5508	468.293	1280.13
5132	492.478	1280.13
4514	504.53	1259.1
4728	516.622	1280.13
4061	528.674	1259.1
4137	540.766	1280.13
4607	552.859	1259.1
4037	564.91	1280.13
4120	577.003	1259.1
4508	589.096	1280.09
4643	601.147	1259.1
5158	613.24	1280.09
5497	625.291	1259.06
4909	637.384	1280.09
5204	649.476	1259.06
4576	661.528	1280.09
3924	685.713	1280.09
4036	697.764	1259.06
3781	709.857	1280.09
3515	721.908	1259.06
3606	734.001	1280.04
4828	758.145	1280.04
4582	806.474	1280.04
3675	830.618	1280.04
3990	842.711	1259.02
4298	854.762	1280.04
3829	866.855	1259.02
4372	878.948	1280
4406	890.999	1259.02
4381	903.092	1280
4354	927.236	1280
4098	951.38	1280
5390	975.565	1280
6172	987.616	1258.98
5882	999.709	1280
5822	1011.76	1258.98
5360	1023.85	1280
6286	1035.95	1258.98
5533	1048	1279.96
5593	1060.09	1258.98
5484	1072.18	1279.96
4460	1084.23	1258.93
5935	1096.33	1279.96
5570	1108.38	1258.93
4948	1120.47	1279.96
5370	1132.56	1258.93
5526	1144.61	1279.96
4323	1156.71	1258.93
4651	1168.8	1279.96
4558	1180.85	1258.93
4761	1192.94	1279.92
4702	1204.99	1258.93
2906	1217.09	1279.92
4440	1229.18	1258.93
1719	1241.23	1279.92
2606	1253.32	1258.89
3472	1277.47	1258.89
3356	1301.61	1258.89
4397	1349.94	1258.89
4385	1374.09	1258.89
3170	1398.23	1258.85
3772	1470.7	1258.85
4013	1482.8	1279.88
4204	1494.85	1258.85
4016	1519.03	1258.85
3354	1531.13	1279.84
4670	1543.18	1258.81
4406	1567.32	1258.81
3499	1579.41	1279.84
4940	1591.46	1258.81
4116	1603.56	1279.84
4125	1615.65	1258.81
4852	1663.94	1258.81
5454	1676.03	1279.8
4612	1688.12	1258.81
4995	1700.17	1279.8
5301	1712.27	1258.77
4603	1724.36	1279.8
4578	190.534	1301.24
4777	202.626	1322.22
5260	214.678	1301.2
4473	226.77	1322.22
4499	238.863	1301.2
4553	250.914	1322.22
4584	263.007	1301.2
4447	275.1	1322.22
4373	287.151	1301.2
4711	299.244	1322.22
5352	311.295	1301.2
5134	323.388	1322.18
4378	335.48	1301.2
5070	347.532	1322.18
5431	359.624	1301.2
4885	371.717	1322.18
4584	383.768	1301.16
5265	395.861	1322.18
4373	407.912	1301.16
4377	420.005	1322.18
3925	432.098	1301.16
3828	444.149	1322.18
3659	456.242	1301.16
4109	468.334	1322.18
3993	480.386	1301.16
4621	504.53	1301.16
4281	528.715	1301.11
4879	540.766	1322.14
3567	564.952	1322.14
4547	589.096	1322.14
4235	601.147	1301.11
4605	625.332	1301.11
4810	649.476	1301.11
3724	661.569	1322.1
3964	673.62	1301.07
3878	685.713	1322.1
5345	697.764	1301.07
5159	709.857	1322.1
4266	721.95	1301.07
4549	746.094	1301.07
4538	770.238	1301.07
4407	782.33	1322.06
4644	794.382	1301.07
4688	806.474	1322.06
4566	818.567	1301.07
4098	830.618	1322.06
4157	842.711	1301.03
4528	854.804	1322.06
3780	866.855	1301.03
4866	878.948	1322.06
2464	890.999	1301.03
2867	903.092	1322.06
3146	915.184	1301.03
1957	927.236	1322.06
4065	939.328	1301.03
2593	951.421	1322.02
5170	963.472	1301.03
4597	975.565	1322.02
5512	987.616	1300.99
4950	999.709	1322.02
5260	1011.8	1300.99
5626	1023.85	1322.02
6019	1035.95	1300.99
5513	1048.04	1322.02
5202	1060.09	1300.99
5356	1072.18	1322.02
5474	1084.23	1300.99
4323	1096.33	1321.97
4482	1108.42	1300.99
5677	1120.47	1321.97
5974	1132.56	1300.99
5083	1144.66	1321.97
5316	1156.71	1300.95
4204	1168.8	1321.97
5351	1180.85	1300.95
3474	1192.94	1321.97
4960	1205.04	1300.95
1965	1217.09	1321.97
5442	1229.18	1300.95
2873	1241.27	1321.97
2365	1253.32	1300.95
2191	1555.27	1321.85
4269	1651.89	1321.85
5056	1676.03	1321.85
5203	1688.12	1300.82
4501	1700.22	1321.85
3493	1712.27	1300.82
3791	1724.36	1321.81
4118	190.534	1343.25
3737	202.626	1364.28
5388	214.719	1343.25
4904	226.77	1364.24
5063	238.863	1343.25
5634	250.956	1364.24
4795	263.007	1343.25
4545	275.1	1364.24
5091	287.151	1343.21
3740	299.244	1364.24
3631	311.336	1343.21
4207	323.388	1364.24
3833	335.48	1343.21
3824	347.573	1364.24
3627	359.624	1343.21
4424	371.717	1364.24
5021	383.768	1343.21
4346	395.861	1364.2
4499	407.954	1343.21
4710	420.005	1364.2
2746	432.098	1343.17
3097	444.19	1364.2
2879	456.242	1343.17
2663	468.334	1364.2
4177	480.386	1343.17
2784	492.478	1364.2
2900	516.622	1364.2
4912	528.715	1343.17
4895	540.808	1364.15
4947	552.859	1343.17
4762	564.952	1364.15
4848	577.003	1343.13
4858	589.096	1364.15
4527	613.24	1364.15
4678	625.332	1343.13
4661	637.425	1364.15
3891	649.476	1343.13
4717	661.569	1364.15
4701	673.62	1343.13
4154	685.713	1364.11
4672	697.806	1343.13
4639	721.95	1343.13
4893	734.043	1364.11
5009	746.094	1343.09
4392	758.186	1364.11
4741	770.238	1343.09
4898	782.33	1364.11
4114	806.474	1364.11
4697	818.567	1343.09
4695	830.66	1364.11
5505	842.711	1343.09
3923	854.804	1364.07
4633	866.855	1343.09
4600	878.948	1364.07
4395	891.041	1343.04
3512	903.092	1364.07
2611	915.184	1343.04
2359	927.277	1364.07
1698	939.328	1343.04
1723	951.421	1364.07
2443	963.472	1343.04
2287	975.565	1364.07
3501	987.658	1343.04
801	999.751	1364.03
5724	1011.8	1343.04
2874	1023.89	1364.03
5330	1035.95	1343.04
5335	1048.04	1364.03
4513	1060.09	1343
4188	1072.18	1364.03
5098	1084.28	1343
4143	1096.37	1364.03
5065	1108.42	1343
6082	1120.51	1364.03
6982	1132.56	1343
3328	1144.66	1364.03
3658	1156.75	1343
3763	1168.8	1363.99
4900	1180.89	1343
4578	1192.99	1363.99
2158	1205.04	1342.96
2842	1229.18	1342.96
[truncated: 2,799 more rows]

## Sheet: 2d
filter	warped_x	warped_y
keep	1180.56	208.195
keep	1192.65	229.222
keep	1204.75	208.195
keep	1277.18	208.195
keep	1289.27	229.181
keep	1301.36	208.195
keep	1313.41	229.181
keep	1325.51	208.153
keep	1337.6	229.181
keep	1349.65	208.153
keep	1361.74	229.181
keep	1373.79	208.153
keep	1385.89	229.181
keep	1397.98	208.153
keep	1410.03	229.181
keep	1422.12	208.153
keep	1434.22	229.139
keep	1446.27	208.153
keep	1470.41	208.153
keep	1494.6	208.112
keep	1506.65	229.139
keep	1518.74	208.112
keep	1530.83	229.139
keep	1542.89	208.112
keep	1554.98	229.139
keep	1567.03	208.112
keep	1579.12	229.097
keep	1591.22	208.112
keep	1603.27	229.097
keep	1615.36	208.112
keep	1627.45	229.097
keep	1639.5	208.07
keep	1651.6	229.097
keep	1663.65	208.07
keep	1675.74	229.097
discard	1687.83	208.07
keep	1699.88	229.097
discard	1711.98	208.07
discard	1724.07	229.097
keep	1120.22	271.277
keep	1144.36	271.277
keep	1156.42	250.249
keep	1168.51	271.277
keep	1180.6	250.249
keep	1192.65	271.235
keep	1204.75	250.249
keep	1216.84	271.235
keep	1228.89	250.208
keep	1240.98	271.235
keep	1253.03	250.208
keep	1265.13	271.235
keep	1289.27	271.235
keep	1301.36	250.208
keep	1313.46	271.235
keep	1325.51	250.208
keep	1337.6	271.193
keep	1349.65	250.208
keep	1361.74	271.193
keep	1373.84	250.208
keep	1385.89	271.193
keep	1397.98	250.166
keep	1410.07	271.193
keep	1422.12	250.166
keep	1434.22	271.193
keep	1446.27	250.166
keep	1458.36	271.193
keep	1470.45	250.166
keep	1482.5	271.152
keep	1494.6	250.166
keep	1506.69	271.152
keep	1518.74	250.166
keep	1530.83	271.152
keep	1542.89	250.125
keep	1554.98	271.152
keep	1567.07	250.125
keep	1579.12	271.152
keep	1591.22	250.125
keep	1603.31	271.152
keep	1615.36	250.125
keep	1639.5	250.125
keep	1663.69	250.125
keep	1675.74	271.11
keep	1687.83	250.083
keep	1699.93	271.11
keep	1711.98	250.083
keep	1724.07	271.11
keep	1071.89	313.331
keep	1096.08	313.29
keep	1120.22	313.29
keep	1132.27	292.262
keep	1144.36	313.29
keep	1156.46	292.262
keep	1168.51	313.29
keep	1180.6	292.262
keep	1204.75	292.262
keep	1228.89	292.262
keep	1240.98	313.248
keep	1253.08	292.262
keep	1265.13	313.248
keep	1277.22	292.262
keep	1289.31	313.248
keep	1301.36	292.221
keep	1313.46	313.248
keep	1325.51	292.221
keep	1337.6	313.248
keep	1349.69	292.221
keep	1361.74	313.248
keep	1373.84	292.221
keep	1385.93	313.206
keep	1397.98	292.221
keep	1410.07	313.206
keep	1422.12	292.221
keep	1434.22	313.206
keep	1446.31	292.179
keep	1458.36	313.206
keep	1470.45	292.179
keep	1494.6	292.179
keep	1506.69	313.206
keep	1518.74	292.179
keep	1530.83	313.206
keep	1542.93	292.179
keep	1555.02	313.165
keep	1567.07	292.179
keep	1579.16	313.165
keep	1591.22	292.138
keep	1603.31	313.165
keep	1615.36	292.138
keep	1627.45	313.165
keep	1651.64	313.165
keep	1675.78	313.165
keep	1687.83	292.138
keep	1699.93	313.123
keep	1712.02	292.138
keep	1724.07	313.123
keep	1047.75	355.344
keep	1059.84	334.317
keep	1071.93	355.344
keep	1083.98	334.317
keep	1096.08	355.344
keep	1108.13	334.317
keep	1120.22	355.344
keep	1132.31	334.317
keep	1144.36	355.303
keep	1156.46	334.317
keep	1168.55	355.303
keep	1241.02	355.303
keep	1253.08	334.275
keep	1265.17	355.303
keep	1277.22	334.275
keep	1289.31	355.261
keep	1301.36	334.275
keep	1313.46	355.261
keep	1325.55	334.275
keep	1337.64	355.261
keep	1349.69	334.234
keep	1361.79	355.261
keep	1373.84	334.234
keep	1385.93	355.261
keep	1398.02	334.234
keep	1410.07	355.261
keep	1422.17	334.234
keep	1434.26	355.261
keep	1446.31	334.234
keep	1458.4	355.219
keep	1470.45	334.234
keep	1482.55	355.219
keep	1506.69	355.219
keep	1518.78	334.192
keep	1530.88	355.219
keep	1542.93	334.192
keep	1555.02	355.219
keep	1567.07	334.192
keep	1579.16	355.219
keep	1591.26	334.192
keep	1603.31	355.178
keep	1615.4	334.192
keep	1627.49	355.178
keep	1639.54	334.192
keep	1651.64	355.178
keep	1663.69	334.151
keep	1675.78	355.178
keep	1687.87	334.151
keep	1699.93	355.178
keep	1712.02	334.151
keep	1724.11	355.178
keep	999.46	397.399
keep	1011.55	376.371
keep	1023.65	397.399
keep	1035.7	376.371
keep	1047.79	397.357
keep	1059.84	376.371
keep	1071.93	397.357
keep	1083.98	376.371
keep	1108.17	376.33
keep	1120.26	397.357
keep	1132.31	376.33
keep	1144.41	397.357
keep	1156.46	376.33
keep	1168.55	397.357
keep	1180.64	376.33
keep	1192.69	397.315
keep	1204.79	376.33
keep	1216.88	397.315
keep	1228.93	376.33
keep	1241.02	397.315
keep	1253.08	376.288
keep	1265.17	397.315
keep	1277.26	376.288
keep	1289.31	397.315
keep	1301.4	376.288
keep	1313.5	397.315
keep	1325.55	376.288
keep	1337.64	397.315
keep	1349.69	376.288
keep	1361.79	397.274
keep	1373.88	376.288
keep	1385.93	397.274
keep	1398.02	376.247
keep	1410.11	397.274
keep	1422.17	376.247
keep	1434.26	397.274
keep	1446.31	376.247
keep	1458.4	397.274
keep	1470.5	376.247
keep	1482.55	397.274
keep	1494.64	376.247
keep	1506.73	397.232
keep	1518.78	376.247
keep	1530.88	397.232
keep	1542.93	376.247
keep	1555.02	397.232
keep	1567.11	376.205
keep	1579.16	397.232
keep	1591.26	376.205
keep	1603.35	397.232
keep	1615.4	376.205
keep	1627.49	397.232
keep	1639.54	376.205
keep	1651.64	397.232
keep	1663.73	376.205
keep	1675.78	397.191
keep	1687.87	376.205
keep	1699.97	397.191
keep	1712.02	376.164
keep	1724.11	397.191
keep	854.554	439.453
keep	878.698	439.453
keep	890.791	418.426
keep	902.884	439.453
keep	914.935	418.426
keep	927.028	439.453
keep	939.079	418.426
keep	951.172	439.412
keep	963.265	418.426
keep	975.316	439.412
keep	987.409	418.426
keep	999.501	439.412
keep	1011.55	418.384
keep	1023.65	439.412
keep	1035.7	418.384
keep	1047.79	439.412
keep	1059.88	418.384
keep	1071.93	439.412
keep	1084.03	418.384
keep	1096.12	439.412
keep	1108.17	418.384
keep	1120.26	439.37
keep	1132.31	418.384
keep	1144.41	439.37
keep	1156.5	418.343
keep	1168.55	439.37
keep	1180.64	418.343
keep	1192.74	439.37
keep	1204.79	418.343
keep	1216.88	439.37
keep	1228.93	418.343
keep	1241.02	439.37
keep	1253.12	418.343
keep	1265.17	439.328
keep	1277.26	418.343
keep	1289.35	439.328
keep	1301.4	418.301
keep	1313.5	439.328
keep	1325.55	418.301
keep	1337.64	439.328
keep	1349.73	418.301
keep	1361.79	439.328
keep	1373.88	418.301
keep	1385.97	439.328
keep	1398.02	418.301
keep	1410.11	439.287
keep	1422.17	418.301
keep	1434.26	439.287
keep	1446.35	418.301
keep	1458.4	439.287
keep	1470.5	418.26
keep	1482.59	439.287
keep	1494.64	418.26
keep	1506.73	439.287
keep	1518.78	418.26
keep	1530.88	439.287
keep	1542.97	418.26
keep	1555.02	439.287
keep	1567.11	418.26
keep	1579.21	439.245
keep	1591.26	418.26
keep	1603.35	439.245
keep	1615.4	418.218
keep	1627.49	439.245
keep	1639.59	418.218
keep	1663.73	418.218
keep	1675.82	439.245
keep	1687.87	418.218
keep	1699.97	439.245
keep	1712.02	418.218
keep	1724.11	439.204
keep	782.123	481.508
keep	806.267	481.508
keep	818.318	460.48
keep	830.411	481.508
keep	842.503	460.48
keep	854.554	481.466
keep	866.647	460.48
keep	878.74	481.466
keep	890.791	460.48
keep	902.884	481.466
keep	914.935	460.439
keep	927.028	481.466
keep	939.121	460.439
keep	951.172	481.466
keep	963.265	460.439
keep	975.357	481.466
keep	987.409	460.439
keep	999.501	481.466
keep	1011.55	460.439
keep	1023.65	481.425
keep	1035.74	460.439
keep	1047.79	481.425
keep	1059.88	460.397
keep	1071.97	481.425
keep	1084.03	460.397
keep	1096.12	481.425
keep	1108.17	460.397
keep	1120.26	481.425
keep	1132.36	460.397
keep	1156.5	460.397
keep	1180.64	460.397
keep	1204.79	460.356
keep	1228.97	460.356
keep	1241.02	481.383
keep	1253.12	460.356
keep	1265.21	481.383
keep	1277.26	460.356
keep	1301.4	460.356
keep	1325.59	460.356
keep	1337.64	481.341
keep	1349.73	460.356
keep	1361.83	481.341
keep	1373.88	460.314
keep	1385.97	481.341
keep	1398.02	460.314
keep	1410.11	481.341
keep	1422.21	460.314
keep	1434.26	481.341
keep	1446.35	460.314
keep	1458.44	481.341
keep	1470.5	460.314
keep	1482.59	481.3
keep	1494.64	460.314
keep	1506.73	481.3
keep	1518.82	460.273
keep	1530.88	481.3
keep	1542.97	460.273
keep	1555.06	481.3
keep	1567.11	460.273
keep	1579.21	481.3
keep	1591.26	460.273
keep	1603.35	481.3
keep	1615.44	460.273
keep	1627.49	481.258
keep	1675.82	481.258
keep	1687.87	460.231
keep	1699.97	481.258
keep	1712.06	460.231
keep	1724.11	481.258
keep	540.558	523.604
keep	733.793	523.562
keep	757.979	523.521
keep	770.03	502.535
keep	782.123	523.521
keep	794.174	502.535
keep	806.267	523.521
keep	818.359	502.493
keep	830.411	523.521
keep	842.503	502.493
keep	854.596	523.521
keep	866.647	502.493
keep	878.74	523.521
keep	890.791	502.493
keep	902.884	523.521
keep	914.977	502.493
keep	927.028	523.479
keep	939.121	502.493
keep	951.213	523.479
keep	963.265	502.452
keep	975.357	523.479
keep	987.409	502.452
keep	999.501	523.479
keep	1011.59	502.452
keep	1023.65	523.479
keep	1035.74	502.452
keep	1047.83	523.479
keep	1059.88	502.452
keep	1071.97	523.437
keep	1084.03	502.452
keep	1096.12	523.437
keep	1398.06	502.369
keep	1422.21	502.327
keep	1434.3	523.354
keep	1446.35	502.327
keep	1458.44	523.354
keep	1470.5	502.327
keep	1482.59	523.354
keep	1494.68	502.327
keep	1506.73	523.354
keep	1518.82	502.327
keep	1530.92	523.313
keep	1542.97	502.327
keep	1555.06	523.313
keep	1567.11	502.327
keep	1579.21	523.313
keep	1591.3	502.286
keep	1603.35	523.313
keep	1615.44	502.286
keep	1627.53	523.313
keep	1639.59	502.286
keep	1651.68	523.313
keep	1663.73	502.286
keep	1675.82	523.313
keep	1687.92	502.286
keep	1699.97	523.271
keep	1712.06	502.286
keep	1724.15	523.271
keep	347.365	565.658
keep	395.653	565.658
keep	419.797	565.658
keep	431.89	544.631
keep	443.983	565.658
keep	456.034	544.631
keep	468.127	565.658
keep	480.178	544.631
keep	492.271	565.658
keep	504.363	544.631
keep	516.415	565.617
keep	528.507	544.631
keep	540.6	565.617
keep	552.651	544.589
keep	564.744	565.617
keep	576.795	544.589
keep	588.888	565.617
keep	600.981	544.589
keep	613.032	565.617
keep	625.125	544.589
keep	637.217	565.617
keep	649.269	544.589
keep	661.361	565.575
keep	673.413	544.589
keep	685.505	565.575
keep	697.598	544.589
keep	709.649	565.575
keep	721.742	544.548
keep	733.835	565.575
keep	745.886	544.548
keep	757.979	565.575
keep	770.03	544.548
keep	782.123	565.575
keep	794.215	544.548
keep	806.267	565.575
keep	818.359	544.548
keep	830.452	565.534
keep	842.503	544.548
keep	854.596	565.534
keep	866.647	544.506
keep	878.74	565.534
keep	890.833	544.506
keep	902.884	565.534
keep	914.977	544.506
keep	927.069	565.534
keep	939.121	544.506
keep	951.213	565.534
keep	963.265	544.506
keep	975.357	565.492
keep	987.45	544.506
keep	999.501	565.492
keep	1011.59	544.465
keep	1023.69	565.492
keep	1035.74	544.465
keep	1047.83	565.492
keep	1059.88	544.465
keep	1071.97	565.492
keep	1084.07	544.465
keep	1096.12	565.492
keep	1470.54	544.382
keep	1567.15	544.34
keep	1579.21	565.367
keep	1591.3	544.34
keep	1603.39	565.326
keep	1615.44	544.34
keep	1627.53	565.326
keep	1639.59	544.299
keep	1651.68	565.326
keep	1663.77	544.299
keep	1675.82	565.326
keep	1687.92	544.299
keep	1700.01	565.326
keep	1712.06	544.299
keep	1724.15	565.326
keep	299.036	607.713
keep	311.129	586.685
keep	323.221	607.713
keep	335.273	586.685
keep	347.365	607.713
keep	359.417	586.685
keep	371.509	607.713
keep	383.602	586.685
keep	395.653	607.713
keep	407.746	586.685
keep	419.839	607.671
keep	431.89	586.685
keep	443.983	607.671
keep	456.034	586.644
keep	468.127	607.671
keep	480.219	586.644
keep	492.271	607.671
keep	504.363	586.644
keep	516.456	607.671
keep	528.507	586.644
keep	540.6	607.671
keep	552.651	586.644
keep	564.744	607.63
keep	576.837	586.644
keep	588.888	607.63
keep	600.981	586.644
keep	613.073	607.63
keep	625.125	586.602
keep	637.217	607.63
keep	649.269	586.602
keep	661.361	607.63
keep	673.454	586.602
keep	685.505	607.63
keep	697.598	586.602
keep	709.691	607.63
keep	721.742	586.602
keep	733.835	607.588
keep	745.886	586.602
keep	757.979	607.588
keep	770.071	586.561
keep	782.123	607.588
keep	794.215	586.561
keep	806.308	607.588
keep	818.359	586.561
keep	830.452	607.588
keep	842.503	586.561
keep	854.596	607.588
keep	866.689	586.561
keep	878.74	607.547
keep	890.833	586.561
keep	902.926	607.547
keep	914.977	586.519
keep	927.069	607.547
keep	939.121	586.519
keep	951.213	607.547
keep	963.306	586.519
keep	975.357	607.547
keep	987.45	586.519
keep	999.543	607.547
keep	1011.59	586.519
keep	1035.74	586.519
keep	1059.92	586.519
keep	1615.44	586.353
keep	1639.63	586.353
keep	1663.77	586.353
keep	1712.06	586.311
keep	311.129	628.74
keep	323.221	649.726
keep	335.273	628.74
keep	347.365	649.726
keep	359.458	628.698
keep	371.509	649.726
keep	383.602	628.698
keep	395.695	649.726
keep	407.746	628.698
keep	419.839	649.726
keep	431.89	628.698
keep	443.983	649.726
keep	456.075	628.698
keep	468.127	649.684
keep	480.219	628.698
keep	492.312	649.684
keep	504.363	628.698
keep	516.456	649.684
keep	528.507	628.657
keep	540.6	649.684
keep	552.693	628.657
keep	564.744	649.684
keep	576.837	628.657
keep	588.93	649.684
keep	600.981	628.657
keep	613.073	649.684
keep	625.125	628.657
keep	637.217	649.643
keep	649.31	628.657
keep	661.361	649.643
keep	673.454	628.615
keep	685.547	649.643
keep	697.598	628.615
keep	709.691	649.643
keep	721.742	628.615
keep	733.835	649.643
keep	745.928	628.615
keep	757.979	649.643
keep	770.071	628.615
keep	782.164	649.601
keep	794.215	628.615
keep	806.308	649.601
keep	818.359	628.615
keep	830.452	649.601
keep	842.545	628.574
keep	854.596	649.601
keep	866.689	628.574
keep	878.782	649.601
keep	890.833	628.574
keep	902.926	649.601
keep	914.977	628.574
keep	927.069	649.559
keep	939.162	628.574
keep	951.213	649.559
keep	963.306	628.574
keep	975.399	649.559
keep	987.45	628.532
keep	999.543	649.559
keep	1011.59	628.532
keep	1023.69	649.559
keep	190.367	670.795
keep	202.46	691.822
keep	335.314	670.753
keep	359.458	670.753
keep	371.551	691.739
keep	383.602	670.753
keep	395.695	691.739
keep	407.746	670.753
keep	419.839	691.739
keep	431.932	670.711
keep	443.983	691.739
keep	456.075	670.711
keep	468.168	691.739
keep	480.219	670.711
keep	492.312	691.739
keep	504.363	670.711
keep	516.456	691.739
keep	528.549	670.711
keep	540.6	691.697
keep	552.693	670.711
keep	564.786	691.697
keep	576.837	670.67
keep	588.93	691.697
keep	600.981	670.67
keep	613.073	691.697
keep	625.166	670.67
keep	637.217	691.697
keep	649.31	670.67
keep	661.403	691.697
keep	673.454	670.67
keep	685.547	691.656
keep	697.598	670.67
keep	709.691	691.656
keep	721.784	670.67
keep	733.835	691.656
keep	745.928	670.628
keep	758.02	691.656
keep	770.071	670.628
keep	782.164	691.656
keep	794.215	670.628
keep	806.308	691.656
keep	818.401	670.628
keep	830.452	691.614
keep	842.545	670.628
keep	854.638	691.614
keep	866.689	670.628
keep	878.782	691.614
keep	890.833	670.587
keep	902.926	691.614
keep	915.018	670.587
keep	927.069	691.614
keep	939.162	670.587
keep	951.255	691.614
keep	963.306	670.587
keep	975.399	691.614
keep	987.45	670.587
keep	999.543	691.572
keep	1011.64	670.587
keep	1023.69	691.572
keep	1047.87	691.572
keep	1072.02	691.572
keep	1096.16	691.572
keep	190.367	712.807
keep	202.46	733.835
keep	383.602	712.766
keep	407.788	712.766
keep	431.932	712.766
keep	444.024	733.752
keep	456.075	712.766
keep	468.168	733.752
keep	480.219	712.724
keep	492.312	733.752
keep	504.405	712.724
keep	516.456	733.752
keep	528.549	712.724
keep	540.642	733.752
keep	552.693	712.724
keep	564.786	733.752
keep	576.837	712.724
keep	588.93	733.71
keep	601.022	712.724
keep	613.073	733.71
keep	625.166	712.724
keep	637.259	733.71
keep	649.31	712.683
keep	661.403	733.71
keep	673.454	712.683
keep	685.547	733.71
keep	697.64	712.683
keep	709.691	733.71
keep	721.784	712.683
keep	733.876	733.669
keep	745.928	712.683
keep	758.02	733.669
keep	770.071	712.683
keep	782.164	733.669
keep	794.257	712.641
keep	806.308	733.669
keep	818.401	712.641
keep	830.494	733.669
keep	842.545	712.641
keep	854.638	733.669
keep	866.689	712.641
keep	878.782	733.669
keep	890.874	712.641
keep	902.926	733.627
keep	915.018	712.641
keep	927.111	733.627
keep	939.162	712.6
keep	951.255	733.627
keep	963.306	712.6
keep	975.399	733.627
keep	987.492	712.6
keep	999.543	733.627
keep	1011.64	712.6
keep	1023.73	733.627
keep	1035.78	712.6
keep	1047.87	733.585
keep	1059.92	712.6
keep	1072.02	733.585
keep	1084.11	712.6
keep	1096.16	733.585
keep	1108.25	712.558
keep	1120.35	733.585
keep	1132.4	712.558
keep	190.409	754.862
keep	202.46	775.848
keep	214.553	754.862
keep	383.644	754.779
keep	395.695	775.806
keep	504.405	754.779
keep	528.549	754.779
keep	552.693	754.737
keep	564.786	775.765
keep	576.878	754.737
keep	588.93	775.765
keep	601.022	754.737
keep	613.115	775.765
keep	625.166	754.737
keep	637.259	775.723
keep	649.31	754.737
keep	661.403	775.723
keep	673.496	754.737
keep	685.547	775.723
keep	697.64	754.696
keep	709.732	775.723
keep	721.784	754.696
keep	733.876	775.723
keep	745.928	754.696
keep	758.02	775.723
keep	770.113	754.696
keep	782.164	775.723
keep	794.257	754.696
keep	806.35	775.681
keep	818.401	754.696
keep	830.494	775.681
keep	842.545	754.654
keep	854.638	775.681
keep	866.73	754.654
keep	878.782	775.681
keep	890.874	754.654
keep	902.967	775.681
keep	915.018	754.654
keep	927.111	775.681
keep	939.162	754.654
keep	951.255	775.64
keep	963.348	754.654
keep	975.399	775.64
keep	987.492	754.654
keep	999.584	775.64
keep	1011.64	754.613
keep	1023.73	775.64
keep	1035.78	754.613
keep	1047.87	775.64
keep	1059.97	754.613
keep	1072.02	775.64
keep	1084.11	754.613
keep	1096.2	775.64
keep	1108.25	754.613
keep	1120.35	775.598
keep	1168.63	775.598
keep	190.409	796.875
keep	407.788	796.833
keep	419.88	817.819
keep	431.932	796.833
keep	444.024	817.819
keep	673.496	796.75
keep	745.969	796.709
keep	770.113	796.709
keep	794.257	796.709
keep	818.401	796.709
keep	842.586	796.709
keep	854.638	817.694
keep	866.73	796.709
keep	878.823	817.694
keep	890.874	796.709
keep	902.967	817.694
keep	915.018	796.667
keep	927.111	817.694
keep	939.204	796.667
keep	951.255	817.694
keep	963.348	796.667
keep	975.44	817.694
keep	987.492	796.667
keep	999.584	817.694
keep	1011.64	796.667
keep	1023.73	817.653
keep	1035.82	796.667
keep	1047.87	817.653
keep	1059.97	796.626
keep	1072.06	817.653
keep	1084.11	796.626
keep	1096.2	817.653
keep	1108.25	796.626
keep	1120.35	817.653
keep	1132.44	796.626
keep	1144.49	817.653
keep	1156.58	796.626
keep	1168.68	817.611
keep	1180.73	796.626
keep	1192.82	817.611
keep	1204.87	796.626
keep	1216.96	817.611
keep	250.79	859.915
keep	262.882	838.888
keep	431.973	838.846
keep	456.117	838.846
keep	468.21	859.832
keep	480.261	838.846
keep	492.354	859.832
keep	504.405	838.805
keep	516.498	859.832
keep	528.59	838.805
keep	540.642	859.832
keep	552.734	838.805
keep	564.827	859.832
keep	576.878	838.805
keep	588.971	859.832
keep	613.115	859.791
keep	637.259	859.791
keep	685.588	859.791
keep	830.494	859.749
keep	854.679	859.749
keep	878.823	859.749
keep	902.967	859.749
keep	927.111	859.707
keep	939.204	838.722
keep	951.297	859.707
keep	963.348	838.68
keep	975.44	859.707
keep	987.492	838.68
keep	999.584	859.707
keep	1011.68	838.68
keep	1023.73	859.707
keep	1035.82	838.68
keep	1047.91	859.707
keep	1059.97	838.68
keep	1072.06	859.666
keep	1084.11	838.68
keep	1096.2	859.666
keep	1108.29	838.68
keep	1120.39	859.666
keep	1132.44	838.639
keep	1144.53	859.666
keep	1156.58	838.639
keep	1168.68	859.666
keep	1180.73	838.639
keep	1192.82	859.666
keep	1204.91	838.639
keep	1217	859.666
keep	1229.06	838.639
keep	1241.15	859.624
keep	1253.2	838.639
keep	1265.29	859.624
keep	1277.39	838.597
keep	1289.44	859.624
keep	1301.53	838.597
keep	1313.62	859.624
keep	1325.67	838.597
keep	1337.77	859.624
keep	1361.91	859.624
keep	226.646	901.928
keep	238.738	880.942
keep	250.831	901.928
keep	262.882	880.901
keep	480.261	880.859
keep	492.354	901.887
keep	504.446	880.859
keep	516.498	901.845
keep	528.59	880.859
keep	540.683	901.845
keep	552.734	880.818
keep	564.827	901.845
keep	576.878	880.818
keep	625.208	880.818
keep	637.301	901.845
keep	649.352	880.818
keep	673.496	880.818
keep	685.588	901.804
keep	697.681	880.818
keep	709.732	901.804
keep	721.825	880.776
keep	733.918	901.804
keep	745.969	880.776
keep	758.062	901.804
keep	770.113	880.776
keep	782.206	901.804
keep	794.299	880.776
keep	806.35	901.804
keep	818.442	880.776
keep	830.535	901.762
keep	842.586	880.776
keep	854.679	901.762
keep	866.73	880.735
keep	878.823	901.762
keep	890.916	880.735
keep	903.009	901.762
keep	915.06	880.735
keep	927.153	901.762
keep	939.204	880.735
keep	951.297	901.762
keep	963.348	880.735
keep	975.44	901.72
keep	987.533	880.735
keep	999.626	901.72
keep	1011.68	880.735
keep	1023.77	901.72
keep	1035.82	880.693
keep	1047.91	901.72
keep	1060.01	880.693
keep	1072.06	901.72
keep	1084.15	880.693
keep	1096.24	901.72
keep	1108.29	880.693
keep	1120.39	901.72
keep	1132.44	880.693
keep	1144.53	901.679
keep	1156.62	880.693
keep	1168.68	901.679
keep	1180.77	880.652
keep	1192.86	901.679
keep	1204.91	880.652
keep	1217	901.679
keep	1229.06	880.652
keep	1241.15	901.679
keep	1265.29	901.679
keep	1277.39	880.652
keep	1289.48	901.637
keep	1301.53	880.652
keep	1313.62	901.637
keep	1325.67	880.61
keep	1337.77	901.637
keep	1349.86	880.61
keep	1361.91	901.637
keep	1374	880.61
keep	1386.1	901.637
keep	1398.15	880.61
keep	1410.24	901.637
keep	214.594	922.955
keep	504.446	922.872
keep	528.59	922.872
keep	552.734	922.872
keep	564.827	943.858
keep	576.92	922.872
keep	589.013	943.858
keep	601.064	922.872
keep	613.157	943.858
keep	625.208	922.831
keep	649.352	922.831
keep	673.537	922.831
keep	685.63	943.858
keep	697.681	922.831
keep	709.774	943.858
keep	721.825	922.831
keep	733.918	943.816
keep	818.442	922.789
keep	842.628	922.789
keep	915.06	922.789
keep	939.245	922.748
keep	963.389	922.748
keep	987.533	922.748
keep	999.626	943.775
keep	1011.68	922.748
keep	1023.77	943.775
keep	1035.86	922.748
keep	1047.91	943.733
keep	1060.01	922.748
keep	1072.1	943.733
keep	1084.15	922.706
keep	1096.24	943.733
keep	1108.29	922.706
keep	1120.39	943.733
keep	1132.48	922.706
keep	1144.53	943.733
keep	1156.62	922.706
keep	1168.72	943.733
keep	1180.77	922.706
keep	1192.86	943.692
keep	1204.91	922.706
keep	1217	943.692
keep	1229.1	922.665
keep	1241.15	943.692
keep	1253.24	922.665
keep	1265.33	943.692
keep	1277.39	922.665
keep	1289.48	943.692
keep	1301.53	922.665
keep	1313.62	943.692
keep	1325.71	922.665
keep	1337.77	943.65
keep	1349.86	922.665
keep	1361.95	943.65
keep	1374	922.665
keep	1386.1	943.65
keep	1398.15	922.623
keep	1410.24	943.65
keep	1422.33	922.623
keep	1446.48	922.623
keep	1482.71	943.65
keep	1506.86	943.609
keep	190.45	965.01
keep	202.543	985.996
keep	226.687	985.996
keep	250.831	985.996
keep	359.541	964.927
keep	383.685	964.927
keep	407.829	964.927
keep	432.015	964.927
keep	444.066	985.954
keep	456.159	964.927
keep	468.251	985.913
keep	480.303	964.927
keep	492.395	985.913
keep	504.446	964.927
keep	516.539	985.913
keep	528.632	964.885
keep	540.683	985.913
keep	564.869	985.913
keep	589.013	985.913
keep	601.064	964.885
keep	625.249	964.885
keep	649.393	964.885
keep	661.486	985.871
keep	709.774	985.871
keep	721.867	964.844
keep	782.247	985.829
keep	806.391	985.829
keep	830.535	985.829
keep	854.721	985.829
keep	1035.86	964.761
keep	1060.01	964.761
keep	1072.1	985.788
keep	1084.15	964.761
keep	1096.24	985.746
keep	1108.34	964.761
keep	1120.39	985.746
keep	1132.48	964.719
keep	1144.57	985.746
keep	1156.62	964.719
keep	1168.72	985.746
keep	1180.77	964.719
keep	1192.86	985.746
keep	1204.95	964.719
keep	1217	985.746
keep	1229.1	964.719
keep	1241.19	985.705
keep	1253.24	964.719
keep	1265.33	985.705
keep	1277.39	964.719
keep	1289.48	985.705
keep	1301.57	964.678
keep	1313.62	985.705
keep	1325.71	964.678
keep	1337.81	985.705
keep	1349.86	964.678
keep	1361.95	985.705
keep	1374	964.678
keep	1386.1	985.705
keep	1398.19	964.678
keep	1410.24	985.663
keep	1422.33	964.678
keep	1434.42	985.663
keep	1446.48	964.636
keep	1458.57	985.663
keep	1470.62	964.636
keep	1494.81	964.636
keep	1506.86	985.663
keep	1531.04	985.663
keep	1700.09	985.622
keep	1724.28	985.58
keep	190.45	1007.02
keep	202.543	1028.05
keep	214.636	1007.02
keep	226.687	1028.01
keep	238.78	1007.02
keep	250.873	1028.01
keep	275.017	1028.01
keep	299.161	1028.01
keep	323.305	1028.01
keep	371.634	1027.97
keep	383.685	1006.98
keep	395.778	1027.97
keep	407.871	1006.98
keep	419.922	1027.97
keep	432.015	1006.94
keep	444.107	1027.97
keep	456.159	1006.94
keep	468.251	1027.97
keep	480.303	1006.94
keep	492.395	1027.97
keep	504.488	1006.94
keep	516.539	1027.97
keep	528.632	1006.94
keep	540.725	1027.93
keep	552.776	1006.94
keep	564.869	1027.93
keep	576.92	1006.9
keep	589.013	1027.93
keep	601.105	1006.9
keep	613.157	1027.93
keep	625.249	1006.9
keep	637.342	1027.93
keep	649.393	1006.9
keep	661.486	1027.93
keep	673.537	1006.9
keep	685.63	1027.88
keep	697.723	1006.9
keep	709.774	1027.88
keep	721.867	1006.9
keep	733.959	1027.88
keep	746.011	1006.86
keep	758.103	1027.88
keep	770.155	1006.86
keep	782.247	1027.88
keep	794.34	1006.86
keep	806.391	1027.88
keep	818.484	1006.86
keep	830.577	1027.88
keep	842.628	1006.86
keep	854.721	1027.84
keep	866.772	1006.86
keep	878.865	1027.84
keep	890.957	1006.82
keep	903.009	1027.84
keep	915.101	1006.82
keep	927.194	1027.84
keep	939.245	1006.82
keep	951.338	1027.84
keep	963.389	1006.82
keep	975.482	1027.84
keep	999.626	1027.8
keep	1011.72	1006.82
keep	1023.81	1027.8
keep	1047.96	1027.8
keep	1060.01	1006.77
keep	1072.1	1027.8
keep	1084.19	1006.77
keep	1096.24	1027.8
keep	1108.34	1006.77
keep	1120.43	1027.8
keep	1132.48	1006.77
keep	1144.57	1027.76
keep	1156.62	1006.77
keep	1168.72	1027.76
keep	1180.81	1006.77
keep	1192.86	1027.76
keep	1204.95	1006.73
keep	1217.05	1027.76
keep	1229.1	1006.73
keep	1241.19	1027.76
keep	1253.24	1006.73
keep	1265.33	1027.76
keep	1277.43	1006.73
keep	1289.48	1027.76
keep	1301.57	1006.73
keep	1313.66	1027.72
keep	1325.71	1006.73
keep	1337.81	1027.72
keep	1349.86	1006.69
keep	1361.95	1027.72
keep	1386.1	1027.72
keep	1482.71	1027.68
keep	1494.81	1006.69
keep	1518.95	1006.65
keep	1651.8	1027.63
keep	1663.9	1006.61
keep	1675.95	1027.63
keep	1688.04	1006.61
keep	1700.13	1027.63
keep	1712.18	1006.61
keep	1724.28	1027.63
keep	202.543	1070.06
keep	214.636	1049.04
keep	238.78	1049.04
keep	262.924	1049.04
keep	275.017	1070.02
keep	287.109	1049.04
keep	299.161	1070.02
keep	311.253	1049.04
keep	323.346	1070.02
keep	347.49	1070.02
keep	407.871	1048.99
keep	432.015	1048.99
keep	444.107	1069.98
keep	456.159	1048.99
keep	468.251	1069.98
keep	480.344	1048.95
keep	492.395	1069.98
keep	504.488	1048.95
keep	516.581	1069.98
keep	625.249	1048.95
keep	637.342	1069.94
keep	649.393	1048.91
keep	673.579	1048.91
keep	697.723	1048.91
keep	709.815	1069.94
keep	721.867	1048.91
keep	733.959	1069.94
keep	746.011	1048.91
keep	770.196	1048.91
keep	782.247	1069.9
keep	794.34	1048.87
keep	806.433	1069.9
keep	818.484	1048.87
keep	830.577	1069.9
keep	842.628	1048.87
keep	854.721	1069.9
keep	866.813	1048.87
keep	878.865	1069.9
keep	890.957	1048.87
keep	903.05	1069.86
keep	915.101	1048.87
keep	927.194	1069.86
keep	939.245	1048.87
keep	951.338	1069.86
keep	963.431	1048.83
keep	975.482	1069.86
keep	987.575	1048.83
keep	999.668	1069.86
keep	1011.72	1048.83
keep	1023.81	1069.86
keep	1035.86	1048.83
keep	1047.96	1069.81
keep	1060.05	1048.83
keep	1072.1	1069.81
keep	1084.19	1048.83
keep	1096.28	1069.81
keep	1108.34	1048.79
keep	1120.43	1069.81
keep	1132.48	1048.79
keep	1144.57	1069.81
keep	1156.67	1048.79
keep	1168.72	1069.81
keep	1180.81	1048.79
keep	1192.9	1069.81
keep	1204.95	1048.79
keep	1217.05	1069.77
keep	1229.1	1048.79
keep	1253.28	1048.74
keep	1277.43	1048.74
keep	1289.52	1069.77
keep	1301.57	1048.74
keep	1313.66	1069.77
keep	1325.71	1048.74
keep	1337.81	1069.77
keep	1349.9	1048.74
keep	1361.95	1069.73
keep	1374.04	1048.74
keep	1386.14	1069.73
keep	1398.19	1048.74
keep	1410.28	1069.73
keep	1422.33	1048.7
keep	1434.42	1069.73
keep	1446.52	1048.7
keep	1458.57	1069.73
keep	1470.66	1048.7
keep	1482.75	1069.73
keep	1494.81	1048.7
keep	1506.9	1069.73
keep	1518.95	1048.7
keep	1531.04	1069.69
keep	1555.19	1069.69
keep	1579.37	1069.69
keep	1603.52	1069.69
keep	1627.66	1069.69
keep	1639.75	1048.66
keep	1651.8	1069.69
keep	1663.9	1048.66
keep	1675.99	1069.65
keep	1688.04	1048.66
keep	1700.13	1069.65
keep	1712.18	1048.66
keep	1724.28	1069.65
keep	226.729	1112.08
keep	250.873	1112.08
keep	275.017	1112.08
keep	287.109	1091.05
keep	311.253	1091.05
keep	335.397	1091.05
keep	432.015	1091.01
keep	444.107	1112.03
keep	456.2	1091.01
keep	468.251	1112.03
keep	528.632	1091.01
keep	540.725	1111.99
keep	552.817	1090.97
keep	564.869	1111.99
keep	589.054	1111.99
keep	601.105	1090.97
keep	613.198	1111.99
keep	625.249	1090.97
keep	637.342	1111.99
keep	649.435	1090.97
keep	661.486	1111.95
keep	673.579	1090.97
keep	685.672	1111.95
keep	697.723	1090.92
keep	709.815	1111.95
keep	842.67	1090.92
keep	854.721	1111.91
keep	866.813	1090.88
keep	878.906	1111.91
keep	890.957	1090.88
keep	903.05	1111.91
keep	915.101	1090.88
keep	927.194	1111.91
keep	939.287	1090.88
keep	951.338	1111.87
keep	963.431	1090.88
keep	987.575	1090.88
keep	999.668	1111.87
keep	1011.72	1090.84
keep	1023.81	1111.87
keep	1035.9	1090.84
keep	1047.96	1111.87
keep	1060.05	1090.84
keep	1072.14	1111.87
keep	1084.19	1090.84
keep	1096.28	1111.87
keep	1108.34	1090.84
keep	1120.43	1111.83
keep	1132.52	1090.84
keep	1144.57	1111.83
keep	1156.67	1090.8
keep	1168.76	1111.83
keep	1180.81	1090.8
keep	1192.9	1111.83
keep	1204.95	1090.8
keep	1217.05	1111.83
keep	1229.14	1090.8
keep	1241.19	1111.83
keep	1265.38	1111.79
keep	1289.52	1111.79
keep	1313.66	1111.79
keep	1337.81	1111.79
keep	1349.9	1090.76
keep	1361.99	1111.79
keep	1374.04	1090.76
keep	1386.14	1111.79
keep	1398.19	1090.76
keep	1410.28	1111.79
keep	1422.37	1090.76
keep	1434.42	1111.74
keep	1446.52	1090.76
keep	1458.61	1111.74
keep	1470.66	1090.72
keep	1482.75	1111.74
keep	1494.81	1090.72
keep	1506.9	1111.74
keep	1518.99	1090.72
keep	1531.04	1111.74
keep	1543.13	1090.72
keep	1555.23	1111.74
keep	1567.28	1090.72
keep	1579.37	1111.7
keep	1591.42	1090.72
keep	1603.52	1111.7
keep	1615.61	1090.72
keep	1627.66	1111.7
keep	1639.75	1090.67
keep	1651.85	1111.7
keep	1663.9	1090.67
keep	1675.99	1111.7
keep	1688.04	1090.67
keep	1700.13	1111.7
keep	1712.23	1090.67
keep	1724.28	1111.66
keep	202.585	1154.13
keep	214.636	1133.1
keep	226.729	1154.13
keep	238.821	1133.1
keep	250.873	1154.09
keep	262.965	1133.1
keep	275.058	1154.09
keep	287.109	1133.06
keep	299.202	1154.09
keep	311.253	1133.06
keep	323.346	1154.09
keep	335.439	1133.06
keep	347.49	1154.09
keep	371.676	1154.09
keep	480.344	1133.02
keep	504.488	1133.02
keep	528.674	1133.02
keep	552.817	1133.02
keep	564.91	1154.01
keep	576.961	1133.02
keep	589.054	1154.01
keep	601.105	1132.98
keep	613.198	1154.01
keep	625.291	1132.98
keep	637.342	1154.01
keep	649.435	1132.98
keep	661.528	1154.01
keep	673.579	1132.98
keep	685.672	1154.01
keep	709.815	1153.96
keep	806.433	1153.96
keep	830.577	1153.96
keep	842.67	1132.94
keep	854.762	1153.92
keep	866.813	1132.94
keep	878.906	1153.92
keep	890.957	1132.94
keep	903.05	1153.92
keep	915.143	1132.9
keep	927.194	1153.92
keep	939.287	1132.9
keep	951.38	1153.92
keep	1011.76	1132.9
keep	1035.9	1132.9
keep	1060.05	1132.85
keep	1072.14	1153.88
keep	1084.19	1132.85
keep	1096.28	1153.88
keep	1108.38	1132.85
keep	1120.43	1153.88
keep	1132.52	1132.85
keep	1144.61	1153.88
keep	1156.67	1132.85
keep	1168.76	1153.84
keep	1180.81	1132.85
keep	1192.9	1153.84
keep	1204.99	1132.85
keep	1217.05	1153.84
keep	1229.14	1132.81
keep	1241.23	1153.84
keep	1253.28	1132.81
keep	1265.38	1153.84
keep	1277.43	1132.81
keep	1289.52	1153.84
keep	1301.61	1132.81
keep	1313.66	1153.84
keep	1325.76	1132.81
keep	1337.85	1153.8
keep	1349.9	1132.81
keep	1361.99	1153.8
keep	1374.04	1132.77
keep	1386.14	1153.8
keep	1398.23	1132.77
keep	1410.28	1153.8
keep	1422.37	1132.77
keep	1434.47	1153.8
keep	1446.52	1132.77
keep	1458.61	1153.8
keep	1470.66	1132.77
keep	1543.13	1132.73
keep	1555.23	1153.76
keep	1567.28	1132.73
keep	1579.37	1153.76
keep	1591.46	1132.73
keep	1603.52	1153.76
keep	1615.61	1132.73
keep	1627.7	1153.72
keep	1639.75	1132.73
keep	1651.85	1153.72
keep	1663.9	1132.73
keep	1675.99	1153.72
keep	1688.08	1132.69
keep	1700.13	1153.72
keep	1712.23	1132.69
keep	1724.32	1153.72
keep	190.492	1175.12
keep	202.585	1196.14
keep	214.678	1175.12
keep	226.729	1196.14
keep	238.821	1175.12
keep	262.965	1175.12
keep	287.109	1175.12
keep	299.202	1196.1
keep	311.295	1175.12
keep	323.346	1196.1
keep	335.439	1175.12
keep	347.532	1196.1
keep	359.583	1175.07
keep	371.676	1196.1
keep	383.727	1175.07
keep	395.819	1196.1
keep	407.912	1175.07
keep	576.961	1175.03
keep	601.147	1175.03
keep	613.198	1196.02
keep	625.291	1175.03
keep	637.384	1196.02
keep	649.435	1175.03
keep	661.528	1196.02
keep	673.579	1174.99
keep	685.672	1196.02
keep	697.764	1174.99
keep	709.815	1196.02
keep	721.908	1174.99
keep	746.052	1174.99
keep	770.196	1174.99
keep	782.289	1195.98
keep	794.382	1174.99
keep	818.526	1174.95
keep	830.618	1195.98
keep	842.67	1174.95
keep	854.762	1195.98
keep	878.906	1195.98
keep	890.999	1174.95
keep	903.05	1195.98
keep	915.143	1174.95
keep	927.236	1195.94
keep	939.287	1174.95
keep	951.38	1195.94
keep	1011.76	1174.91
keep	1023.85	1195.94
keep	1035.9	1174.91
keep	1048	1195.94
keep	1060.05	1174.91
keep	1072.14	1195.89
keep	1084.23	1174.91
keep	1120.47	1195.89
keep	1132.52	1174.87
keep	1144.61	1195.89
keep	1156.67	1174.87
keep	1168.76	1195.89
keep	1180.85	1174.87
keep	1192.9	1195.89
keep	1204.99	1174.87
keep	1217.09	1195.89
keep	1229.14	1174.87
keep	1241.23	1195.85
keep	1253.28	1174.87
keep	1265.38	1195.85
keep	1277.47	1174.83
keep	1289.52	1195.85
keep	1301.61	1174.83
keep	1313.71	1195.85
keep	1325.76	1174.83
keep	1337.85	1195.85
keep	1349.9	1174.83
keep	1361.99	1195.85
keep	1386.14	1195.81
keep	1398.23	1174.83
keep	1410.32	1195.81
keep	1422.37	1174.83
keep	1434.47	1195.81
keep	1446.52	1174.78
keep	1458.61	1195.81
keep	1470.7	1174.78
keep	1482.75	1195.81
keep	1494.85	1174.78
keep	1506.94	1195.81
keep	1518.99	1174.78
keep	1543.13	1174.78
keep	1555.23	1195.77
keep	1567.32	1174.78
keep	1579.37	1195.77
keep	1591.46	1174.74
keep	1603.56	1195.77
keep	1615.61	1174.74
keep	1627.7	1195.77
keep	1639.75	1174.74
keep	1651.85	1195.77
keep	1663.94	1174.74
keep	1675.99	1195.77
keep	1688.08	1174.74
keep	1700.17	1195.73
keep	1712.23	1174.74
keep	1724.32	1195.73
keep	190.534	1217.17
keep	202.585	1238.16
keep	214.678	1217.17
keep	226.77	1238.16
keep	238.821	1217.17
keep	250.914	1238.16
keep	262.965	1217.13
keep	275.058	1238.16
keep	299.202	1238.16
keep	335.439	1217.13
keep	359.583	1217.13
keep	371.676	1238.11
keep	383.768	1217.13
keep	395.819	1238.11
keep	407.912	1217.09
keep	420.005	1238.11
keep	432.056	1217.09
keep	444.149	1238.11
keep	456.2	1217.09
keep	480.386	1217.09
keep	492.437	1238.11
keep	504.53	1217.09
keep	516.622	1238.07
keep	528.674	1217.09
keep	540.766	1238.07
keep	564.91	1238.07
keep	589.054	1238.07
keep	673.62	1217.05
keep	685.672	1238.03
keep	697.764	1217.05
keep	709.857	1238.03
keep	842.67	1217
keep	854.762	1237.99
keep	866.855	1216.96
keep	878.906	1237.99
keep	890.999	1216.96
keep	903.092	1237.99
keep	915.143	1216.96
keep	939.287	1216.96
keep	951.38	1237.99
keep	963.472	1216.96
keep	975.524	1237.95
keep	987.616	1216.96
keep	999.709	1237.95
keep	1011.76	1216.96
keep	1023.85	1237.95
keep	1035.9	1216.92
keep	1048	1237.95
keep	1060.09	1216.92
keep	1072.14	1237.95
keep	1084.23	1216.92
keep	1096.33	1237.95
keep	1108.38	1216.92
keep	1120.47	1237.95
keep	1132.52	1216.92
keep	1144.61	1237.91
keep	1156.71	1216.92
keep	1168.76	1237.91
keep	1180.85	1216.88
keep	1192.94	1237.91
keep	1204.99	1216.88
keep	1217.09	1237.91
keep	1229.14	1216.88
keep	1241.23	1237.91
keep	1253.32	1216.88
keep	1265.38	1237.91
keep	1277.47	1216.88
keep	1289.56	1237.87
keep	1301.61	1216.88
keep	1313.71	1237.87
keep	1325.76	1216.88
keep	1337.85	1237.87
keep	1349.94	1216.84
keep	1361.99	1237.87
keep	1374.09	1216.84
keep	1386.18	1237.87
keep	1398.23	1216.84
keep	1410.32	1237.87
keep	1422.37	1216.84
keep	1434.47	1237.87
keep	1446.56	1216.84
keep	1458.61	1237.82
keep	1470.7	1216.84
keep	1482.8	1237.82
keep	1494.85	1216.8
keep	1506.94	1237.82
keep	1518.99	1216.8
keep	1531.08	1237.82
keep	1543.18	1216.8
keep	1555.23	1237.82
keep	1567.32	1216.8
keep	1579.41	1237.82
keep	1591.46	1216.8
keep	1603.56	1237.78
keep	1615.61	1216.8
keep	1627.7	1237.78
keep	1639.79	1216.76
keep	1651.85	1237.78
keep	1663.94	1216.76
keep	1676.03	1237.78
keep	1688.08	1216.76
keep	1700.17	1237.78
keep	1712.23	1216.76
keep	1724.32	1237.78
keep	190.534	1259.18
keep	202.626	1280.21
keep	214.678	1259.18
keep	226.77	1280.21
keep	238.821	1259.18
keep	250.914	1280.21
keep	263.007	1259.18
keep	275.058	1280.17
keep	287.151	1259.18
keep	299.244	1280.17
keep	311.295	1259.14
keep	323.388	1280.17
keep	335.439	1259.14
keep	347.532	1280.17
keep	359.624	1259.14
keep	371.676	1280.17
keep	383.768	1259.14
keep	395.861	1280.17
keep	407.912	1259.14
keep	420.005	1280.13
keep	432.056	1259.14
keep	444.149	1280.13
keep	468.293	1280.13
keep	492.478	1280.13
keep	504.53	1259.1
keep	516.622	1280.13
keep	528.674	1259.1
keep	540.766	1280.13
keep	552.859	1259.1
keep	564.91	1280.13
keep	577.003	1259.1
keep	589.096	1280.09
keep	601.147	1259.1
keep	613.24	1280.09
keep	625.291	1259.06
keep	637.384	1280.09
keep	649.476	1259.06
keep	661.528	1280.09
keep	685.713	1280.09
keep	697.764	1259.06
keep	709.857	1280.09
keep	721.908	1259.06
keep	734.001	1280.04
keep	758.145	1280.04
keep	806.474	1280.04
keep	830.618	1280.04
keep	842.711	1259.02
keep	854.762	1280.04
keep	866.855	1259.02
keep	878.948	1280
keep	890.999	1259.02
keep	903.092	1280
keep	927.236	1280
keep	951.38	1280
keep	975.565	1280
keep	987.616	1258.98
keep	999.709	1280
keep	1011.76	1258.98
keep	1023.85	1280
keep	1035.95	1258.98
keep	1048	1279.96
keep	1060.09	1258.98
keep	1072.18	1279.96
keep	1084.23	1258.93
keep	1096.33	1279.96
keep	1108.38	1258.93
keep	1120.47	1279.96
keep	1132.56	1258.93
keep	1144.61	1279.96
keep	1156.71	1258.93
keep	1168.8	1279.96
keep	1180.85	1258.93
keep	1192.94	1279.92
keep	1204.99	1258.93
keep	1217.09	1279.92
keep	1229.18	1258.93
keep	1241.23	1279.92
keep	1253.32	1258.89
keep	1277.47	1258.89
keep	1301.61	1258.89
keep	1349.94	1258.89
keep	1374.09	1258.89
keep	1398.23	1258.85
keep	1470.7	1258.85
keep	1482.8	1279.88
keep	1494.85	1258.85
keep	1519.03	1258.85
keep	1531.13	1279.84
keep	1543.18	1258.81
keep	1567.32	1258.81
keep	1579.41	1279.84
keep	1591.46	1258.81
keep	1603.56	1279.84
keep	1615.65	1258.81
keep	1663.94	1258.81
keep	1676.03	1279.8
keep	1688.12	1258.81
keep	1700.17	1279.8
keep	1712.27	1258.77
keep	1724.36	1279.8
keep	190.534	1301.24
keep	202.626	1322.22
keep	214.678	1301.2
keep	226.77	1322.22
keep	238.863	1301.2
keep	250.914	1322.22
keep	263.007	1301.2
keep	275.1	1322.22
keep	287.151	1301.2
keep	299.244	1322.22
keep	311.295	1301.2
keep	323.388	1322.18
keep	335.48	1301.2
keep	347.532	1322.18
keep	359.624	1301.2
keep	371.717	1322.18
keep	383.768	1301.16
keep	395.861	1322.18
keep	407.912	1301.16
keep	420.005	1322.18
keep	432.098	1301.16
keep	444.149	1322.18
keep	456.242	1301.16
keep	468.334	1322.18
keep	480.386	1301.16
keep	504.53	1301.16
keep	528.715	1301.11
keep	540.766	1322.14
keep	564.952	1322.14
keep	589.096	1322.14
keep	601.147	1301.11
keep	625.332	1301.11
keep	649.476	1301.11
keep	661.569	1322.1
keep	673.62	1301.07
keep	685.713	1322.1
keep	697.764	1301.07
keep	709.857	1322.1
keep	721.95	1301.07
keep	746.094	1301.07
keep	770.238	1301.07
keep	782.33	1322.06
keep	794.382	1301.07
keep	806.474	1322.06
keep	818.567	1301.07
keep	830.618	1322.06
keep	842.711	1301.03
keep	854.804	1322.06
keep	866.855	1301.03
keep	878.948	1322.06
keep	890.999	1301.03
keep	903.092	1322.06
keep	915.184	1301.03
keep	927.236	1322.06
keep	939.328	1301.03
keep	951.421	1322.02
keep	963.472	1301.03
keep	975.565	1322.02
keep	987.616	1300.99
keep	999.709	1322.02
keep	1011.8	1300.99
keep	1023.85	1322.02
keep	1035.95	1300.99
keep	1048.04	1322.02
keep	1060.09	1300.99
keep	1072.18	1322.02
keep	1084.23	1300.99
keep	1096.33	1321.97
keep	1108.42	1300.99
keep	1120.47	1321.97
keep	1132.56	1300.99
keep	1144.66	1321.97
keep	1156.71	1300.95
keep	1168.8	1321.97
keep	1180.85	1300.95
keep	1192.94	1321.97
keep	1205.04	1300.95
keep	1217.09	1321.97
keep	1229.18	1300.95
keep	1241.27	1321.97
keep	1253.32	1300.95
keep	1555.27	1321.85
keep	1651.89	1321.85
keep	1676.03	1321.85
keep	1688.12	1300.82
keep	1700.22	1321.85
keep	1712.27	1300.82
keep	1724.36	1321.81
keep	190.534	1343.25
keep	202.626	1364.28
keep	214.719	1343.25
keep	226.77	1364.24
keep	238.863	1343.25
keep	250.956	1364.24
keep	263.007	1343.25
keep	275.1	1364.24
keep	287.151	1343.21
keep	299.244	1364.24
keep	311.336	1343.21
keep	323.388	1364.24
keep	335.48	1343.21
keep	347.573	1364.24
keep	359.624	1343.21
keep	371.717	1364.24
keep	383.768	1343.21
keep	395.861	1364.2
keep	407.954	1343.21
keep	420.005	1364.2
keep	432.098	1343.17
keep	444.19	1364.2
keep	456.242	1343.17
keep	468.334	1364.2
keep	480.386	1343.17
keep	492.478	1364.2
keep	516.622	1364.2
keep	528.715	1343.17
keep	540.808	1364.15
keep	552.859	1343.17
keep	564.952	1364.15
keep	577.003	1343.13
keep	589.096	1364.15
keep	613.24	1364.15
keep	625.332	1343.13
keep	637.425	1364.15
keep	649.476	1343.13
keep	661.569	1364.15
keep	673.62	1343.13
keep	685.713	1364.11
keep	697.806	1343.13
keep	721.95	1343.13
keep	734.043	1364.11
keep	746.094	1343.09
keep	758.186	1364.11
keep	770.238	1343.09
keep	782.33	1364.11
keep	806.474	1364.11
keep	818.567	1343.09
keep	830.66	1364.11
keep	842.711	1343.09
keep	854.804	1364.07
keep	866.855	1343.09
keep	878.948	1364.07
keep	891.041	1343.04
keep	903.092	1364.07
keep	915.184	1343.04
keep	927.277	1364.07
keep	939.328	1343.04
keep	951.421	1364.07
keep	963.472	1343.04
keep	975.565	1364.07
keep	987.658	1343.04
keep	999.751	1364.03
keep	1011.8	1343.04
keep	1023.89	1364.03
keep	1035.95	1343.04
keep	1048.04	1364.03
keep	1060.09	1343
keep	1072.18	1364.03
keep	1084.28	1343
keep	1096.37	1364.03
keep	1108.42	1343
keep	1120.51	1364.03
keep	1132.56	1343
keep	1144.66	1364.03
keep	1156.75	1343
keep	1168.8	1363.99
keep	1180.89	1343
keep	1192.99	1363.99
keep	1205.04	1342.96
keep	1229.18	1342.96
[truncated: 2,799 more rows]

## Sheet: 2e
UMAP_1	UMAP_2	protocol	seurat_clusters
-0.655519	-2.14309	RRST	4
-0.620479	-1.44479	RRST	4
-0.601571	-1.83452	RRST	4
-0.495664	-1.6678	RRST	4
-0.694932	0.272823	RRST	2
-0.84917	-1.465	RRST	4
-0.94849	0.687453	RRST	2
-0.361334	4.21897	RRST	7
-3.61796	4.59501	RRST	1
-5.47923	4.23886	RRST	1
-2.56614	0.812829	RRST	0
-0.808366	-0.729611	RRST	4
-0.995502	-0.941967	RRST	4
-1.45124	-2.76925	RRST	4
-0.140683	-2.36955	RRST	4
-0.613083	-3.31022	RRST	4
-0.859483	-3.18632	RRST	4
-1.16089	-3.17045	RRST	4
-1.76444	-2.77597	RRST	4
-0.998374	3.93404	RRST	7
-0.651389	-3.21391	RRST	4
-2.43481	-1.95994	RRST	0
-4.549	3.36116	RRST	1
-2.17711	-2.32657	RRST	4
-0.769145	4.38658	RRST	7
-2.25343	-2.20757	RRST	4
-1.21999	3.91443	RRST	7
-2.27404	-2.44593	RRST	4
-2.24057	-0.0634239	RRST	0
-2.18369	-1.55635	RRST	7
-2.14744	-2.13842	RRST	4
-1.87782	-2.94846	RRST	4
-2.34318	-2.07762	RRST	1
-1.78643	-2.96329	RRST	4
-0.485219	4.21675	RRST	7
-2.04416	-2.73137	RRST	4
-0.512584	-1.61708	RRST	4
-0.986319	0.950037	RRST	2
-0.520606	-1.53316	RRST	4
-0.831605	-2.01203	RRST	4
-0.628473	-1.23818	RRST	4
-0.65136	-1.79252	RRST	4
-0.706343	-1.15295	RRST	4
-0.599844	-1.66885	RRST	4
-0.562066	-1.54043	RRST	4
-0.590759	-1.36418	RRST	4
-0.490958	-1.59389	RRST	4
-0.318148	-0.812893	RRST	4
-0.493376	1.22305	RRST	2
-0.829953	0.71618	RRST	2
-0.972905	1.54628	RRST	2
-0.836679	0.343548	RRST	2
-0.278586	1.19157	RRST	2
-4.24451	4.30388	RRST	1
-0.919213	1.86889	RRST	2
-2.16088	0.79899	RRST	2
-2.24341	0.4944	RRST	2
0.56096	-1.75282	RRST	5
-0.776729	0.134958	RRST	2
0.567759	-2.40548	RRST	5
0.299652	-0.939313	RRST	2
1.19583	-3.33357	RRST	5
0.505928	-1.98216	RRST	4
1.06366	-4.27267	RRST	5
-1.20403	2.11618	RRST	2
1.2208	-3.67764	RRST	5
-1.11394	3.22884	RRST	2
0.556977	-2.98259	RRST	4
-0.751074	-0.730748	RRST	2
-0.908555	4.14333	RRST	7
-1.09691	-1.01195	RRST	2
-1.74088	-1.4383	RRST	4
-2.11325	1.83245	RRST	2
-2.34849	-2.01303	RRST	0
-2.09263	-2.677	RRST	0
-2.59279	-2.15196	RRST	0
-5.48233	3.8791	RRST	1
-3.8352	-1.39688	RRST	0
-4.20007	-0.844059	RRST	0
-3.4246	-1.38964	RRST	0
-5.51468	3.61995	RRST	1
-2.39059	-2.1852	RRST	4
-3.70617	-1.58109	RRST	0
6.00246	-1.1451	RRST	4
-0.590691	-2.12553	RRST	4
-0.840783	-1.8832	RRST	4
-0.503765	-1.72648	RRST	4
-0.793375	-1.78811	RRST	4
-0.484167	-1.6747	RRST	4
-0.167698	-1.76205	RRST	4
-0.270925	-1.42676	RRST	4
-0.570056	-2.0393	RRST	4
-0.817939	-1.91651	RRST	4
-0.538886	-1.51093	RRST	4
-0.342809	-1.35383	RRST	4
-0.568229	-2.01051	RRST	4
-0.817468	1.35109	RRST	2
-1.0024	2.34145	RRST	2
-0.860207	2.18122	RRST	2
0.304802	-1.64595	RRST	4
0.0825502	-0.583117	RRST	2
1.58314	-2.21208	RRST	5
0.423924	0.329924	RRST	2
1.28026	-1.35262	RRST	5
1.69766	-1.39418	RRST	5
1.58074	-1.41981	RRST	5
-0.92809	1.59099	RRST	2
-0.428712	0.833926	RRST	2
-0.839102	0.216191	RRST	2
-0.832508	1.1445	RRST	2
1.73746	-2.06906	RRST	5
1.05871	-2.05083	RRST	5
-1.43052	1.85963	RRST	2
-1.62879	1.89291	RRST	2
-0.521032	0.977808	RRST	2
-0.935654	1.66647	RRST	2
-1.60943	0.516229	RRST	2
-1.03039	0.898948	RRST	2
-3.03585	1.98234	RRST	2
-0.561474	-0.71152	RRST	2
-3.19311	1.5406	RRST	0
-3.61827	-0.164523	RRST	0
-3.89816	3.73054	RRST	1
-3.27052	2.3944	RRST	0
-3.65957	-0.787165	RRST	0
-4.5826	3.91372	RRST	1
-3.75124	0.842177	RRST	0
6.80405	2.12846	RRST	9
-4.21424	2.33345	RRST	0
-3.80519	-0.789736	RRST	0
-4.23735	-0.770451	RRST	0
-0.812239	-2.59224	RRST	4
8.25368	0.05812	RRST	6
7.9748	-0.50493	RRST	3
8.20909	-0.460006	RRST	3
-0.428497	-2.15372	RRST	4
-1.07304	-2.16052	RRST	4
-0.916993	-2.95863	RRST	4
-0.00857675	-2.63036	RRST	4
-0.428014	-1.62682	RRST	4
-1.21205	-2.13839	RRST	4
-0.540923	-2.64641	RRST	4
-0.40758	-2.0596	RRST	4
-0.317117	-1.73609	RRST	4
0.381544	-2.02528	RRST	4
0.848328	-1.70643	RRST	5
0.150241	-2.20927	RRST	4
-0.101554	-1.94403	RRST	4
-0.112708	-2.62424	RRST	4
1.15611	-1.46851	RRST	5
-0.315785	-2.61884	RRST	4
1.38281	-1.98605	RRST	5
0.350331	-2.36777	RRST	4
1.29132	-1.61925	RRST	5
1.12103	-2.46839	RRST	5
1.28146	-1.44512	RRST	5
1.81082	-2.69971	RRST	5
1.40929	-1.46021	RRST	5
1.61044	-2.47682	RRST	5
1.60848	-2.42527	RRST	5
1.50418	-1.97974	RRST	5
-0.366905	1.13713	RRST	2
1.27656	-1.72477	RRST	5
-2.27732	2.61144	RRST	2
-1.98734	1.79571	RRST	2
-3.90009	2.58158	RRST	1
-2.73631	1.61646	RRST	0
-3.72567	1.82479	RRST	0
-3.51229	0.0322394	RRST	0
-2.90734	1.52939	RRST	2
-4.75633	4.45913	RRST	1
-3.78422	1.6744	RRST	0
-4.46857	4.59676	RRST	1
-4.36966	4.32194	RRST	1
-5.0121	3.4484	RRST	1
-4.44775	5.15086	RRST	1
-4.46665	2.61733	RRST	1
-4.83141	4.74184	RRST	1
-3.90084	1.8867	RRST	0
-3.5709	3.16356	RRST	1
-3.56661	2.16046	RRST	0
-1.41896	4.11551	RRST	7
8.25884	0.0619432	RRST	6
7.68217	-0.447821	RRST	6
8.37253	0.251617	RRST	6
5.86626	-1.28819	RRST	3
-0.688283	-2.44673	RRST	4
-0.645615	-2.19547	RRST	4
-1.15348	-2.4913	RRST	4
-0.75125	-1.68588	RRST	4
-0.983756	-2.29448	RRST	4
-1.15414	-2.57432	RRST	4
-0.117365	-2.43188	RRST	4
-0.437285	-1.76631	RRST	4
-0.0419525	-2.60999	RRST	4
-1.03967	-1.96019	RRST	4
0.317441	-2.8483	RRST	4
-0.111882	-2.07895	RRST	4
-0.752712	-2.28221	RRST	4
2.90081	-2.67223	RRST	3
-0.808997	-1.744	RRST	4
0.317528	-2.49965	RRST	4
0.122595	-2.98979	RRST	4
0.423621	-2.90751	RRST	4
0.95676	-3.02449	RRST	4
1.64068	-3.55427	RRST	5
0.28502	-3.27939	RRST	5
1.91572	-3.69036	RRST	5
-0.0516499	-1.94452	RRST	4
1.1508	-3.73026	RRST	5
0.197788	-3.02261	RRST	4
0.045786	-2.19681	RRST	4
0.778651	-1.92886	RRST	5
-0.365136	-2.73943	RRST	4
1.14664	-2.66529	RRST	5
1.27684	-3.17073	RRST	5
1.73967	-3.78025	RRST	5
1.33706	-2.91379	RRST	5
1.19412	-2.17617	RRST	5
1.61997	-2.79097	RRST	5
-0.862199	0.59763	RRST	2
-1.21508	0.254005	RRST	2
-3.48795	2.12919	RRST	0
-1.54832	0.940903	RRST	2
-3.00107	1.15195	RRST	0
-1.52631	0.514729	RRST	2
-1.7505	0.457216	RRST	2
-1.41642	1.07375	RRST	2
-3.58199	3.2762	RRST	1
-3.69736	4.50264	RRST	1
-3.23751	3.38573	RRST	1
-4.42792	3.21801	RRST	1
-3.79851	2.3927	RRST	1
-2.98327	1.48878	RRST	0
[truncated: 4,000 more rows]

[truncated: 23 more sheets: 2f, 2g, 3a, 3b, 3c, 3d, 3e, 4a, 4b, 4c, 4d, 4e, 5a, 5b, 5c, 5d, 6a, 6b, 6c, 6d …]
